# Supplementary material for: Genomic and Proteomic Analysis of Six Vi01-like Phages Reveals Wide Host Range and Multiple Tail Spike Proteins
Source: Viruses. 2024 Feb 13;16(2):289. doi: 10.3390/v16020289 (PMC10892097; doi:10.3390/v16020289)
Supplement: Supplementary file 1 [file viruses-16-00289-s001.zip]

Archive with 6 entries (6 files):
- .DS_Store
- Supplementary Table Key.pdf
- Supplementary Table S1.xlsx
- Supplementary Table S2.xlsx
- Supplementary Table S3.xlsx
- Supplementary Table S4.xlsx
