# Supplementary material for: Genomic and Proteomic Analysis of Six Vi01-like Phages Reveals Wide Host Range and Multiple Tail Spike Proteins
Source: Viruses. 2024 Feb 13;16(2):289. doi: 10.3390/v16020289 (PMC10892097; doi:10.3390/v16020289)
Supplement: Supplementary file 1 [file viruses-16-00289-s001.zip › Supplementary Table S1.xlsx]

## Sheet: Sheet1
A- Kuttervirus	Accession #	Reference	Indentical MCP Family
Salmonella phage Vi01	NC_015296.1	(Pickard et al., 2010)
Escherichia virus CBA120	NC_016570.1	(Kutter et al., 2011)	Cba120
Escherichia virus PhaxI	NC_019452.1	(Shahrbabak et al., 2013)
Salmonella virus Det7	NC_027119.1	(Casjens et al., 2015)
Salmonella virus GG32	NC_031045.1	(Chae et al., 2016)	GG32
Salmonella virus PM10	NC_031128.1	(Newase, Kapadnis and Shashidhar, 2019)	SFP10
Salmonella virus SFP10	NC_016073.1	(Park et al., 2012)	SFP10
Salmonella virus SH19	NC_019530.1	(Hooton et al., 2011)
Salmonella virus SJ3	NC_024122.1	(Zhang et al., 2014)
Escherichia phage EP75	NC_049433.1	(van Mierlo et al., 2019)	Maynard
Escherichia phage FEC14	NC_049427.1	(Fan et al., 2020)	SFP10
Salmonella phage aagejoakim	NC_049503.1	Direct submission	aagejoakim
Salmonella phage barely	NC_049505.1	Direct submission	Sh19
Salmonella phage bering	NC_049502.1	Direct submission	Maynard
Salmonella phage BSP101	NC_049382.1	(Bai, Jeon and Ryu, 2019)
Salmonella phage Chennai	MN953776.1	Direct submission	SFP10
Salmonella phage dinky	NC_049504.1	Direct submission	SFP10
Salmonella phage heyday	NC_049500.1	Direct submission	SFP10
Salmonella phage kage	MT074476.1	Direct submission	SFP10
Salmonella phage maane	NC_049508.1	Direct submission
Salmonella phage moki	NC_049506.1	Direct submission
Salmonella phage Mutine	NC_049428.1	(Gutierrez et al., 2019)	Cba120
Salmonella phage pertopsoe	NC_049507.1	Direct submission
Salmonella phage rabagast	NC_049499.1	Direct submission	S118
Salmonella phage S115	MH370368.1	(Gencay et al., 2019)	S118
Salmonella phage S117	MH370370.1	(Gencay et al., 2019)	Moki
Salmonella phage S118	NC_049437.1	(Gencay et al., 2019)
Salmonella phage S8	KY630163.1	Direct submission	S118
Salmonella phage SE14	NC_049512.1	(Fong et al., 2019)	SFP10
Salmonella phage Se_AO1	LR800396.1	Direct submission	Sh19
Salmonella phage Se_EM1	LR811967.1	Direct submission	SPF10
Salmonella phage Se_EM3	LR811969.1	Direct submission	SPF10
Salmonella phage Se_EM4	LR811968.1	Direct submission	SPF10
Salmonella phage SenALZ1	NC_049440.1	(Chen et al., 2019)	SFP10
Salmonella phage SenASZ3	NC_049439.1	(Chen et al., 2019)	SFP10
Salmonella phage SeSz-1	NC_049443.1	Direct submission	aagejoakim
Salmonella phage SS3	MK972698.1	(Fong et al., 2019)	Ss9
Salmonella phage SS9	NC_049458.1	(Fong et al., 2019)	Ss9
Salmonella phage STP07	KY000003.1	Direct submission	GG32
Salmonella phage vB_SalM-LPST94	MH523359.1	Direct submission
Salmonella phage vB-SenM-2	KX171211.1	(Kosznik-Kwaśnicka et al., 2020)	Det7
Salmonella phage Se-B	NC_049495.1	Direct submission
Salmonella phage Se-G	NC_049496.1	Direct submission
Salmonella phage Se-J	NC_049497.1	Direct submission	aagejoakim
Escherichia phage vB_EcoA_4HA11	MN445184.1	Direct submission	Moki
Escherichia phage ECML-4	NC_025446.1	(Carter et al., 2012)
Salmonella phage Marshall	NC_022772.1	(Luna et al., 2013)	Maynard
Salmonella phage Maynard	NC_022768.1	(Tolen et al., 2016)	Maynard
Salmonella phage vB-SalM-SJ2	NC_023856.1	Direct submission
Salmonella phage STML-13-1	NC_042061.1	(Soffer et al., 2016)	ECML-4
Escherichia phage vB-EcoM-Sa157lw	MH427377.1	(Kaz, Soil and Berezin, 2019)	ECML-4
Salmonella phage FSL SP-029	KC139570.1	(Moreno Switt et al., 2013)
Salmonella phage FSL SP-063	KC139525.1	(Moreno Switt et al., 2013)	ECML-4
Salmonella phage ISTP3	MT974436.1	Direct submission	aagejoakim
Salmonella phage Matapan	MN066127.1	(Broussard et al., 2019)	ECML-4
Salmonella phage Mooltan	MH688040.1	(Chamblee et al., 2019)	ECML-4
Salmonella phage PS5	MH940212.1	(Duc et al., 2020)	ECML-4
Salmonella phage vB_SenAc_BPS7	M2355478	Direct submission
Escherichia phage LPEK22	OK283619	Direct submission
Salmonella phage vB_senAc_pSC20	OK539832	Direct submission
Salmonella phage vB_SenM_UTK0004	OQ359883.1	Direct submission
Salmonella phage vB_SenM_UTK0005	OQ359884	Direct submission	ECML-4
Salmonella phage SPHG3	MW388005	(Esmael et al., 2021)
Salmonella phage vB_SenA_SM5	OM681507.1	Direct submission
Salmonella phage SPTD1	OP991882	(Nguyen et al., 2020)	Cba120
Salmonella phage BRM 13314	ON169963	Direct submission	Cba120
Salmonella phage ISTP3	MT974436	Direct submission	aagejoakim
Salmonella phage vB_SentM_Phi_10	MN384979	Direct submission	Det7
Salmonella phage GEC_vB_N6	MW006480	Direct submission	ECML-4
Salmonella phage GEC_vB_GOT	MW006476	Direct submission	ECML-4
Salmonella phage vB_SentM_sal1	MT499896	Direct submission	ECML-4
Salmonella phage vB_Hercules_SET	OP423032	Direct submission	ECML-4
Salmonella phage SeF3a	ON809763	(Gendre et al., 2022)	ECML-4
Salmonella phage vB_SenM-AKM_ssTn	OR122688	Direct submission	ECML-4
Salmonella phage BRM 13313	ON169962	Direct submission	Se-G
Salmonella phage BRM 13312	ON169961	Direct submission	Se-G
Salmonella phage vB_SenAc_BPS6	MW355450	Direct submission	SPF10
Salmonella phage vB_SenAc_BPS5	MW355477	Direct submission	SPF10
Salmonella phage vB_SenAc_BPS3	MW355475	Direct submission	SPF10
Salmonella phage Mansal	OR499012	Direct submission
Salmonella phage allotria	NC_049501	Direct submission	Cba120
Salmonella phage PLL1	OM367911	Direct submission	SPF10
Salmonella phage STP55	OM688977	Direct submission	SPF10
Salmonella phage 3384-D8	OP828573	Direct submission	SPF10
Salmonella phage PST-D24	OP978318	Direct submission	SPF10
Salmonella phage SWJM-01	OQ594352	Direct submission	SPF10
Salmonella phage 38	NC_029042	(Karpe et al., 2016)
Escherichia phage vB_EcoM_3HA11	MN342150	Direct submission	ECML-4
Salmonella phage D5lw	OQ660437	Direct submission	SPF10
Salmonella phage SeF6a	ON809764	(Gendre et al., 2022)	aagejoakim
Salmonella phage ST-W77	NC_049378.1	(Phothaworn et al., 2020)	Cba120
Salmonella phage FrontPhageNews	MW21754	(Evans et al., 2023)	SPF10
Salmonella phage SilasIsHot	MW217560	(Evans et al., 2023)
Salmonella phage Sajous1	MW021757	(Evans et al., 2023)	AR2819
Salmonella phage Guerrero	OP610151	(Evans et al., 2023)	ECML-4
Salmonella phage AR2819	MW021753	(Evans et al., 2023)	AR2819
B-Agtrevirus
Salmonella virus SKML-39	NC_019910.1	(Soffer et al., 2016)
Shigella phage AG3	NC_013693.1	(Park et al., 2012)	AG3
Shigella phage vB_SboS_Gloob	OL615011	Direct submission
Shigella phage MK-13	NC_049455.1	(Akter et al., 2019)	AG3
Shigella phage CubbyThor	OL615013	(Evans et al., 2023)
Enterobacter phage EspM4VN	NC_049384.1	(Thanh et al., 2020)
Salmonella phage pSal-SNUQABM-02	MT857002	Direct submission
Shigella phage SW16-7	OR228402	(Jialiang et al., 2023)
Escherichia phage AV101	OQ973471	Direct submission
Escherichia phage PC3	ON184125	Direct submission	PC3
Escherichia phage PH4	ON184126	Direct submission	PC3
Escherichia phage vB_EcoM-RPN242	OL656110	(Imklin et al., 2022)
Escherichia phage vB_EcoM-ZQ1	MW650886	Direct submission	ZQ1
Echerichia phage A221	ON682890	Direct submission	ZQ1
Enterobacter phage fGh-Ecl02	ON212266	Direct submission
Salmonella phage P46FS4	NC_049509.1	Direct submission
B-Limestonevirus
Dickeya phage vB_DsoM_LIMEstone1	NC_019925.1	(Adriaenssens et al., 2012)	Limestone1
Dickeya phage phiD3	KM209228.1	(Czajkowski et al., 2015)	Limestone1
Dickeya phage RC-2014	NC_025452.1	(Czajkowski et al., 2014)	Limestone1
Dickeya phage Coodle	MH807820.1	(Carstens et al., 2018)	Limestone1
Dickeya phage Ds16CZ	MN813050.1	Direct submission	Limestone1
Dickeya phage Ds20CZ	MN813051.1	Direct submission	Limestone1
Dickeya phage Ds23CZ	MN813052.1	Direct submission	Limestone1
Dickeya phage Ds25CZ	MN813053.1	Direct submission	Limestone1
Dickeya phage Ds3CZ	MN788369.1	Direct submission	Limestone1
Dickeya phage Ds5CZ	MN813048.1	Direct submission	Limestone1
Dickeya phage Ds9CZ	MN813049.1	Direct submission	Limestone1
Dickeya phage JA15	KY942056.1	(Day et al., 2017)	Limestone1
Dickeya phage Kamild	MH807812.1	(Carstens et al., 2018)	Limestone1
Dickeya phage phiDP10.3	MG266157.1	(Czajkowski et al., 2015)
Dickeya phage XF4	KY942057.1	(Day et al., 2017)	Limestone1
Dickeya phage PP35	MG266157.1	(Kabanova et al., 2019)	Limestone1
C-Taipei
Klebsiella virus 0507KN21	NC_022343.1	(Xing et al., 2017)	0507-Kn-2
Klebsiella phage May	NC_047900.1	(Salazar et al., 2019)
Klebsiella phage Menlow	NC_047901.1	(Min et al., 2019)	Menlow
Serratia phage vB-Sru-IME250	NC_042047.1	(Xing et al., 2017)
Escherichia phage vB-EcoM-KWBSE43-6	NC_048186.1	(Korf et al., 2019)
Klebsiella virus vB-KpnM-KpS110	NC_047932.1	Direct submission	Menlow
Klebsiella phage Magnus	NC_049462.1	(Richardson et al., 2019)	0507-Kn-2
Klebsiella virus UPM 2146	NC_049472.1	Direct submission	Menlow
Klebsiella phage K751	ON202820	Direct submission	0507-Kn-2
Klebsiella phage PWKp5	MZ634341	Direct submission	Menlow
Klebsiella phage T751	ON323462	Direct submission	Menlow
Klebsiella phage T765	ON399185	Direct submission	Menlow
Klebsiella phage vB_KpnS_MDA2066	OP558003	Direct submission	Menlow
Klebsiella phage vB_KqM-Bilbo	LR881138	Direct submission	Bilbo
Klebsiella phage vB_KqM-LilBean	LR881139	Direct submission	Bilbo
Klebsiella phage vB_KqM-Westerburg	LR881137	Direct submission	Menlow
Klebsiella virus vB_KpnM-20	MZ826764	(Wu et al., 2023)	0507-Kn-2
D-Miltonvirus
Serratia phage vB_SmaA_3M	NC_048736.1	Direct submission
Serratia phage 2050H1	MF285619	(Tian et all, 2019)	phiMAM1
Serratia phage phiMAM1	NC_020083.1	(Matilla and Salmond, 2012)	phiMAM1
E-Nezavisimistyvirus
Erwinia phage vB_EamM-Bue1	NC_048702.1	(Knecht et al., 2018)	phiEa2809
Erwinia phage phiEa2809	NC_027340.1	(Lagonenko et al, 2015)	phiEa2809
