# Supplementary material for: Genomic and Proteomic Analysis of Six Vi01-like Phages Reveals Wide Host Range and Multiple Tail Spike Proteins
Source: Viruses. 2024 Feb 13;16(2):289. doi: 10.3390/v16020289 (PMC10892097; doi:10.3390/v16020289)
Supplement: Supplementary file 1 [file viruses-16-00289-s001.zip › Supplementary Table S2.xlsx]

## Sheet: FrontPhageNews
FrontPhageNews Gene Product	Potential Function	Name of Protein	Confidence Level	Structural Alignment	Percent Identity	Image	RCSB PDB Accession #		FrontPhageNews Gene Product	HHPRED Potential Function	Confidence Level
1	Transcription regulator	Sex-Comb on Midleg (SCM) in Complex with Di-Methyl Lysine	0.832	0.58	0.28		2R58		1	No significant match
4	ribosomal protein	Thermus thermophilus 70S ribosome complexed with mRNA, tRNA and paromomycin	0.755	0.38	0.18		4V51		4	No significant match
15	NADH dehydrogenase	Plant mitochondrial respiratory complex I	0.864	0.26	0.05		7A23		15	NADH dehydrogenase	0.8499
16	pyridoxal phosphate binding	-Aminocyclopropane-1-carboyxlate Deaminase	0.959	0.55	0.2		1TZ2		16	-Aminocyclopropane-1-carboyxlate Deaminase	0.9995
17	NAD+ ADP-ribosyltransferase activity	Human ZC3HAV1 (ARTD13), C-terminal domain	0.867	0.68	0.18		2X5Y		17	ADP-ribosyl transferase,Cholera toxin;	0.9787
18	ssRNA binding domain	sumoylated PCNA, processivity factor	0.637	0.43	0.26		3PGE		18	SUGAR BINDING PROTEIN, GALECTIN-9; BETA SANDWICH, CARBOHYDRATE BINDING PROTEIN, GALECTIN, ;	0.6635
21	Hydrolase	Bacteroides ovatus GH9 Bacova_02649, glucan uptake	0.66	0.52	0.21		6DHT		21	Cellulase, fold from GH9, glucosidase, hydrolase	0.8109
23	cell division	Beta-lactam resistance, Double mutant PBP2x T338A/M339F from Streptococcus pneumoniae strain R6 at 2.4 A resolution,	0.742	0.3	0.22		1PYY		23	major coat protein p8; filamentous bacteriophage,	58.05
30	chromatin remodeling	BRK domain of the SWI/SNF chromatin remodelling complex subunit BRG1	0.61	0.14	0.5		6SY2		30	No significant match
36	unassigned	BA41 PROTEIN FROM BIZIONIA ARGENTINENSIS, uncharacterized phosphatase	0.928	0.22	0.23		5ANP		36	TPM_phosphatase domain-containing protein	0.9237
40	nucleotide binding	Flavin-dependent tryptophan halogenase RebH with bound L-Trp	0.941	0.32	0.28		2E4G		40	NADH dehydrogenase-like	0.9848
63	unassigned	Aquifex aeolicus Aq1974,unknown protein function	0.69	0.11	0.67		5SYQ		63	Sensor Histitine kinase	0.4972
70	DNA binding	Rep-Ant complex from Salmonella-temperate phage	0.734	0.54	0.13		5D50		70	voltage gated ion transport, Complex, transport protein	0.51
72	unassigned	UPF0291 protein ynzC from Bacillus subtilis	0.633	0.35	0.38		3BHP		72	UPF0291 protein ynzC from Bacillus subtilis	90.5	%
91	thymidine kinase	vaccinia virus thymidine kinase in complex with dTTP	0.819	0.08	0.24		2J87		91	Protein ygiW; ygiW, Structural Genomics, hypothetical protein	0.8157
98	mRNA processing	Eaf3-Eaf7 complex	0.722	0.39	0.19		8I3G		98	GTP phosphofructokinase	0.9252
109	prenyltransferase	Phenazine Prenyltransferase EpzP	0.683	0.52	0.32		4EE6		109	Methylthioribose kinase; 5-methylthioribose kinase, methionine recycling pathway	0.8792
115	tricarboxylic acid cycle	Succinyl-CoA synthase	0.718	0.31	0.2		2NU9		115	No significant match
120	unassigned	Polytomella Complex-I	0.603	0.2	0.18		7AR9		120	PyrI4; Diels-Alderase, Complex, LYASE	0.5821
122	unassigned	C-terminal domain from a Streptococcus mutans hypothetical	0.703	0.38	0.41		3L9A		122	Putative sugar binding protein	0.59015
126	unassigned	bacteriophage T4 portal protein assembly	0.801	0.32	0.27		3JA7		126	portal protein assembly	0.7507
132	lyase	2-oxo-4-hydroxy-4-carboxy-5-ureidoimidazoline2 decarboxylase from klebsiella pneumoniae	0.611	0.25	0.29		5UOU		132	Envelope glycoprotein	0.693
134	unknown	SPO1766 protein from Silicibacter pomeroyi	0.998	0.53	0.22		3DNX		134	Nuclease, HYDROLASE; HET	0.956
135	metal ion binding	Dps4 from Nostoc punctiforme	0.973	0.8	0.21		5I4J		135	Oxidative stress, DNA binding	0.998
136	unassigned	Fumarate reductase flavoprotein subunit	0.804	0.49	0.23		1E7P		136	Histone-lysine N-methyltransferase	0.8847
148	oxidoreductase activity	lp_1913 protein from Lactobacillus plantarum	0.869	0.07	0.42		3I3U		148	Baseplate structural protein	0.9772
151	tyrosine kinase regulation	Vault Shell	0.921	0.48	0.19		2QZV		151	MEMBRANE PROTEIN, membrane microdomain organization	0.99965
159	unassigned	Conserved hypothetical protein from Pyrococcus furiosus	0.985	0.52	0.25		1VK1		159	ParB-N, pnob8, partition, HYDROLASE;	0.97675
160	unassigned	reovirus p14 fusion-associated small transmembrane protein	0.643	0.5	0.35		2LX0		160	Membrane fusion protein transmembrane	0.9621
165	unassigned	Adhesive Tip pilin	0.998	0.25	0.23		3TVY		165	No significant match
169	nucleotide excision repair	Mouse PNGase-HR23 Complex	0.921	0.32	0.12		2F4O		169	Anthrax toxin receptor 2; alpha/beta Rossmann fold,	0.9967
171	unassigned	Docking Domain Complex of Pax NRPS	0.661	0.13	0.63		7B2F		171	DNA-BINDING PROTEIN	0.588
173	unassigned	TAX1BP1 UBZ2	0.899	0.07	0.89		5YT6		173	Protein ShdD; Decarboxylase, Hetero-complex, UbiD, LYAS	0.9694
174	DNA repair	RuvA from Mycobacterium tuberculosis	0.77	0.19	0.21		2H5X		174
187	structural molecule activity	bacterial cell-surface flagellin N20C20	0.947	0.24	0.21		3K8V		187	Feline Infectious Peritonitis Virus Spike Protein; CoV spike protein, VIRAL PROTEIN	0.9043
211	unassigned	FIBRITIN DELETION MUTANT M	0.792	0.3	0.38		1AVY		211

## Sheet: FrontPhageNews Operons
Operon	Start	End	Gene Products	Gene Functions:
1	1	774	1, 2	Hypothetical Protein, Hypothetical Protein
2	1466	2056	3	HNH homing endonucleoase
3	2417	2554	4	Hypothetical Protein
4	2689	2826	5	Hypothetical Protein
5	3084	3311	6	Hypothetical Protein
6	3575	4913	7, tRNAs	HNH homing endonuclease, tRNAs
7	5204	5965	14	tail completion protein
8	6037	6720	15	Hypothetical Protein
9	6790	9047	16-18	Hypothetical Protein, Hypothetical Protein, Hypothetical Protein
10	9083	9526	19	Hypothetical Protein
11	9626	11324	20-23	Hypothetical Protein, Hypothetical Protein, Hypothetical Protein, Hypothetical Protein
12	11386	18774	24-32	DNA polymerase, Hypothetical Protein, deoxyribonucleotidase, thioredoxin, homing endonuclease, Hypothetical Protein, Hypothetical Protein, Hypothetical Protein, Hypothetical Protein
13	18855	23509	33-44	Hypothetical Protein, Hypothetical Protein, Hypothetical Protein, Hypothetical Protein, major capsid protein, Hypothetical Protein, Hypothetical Protein, Hypothetical Protein, Hypothetical Protein, Hypothetical Protein, Hypothetical Protein, Hypothetical Protein
14	23619	30155	45-51	RIIA protector from prophage-induced early lysis, RIIB lysis inhibitor, Hypothetical Protein, Hypothetical Protein, Hypothetical Protein, putative tail fiber protein, Hypothetical Protein
15	30244	38242	52-64	histone-like protein, Hypothetical Protein, N-glycosidase, viral tegument-like protein, DNA topoisomerase II, DNA topoisomerase II, membrane protein, anti-restriction nuclease, Hypothetical Protein, Hypothetical Protein, phosphatase, Hypothetical Protein, DexA exonuclease
16	38317	38607	65	Hypothetical Protein
17	38679	42785	66-75	Hypothetical Protein, alpha hydrolase, Hypothetical Protein, serine/threonine protein phosphatase, Hypothetical Protein, Hypothetical Protein, Hypothetical Protein, dCMP deaminase, membrane protein, Hypothetical Protein
18	42777	43397	76	head completion protein
19	43450	48324	77-80	baseplate tail tube cap, baseplate wedge subunit, baseplate hub subunit, tail length tape measure protein
20	48325	49394	81-83	DNA helicase loader, Hypothetical Protein, Hypothetical Protein
21	49472	53839	84-91	DNA ligase, Hypothetical Protein, Hypothetical Protein, Hypothetical Protein, DNA ligase, Hypothetical Protein, HNH endonuclease, Hypothetical Protein
22	53957	54604	92, 93	Hypothetical Protein, GTPase-activator protein
23	54668	62389	94-103	DNA primase-helicase subunit, HNH endonuclease, Hypothetical Protein, RecA-like recombination protein, Hypothetical Protein, dUTP diphosphatase, deoxynucleotide monophosphate kinase, thymidylate synthase, thymidylate kinase, Hypothetical Protein
24	62563	64380	104-106	Hypothetical Protein, Hypothetical Protein, Gp2 DNA end protector protein
25	64240	65376	107	baseplate tail tube
26	65404	66435	108	ssDNA-binding protein
27	66531	69148	109-115	Hypothetical Protein, late promoter transcription factor, regulatory protein, Hypothetical Protein, RuvC-like endodeoxyribonuclease, Hypothetical Protein, Hypothetical Protein
28	69222	70189	116, 117	baseplate hub subunit, hypothetical protein
29	70535	72605	118, 119	tail-associated lysozyme, baseplate wedge protein
30	72606	73663	120-122	Hypothetical Protein, Hypothetical Protein, Hypothetical Protein
31	73619	73744	123	Hypothetical Protein
32	73749	75381	124-126	gluteredoxin, ribonucleotide reductase B subunit, Hypothetical Protein
33	75453	78653	127, 128	ribonucleotide-diphosphate reductase alpha subunit, PhoH-like phosphate starvation-inducible protein
34	78761	79555	129	endolysin
35	79625	80356	130, 131	Hypothetical Protein, Hypothetical Protein
36	80556	82443	132-134	Hypothetical Protein, DNA primase, Hypothetical Protein
37	82507	85913	135-137	Hypothetical Protein, Hypothetical Protein, tail completion protein
38	85995	86384	138	Hypothetical Protein
39	86468	87723	139, 140	Hypothetical Protein, RegB endoribonuclease
40	87820	93505	141-147	Hypothetical Protein, NrdA.1, Hypothetical Protein, recombination-related endonuclease, recombination protein subunit, sigma factor for late transcription, ribonuclease H
41	93533	94300	148	Hypothetical Protein
42	94297	96018	149	DNA helicase
43	96154	101406	150-160	DNA-binding protein, Hypothetical Protein, Hypothetical Protein, superinfection exclusion protein, Hypothetical Protein, ImpD, Hypothetical Protein, Hypothetical Protein, i-spanin, Hypothetical Protein, Hypothetical Protein
44	101479	101694	161	Hypothetical Protein
45	101779	102257	162, 163	Hypothetical Protein, Hypothetical Protein
46	102378	105112	164-166	acyl carrier protein, Hypothetical Protein, Hypothetical Protein
47	105217	109291	167-172	Hypothetical Protein, Hypothetical Protein, Hypothetical Protein, chaperone protein, Hypothetical Protein, DNA-directed RNA polymerase
48	109388	113863	173-178	Hypothetical Protein, Hypothetical Protein, nucleoside triphosphate, RegA translational repressor protein, clamp holder for DNA polymerase, clamp loader subunit
49	113942	114610	179	sliding clamp holder
50	114789	115315	180, 181	Hypothetical Protein, clamp loader subunit
51	115321	118587	182-185	helicase, exonuclease, DNA repair/recombination protein, tail completion and sheath stabilizer
52	118618	119271	186	Hypothetical Protein
53	119272	120982	187-190	Hypothetical Protein, Hypothetical Protein, GTP-binding protein, Hypothetical Protein
54	121051	121515	191	Hypothetical Protein
55	121619	123009	192-194	Hypothetical Protein, nucleotide-binding protein, GIY-YIG homing endonuclease
56	123103	124425	195	major capsid protein
57	124517	128299	196-200	prohead core protein, prohead protease, prohead core protein, Hypothetical Protein, portal vertex protein of head
58	128367	135612	201-207	tail tube protein, GIY-YIG endonuclease, tail sheath protein, large terminase subunit, terminase small subunit, tail sheath stabilizer, neck protein
59	135649	136821	208, 209	GIY-YIG nuclease family protein, Hypothetical Protein
60	136850	143053	210-213	neck protein, Hypothetical Protein, structural protein, Vr1C protein
61	143218	148287	214, 215	exo-alpha-sialidase, tail fiber
62	148388	150484	216	tail protein
63	150587	157520	217-220	tail spike protein, tail fiber protein, baseplate wedge subunit, baseplate wedge subunit

## Sheet: ChubbyThor
ChubbyThor Gene Product	Potential Function	Name of Protein	Confidence Level	Structural Alignment	Percent Identity	Image	RCSB PDB Accession #		ChubbyThor Gene Product	HHPRED Potential Function	Confidence Level
17	virus replication	Bluetongue virus non-structural protein 2 (NS2)	60.5%	0.43	0.24		1UTY		17	GALECTIN-9; BETA SANDWICH, CARBOHYDRATE BINDING PROTEIN, GALECTIN, SUGAR BINDING PROTEIN; HET:	0.7613
21	DNA polymerase	beta hairpin loop deletion variant of RB69 gp43	100%	0.86	0.29		2DTU		21	DNA polymerase; Difluorotoluene Nucleoside, dGTP/dT, Triple mutant, Transferase-DNA complex	1
24	Disulfide bond reduction in the inner membrane periplasm of E. coli	DsbD	72.8%	0.68	0.26		6DPS		24	Non-haem bromoperoxidase BPO-A2 and Matrix protein 1;	0.913
26	Phosphorylates dTMP to dTDP	Thymidylate Kinase	69.9%	0.3	0.21		3LD9		26	Adenylate kinase 2	0.993
33	Hydrolyses di and triphosphate nucleoties.	BA41	89.7%	0.22	0.25		5ANP		33	BA41; ANTARCTIC BACTERIA, BA41, UNKNOWN FUNCTION	0.966
34	Pore forming protein. Lyses sheep red blood cells	GBS CAMP Factor	100%	0.58	0.12		5H6I		34	lemA protein	0.999
36	Oxidation/reduction of FAD/NAD(P)	Putative protoporphyrinogen oxidase (YP_001813199.1)	90%	0.4	0.26		3LOV		36	NADH dehydrogenase-like protein	0.972
49	Pectate lyase activity in plants	Pel3	78.8%	0.19	0.26		4U49		49	Hypothetical protein ybiA	0.999
61	Potassium transport across cellular membrane	KdpFABC complex	60.2%	0.26	0.23		7BGY		61	Succinate dehydrogenase subunit F; electron transfer chain	0.5411
64	Catalyze oxidation and reduction of malate and oxaloacetate. Important for malate/aspartate shuttle through mitochondrial matrix	Thermophilic and Mesophilic Malate Dehydrogenase	63.7%	0.48	0.2		1GUY		64	Uncharacterized protein PA2723; UNKNOWN FUNCTION; 1.35A {Pseudomonas aeruginosa PAO1}	0.679
69	unknown	unknown protein from Leishmania infantum	93.9%	0.53	0.08		4TYZ		69	pleckstrin homology domain	0.979
79	Replication, multifunctional	nsP2 protease	61.8%	0.7	0.14		2HWK		79	METP, miniaturized rubredoxin	0.98
85	DNA synthesis.	Thymidine Kinase	83.9%	0.16	0.14		1W4R		85	Protein ygiW	0.828
97	Plant cell wall degradation by bacteria	S45A, T46A mutants of tne type I Cohesin-Dockerin complex.	69.4%	0.15	0.24		2CCL		97	No significant match
101	Regulate T-cell anergy and degradation of proteins	Ubiquitin thioesterase	80.5%	0.48	0.32		6DRM		101	Methylthioribose kinase	0.612
127	DNA binding/iron polymerization	Dpsa	97.7%	0.91	0.21		1TKO		127	Lactococcus lactis MG1363 DpsA	0.998
129	ion transport	ModE	74.2%	0.24	0.2		1O7L		129	Histone-lysine N-methyltransferase SETDB1	0.842
130	Transcription regulation	Regulatory protein for transcription of curlin genes	82.3%	0.04	0.32		3RPJ		130	No significant match
131	replication; sister chromatid cohesion in mitosis.	SMC hinge heterodimer	67%	0.33	0.26		6WG6		131	5'(3')-deoxyribonucleotidase, cytosolic type	0.5
142	Sugar synthesis	EvaA	72.5%	0.1	0.35		4J7H		142	Baseplate structural protein	0.976
151	Transcriptional regulation	P32 SF2-associated p32	96.9%	0.47	0.25		1YQF		151	ParB domain protein nuclease	0.977
160	Cell division	FtsX	77.1%	0.26	0.29		4N8N		160	Elongation Factor G	0.595
167	DNA Repair	MutY adenine glycosylase	67.7%	0.27	0.23		1RRS		167	No significant match
179	dUTP cleaving into dUMP. DNA maintenance	dUTPase	61.6%	0.2	0.25		4APZ		179	Uncharacterized lipoprotein YifL	0.946
180	Cell death	Vip3Aa	80.8%	0.38	0.25		6TFJ		180	Uncharacterized lipoprotein YifL	0.926
205	Trypsin inhibition	two-disulfide intermediate of MCoTI-II (or Trypsin inhibitor 2)	60.6%	0.13	0.73		2PO8		205	Designed trimeric coiled coil peptide with two terpyridine side chains	0.869

## Sheet: ChubbyThor Operons
ChubbyThor Operon	Start	End	Gene Products	Gene Functions:
1	1	2133	1	PPE-repeat proteins
2	2215	9007	2,-5	Right handed beta helix region family, Tail fiber, Baseplate subunit, Baseplate wedge
3	9342	10118	6,7	Hypothetical protein, Hypothetical protein
4	11299	11499	8	Hypothetical protein
5	12170	13352	9, tRNA, tRNA, tRNA, 13	Hypothetical protein, tRNA-Asn, tRNA-tyr, tRNA-Ser, Hypothetical protein
6	13695	14915	14, 15	Hypothetical protein, Hypothetical protein
7	14998	16254	16	Protoheme ferro-lyase
8	16400	16858	17	Hypothetical protein
9	16897	18365	18-20	Hypothetical protein, Hypothetical protein, Tmhelix containing protein
10	18427	26484	21-30	DNA polymerase elongation subunit (Family B), Small protein A (tmRNA-binding), deoxyribonucleotidase, Hypothetical Protein, Predicted endonuclease, Hypothetical Protein, Predicted membrane protein, Hypothetical Protein, Hypothetical Protein, Hypothetical Protein
11	26566	30871	31-40	Hypothetical Protein, Hypothetical Protein, Permease, Hypothetical Protein, Hypothetical Protein, Ribosomal protein L4, Hypothetical Protein, Hypothetical Protein, Hypothetical Protein, Hypothetical Protein
12	30978	37289	41-46	rIIA protein, Transposase, Hypothetical Protein, Ribonuclease HI, Hypothetical Protein, Bacterial nucleoid DNA-binding
13	37611	38123	48	Bacterial nucleoid DNA binding
14	38431	48531	49-65	Hypothetical Protein, Predicted phosphoesterase or phosphohydrolase, Restriction endonuclease, Hypothetical Protein, Hypothetical Protein, Hypothetical Protein, Hypothetical Protein, Hypothetical Protein, Predicted archaeal methyltransferase, Hypothetical Protein, Hypothetical Protein, Hypothetical Protein, Uncharacterized protein involved in exopolysaccharide biosynthesis, Hypothetical Protein, …
15	48629	49180	66	Hypothetical Protein
16	49251	50513	67-69	ATPase involved in DNA, Deoxycytidylate deamiHypothetical Proteinse, Hypothetical Protein
17	50725	51339	70	Hypothetical Protein
18	51390	56267	71-74	Hypothetical Protein, Hypothetical Protein, Hypothetical Protein, Hypothetical Protein
19	56268	59849	75-80	Hypothetical Protein-Restriction endonuclease, Hypothetical Protein, Predicted membrane protein, Acetylglutamate kinase, Hypothetical Protein
20	59963	60926	81-83	Hypothetical Protein, Hypothetical Protein, Predicted thiamine-pyrophosphate-binding protein
21	60878	61069	84	Hypothetical Protein
22	61036	62241	85	Hypothetical Protein
23	62357	69281	86-95	Hypothetical Protein, Hypothetical Protein, Thymidine kinase, Hypothetical Protein, Hypothetical Protein, Hypothetical Protein, Hypothetical Protein, Predicted metal-sulfur cluster biosynthetic enzyme, Thymidylate synthase, Hypothetical Protein
24	69344	70312	96	Hypothetical Protein
25	70423	71166	97	Hypothetical Protein
26	71229	71933	98	Micrococcal nuclease (thermonuclease) homologs
27	71987	72931	99	Hypothetical Protein
28	72958	74004	100	Predicted dithiol-disulfide isomerase involved in polyketide
29	74103	76772	101-107	Hypothetical Protein, Hypothetical Protein, Hypothetical Protein, Predicted archaeal membrane protein, Hypothetical Protein, Hypothetical Protein, Hypothetical Protein
30	76702	77771	108109	Hypothetical Protein, Sugar phosphate isomerases/epimerases
31	77844	77975	110	Predicted integral membrane protein
32	78133	79743	111	Hypothetical Protein
33	79817	80197	112	Phage baseplate assembly protein W
34	80194	81011	113114	Hypothetical Protein,Hypothetical Protein
35	81117	84812	115-117	Glutaredoxin and related proteins, Ribonucleotide reductase, beta subunit, Ribonucleotide reductase, alpha subunit
36	84872	85531	118	Restriction endonuclease
37	85601	86476	119	Predicted ATPase related to phosphate starvation-inducible
38	86548	88479	120-123	Putative peptidoglycan-binding domain-containing protein, Hypothetical Protein, Glucose/sorbosone dehydrogenases, Hypothetical Protein
39	88639	91790	124-129	Cyclopropane fatty acid synthase and related, Hypothetical Protein, Uncharacterized protein conserved in bacteria, Hypothetical Protein, Predicted eukaryotic-type DNA primase, Hypothetical Protein
40	91866	94336	130131	Hypothetical Protein, Hypothetical Protein
41	94423	95675	132133	Hypothetical Protein, Predicted hydrolase of the alpha/beta-hydrolase fold
42	95775	101657	134-141	Hypothetical Protein, Hypothetical Protein, Hypothetical Protein, Hypothetical Protein, ATPase involved in DNA repair, Hypothetical Protein, Hypothetical Protein, Ribonuclease HI
43	101448	102374	142	Hypothetical Protein
44	102371	104089	143	Rad3-related DNA helicases
45	104219	104497	144	Bacterial nucleoid DNA-binding protein
46	104588	108946	145-151	Hypothetical Protein, Hypothetical Protein, Cephalosporin hydroxylase, Hypothetical Protein, Bacterial surface proteins containing Ig-like domains, Hypothetical Protein, Hypothetical Protein
47	109011	110597	152-156	Hypothetical Protein, Hypothetical Protein, Uncharacterized conserved protein, Accessory colonization factor AcfC, contains ABC-type, Uncharacterized protein conserved in archaea
48	110721	120155	157-166	Acyl carrier protein, Uncharacterized protein containing a von Willebrand, Hypothetical Protein, Predicted metal-sulfur cluster biosynthetic enzyme, Hypothetical Protein, Phosphoribosylpyrophosphate, Ribosomal protein S18–Biopolymer transport proteins, Hypothetical Protein, Hypothetical Protein
49	120271	121494	167	Hypothetical Protein
50	121564	125120	168-172	Hypothetical Protein, Predicted exonuclease , Hypothetical Protein, ATPase involved in DNA replication, ATP-utilizing enzymes of the PP-loop superfamily
51	125461	125838	173	Hypothetical Protein
52	125829	129819	174-178	RNA-DNA and DNA-DNA helicase UvsW, RecB family exonuclease, Hypothetical Protein, Hypothetical Protein, Hypothetical Protein
53	129831	130499	179	Hypothetical Protein
54	130501	132566	180-184	Hypothetical Protein, Hypothetical Protein, Hypothetical Protein, Xaa-Pro aminopeptidase, Hypothetical Protein
55	132670	135131	185-188	Hypothetical Protein, Hypothetical Protein, Hypothetical Protein, Hypothetical Protein
56	135238	136569	189	Hypothetical Protein
57	136652	140443	190-194	Hypothetical Protein, Hypothetical Protein, Hypothetical Protein, Hypothetical Protein, Hypothetical Protein
58	140510	141771	195	Hypothetical Protein, Predicted endonuclease containing a URI domain
59	141857	148048	197-201	Hypothetical Protein, Hypothetical Protein, Hypothetical Protein, Hypothetical Protein, Hypothetical Protein
60	148108	148320	202	Hypothetical Protein
61	148348	159189	203-208	Hypothetical ProteinD-dependent protein deacetylases, SIR2 family, Hypothetical Protein, Aromatic ring hydroxylase, Hypothetical Protein, Low-affinity cAMP phosphodiesterase, Hypothetical Protein
