# Supplementary material for: Genomic and Proteomic Analysis of Six Vi01-like Phages Reveals Wide Host Range and Multiple Tail Spike Proteins
Source: Viruses. 2024 Feb 13;16(2):289. doi: 10.3390/v16020289 (PMC10892097; doi:10.3390/v16020289)
Supplement: Supplementary file 1 [file viruses-16-00289-s001.zip › Supplementary Table S3.xlsx]

## Sheet: BLAST results
SpectraID	Sequence	Protein_Name	eValue	-10lgP	Protein_Sequence
1451	AMGGTTNPSLLMTADCQVATPGGEASIVKL	tail_spike_protein	9e-17	106.23	MISQFNQPRGSTSIEVNKQSIARNFGVKEDEVVYFTVGIDLSGFKVIYDESTQRAYSLPSGIVSGTTAISLDERAILTHSAGSVDLGELAVSREEYVTLPGSFNFGHTINVKNELLVHDDKKYRWDGSLPKTVDAGSTPETSGGVGIGTWLSVGDAAFRQEANKKFKYSVKLSDYSTLQDAATAAVDGLLIDVDYTFTADESVDFSGKVLIIECKGKFIGDGMLVWNGLGAGSVIKKPHMHTKTTPYTVYRFDANGNWVTDPTQVLASVQQRLDVGYKPNINDLDIWDDLPDNVKNQVAGATLRIMSGDNIIVENPEATFGGYLFTLCNRILVKNPRNFIALESGITFENHHTTAWGTGNWVVGGEIKYGSGSAVLFIRNDGGTDHDGGVRDLISYRVG…
1521	AMGGTTNPSLLMTADCQVATPGGEASIVKL	tail_spike_protein	9e-17	43.92	MISQFNQPRGSTSIEVNKQSIARNFGVKEDEVVYFTVGIDLSGFKVIYDESTQRAYSLPSGIVSGTTAISLDERAILTHSAGSVDLGELAVSREEYVTLPGSFNFGHTINVKNELLVHDDKKYRWDGSLPKTVDAGSTPETSGGVGIGTWLSVGDAAFRQEANKKFKYSVKLSDYSTLQDAATAAVDGLLIDVDYTFTADESVDFSGKVLIIECKGKFIGDGMLVWNGLGAGSVIKKPHMHTKTTPYTVYRFDANGNWVTDPTQVLASVQQRLDVGYKPNINDLDIWDDLPDNVKNQVAGATLRIMSGDNIIVENPEATFGGYLFTLCNRILVKNPRNFIALESGITFENHHTTAWGTGNWVVGGEIKYGSGSAVLFIRNDGGTDHDGGVRDLISYRVG…
1513	FTVGIDLSGFKV	tail_spike_protein	2e-04	50.34	MISQFNQPRGSTSIEVNKQSIARNFGVKEDEVVYFTVGIDLSGFKVIYDESTQRAYSLPSGIVSGTTAISLDERAILTHSAGSVDLGELAVSREEYVTLPGSFNFGHTINVKNELLVHDDKKYRWDGSLPKTVDAGSTPETSGGVGIGTWLSVGDAAFRQEANKKFKYSVKLSDYSTLQDAATAAVDGLLIDVDYTFTADESVDFSGKVLIIECKGKFIGDGMLVWNGLGAGSVIKKPHMHTKTTPYTVYRFDANGNWVTDPTQVLASVQQRLDVGYKPNINDLDIWDDLPDNVKNQVAGATLRIMSGDNIIVENPEATFGGYLFTLCNRILVKNPRNFIALESGITFENHHTTAWGTGNWVVGGEIKYGSGSAVLFIRNDGGTDHDGGVRDLISYRVG…
1475	IIDNVVTYEAHKE	tail_spike_protein	1e-05	81.97	MISQFNQPRGSTSIEVNKQSIARNFGVKEDEVVYFTVGIDLSGFKVIYDESTQRAYSLPSGIVSGTTAISLDERAILTHSAGSVDLGELAVSREEYVTLPGSFNFGHTINVKNELLVHDDKKYRWDGSLPKTVDAGSTPETSGGVGIGTWLSVGDAAFRQEANKKFKYSVKLSDYSTLQDAATAAVDGLLIDVDYTFTADESVDFSGKVLIIECKGKFIGDGMLVWNGLGAGSVIKKPHMHTKTTPYTVYRFDANGNWVTDPTQVLASVQQRLDVGYKPNINDLDIWDDLPDNVKNQVAGATLRIMSGDNIIVENPEATFGGYLFTLCNRILVKNPRNFIALESGITFENHHTTAWGTGNWVVGGEIKYGSGSAVLFIRNDGGTDHDGGVRDLISYRVG…
1503	KDLTNLNQITCE	tail_spike_protein	2e-05	57.83	MISQFNQPRGSTSIEVNKQSIARNFGVKEDEVVYFTVGIDLSGFKVIYDESTQRAYSLPSGIVSGTTAISLDERAILTHSAGSVDLGELAVSREEYVTLPGSFNFGHTINVKNELLVHDDKKYRWDGSLPKTVDAGSTPETSGGVGIGTWLSVGDAAFRQEANKKFKYSVKLSDYSTLQDAATAAVDGLLIDVDYTFTADESVDFSGKVLIIECKGKFIGDGMLVWNGLGAGSVIKKPHMHTKTTPYTVYRFDANGNWVTDPTQVLASVQQRLDVGYKPNINDLDIWDDLPDNVKNQVAGATLRIMSGDNIIVENPEATFGGYLFTLCNRILVKNPRNFIALESGITFENHHTTAWGTGNWVVGGEIKYGSGSAVLFIRNDGGTDHDGGVRDLISYRVG…
1445	KDLTNLNQITCEGGSRL	tail_spike_protein	2e-08	112.7	MISQFNQPRGSTSIEVNKQSIARNFGVKEDEVVYFTVGIDLSGFKVIYDESTQRAYSLPSGIVSGTTAISLDERAILTHSAGSVDLGELAVSREEYVTLPGSFNFGHTINVKNELLVHDDKKYRWDGSLPKTVDAGSTPETSGGVGIGTWLSVGDAAFRQEANKKFKYSVKLSDYSTLQDAATAAVDGLLIDVDYTFTADESVDFSGKVLIIECKGKFIGDGMLVWNGLGAGSVIKKPHMHTKTTPYTVYRFDANGNWVTDPTQVLASVQQRLDVGYKPNINDLDIWDDLPDNVKNQVAGATLRIMSGDNIIVENPEATFGGYLFTLCNRILVKNPRNFIALESGITFENHHTTAWGTGNWVVGGEIKYGSGSAVLFIRNDGGTDHDGGVRDLISYRVG…
1490	KDLTNLNQITCEGGSRL	tail_spike_protein	2e-08	65.79	MISQFNQPRGSTSIEVNKQSIARNFGVKEDEVVYFTVGIDLSGFKVIYDESTQRAYSLPSGIVSGTTAISLDERAILTHSAGSVDLGELAVSREEYVTLPGSFNFGHTINVKNELLVHDDKKYRWDGSLPKTVDAGSTPETSGGVGIGTWLSVGDAAFRQEANKKFKYSVKLSDYSTLQDAATAAVDGLLIDVDYTFTADESVDFSGKVLIIECKGKFIGDGMLVWNGLGAGSVIKKPHMHTKTTPYTVYRFDANGNWVTDPTQVLASVQQRLDVGYKPNINDLDIWDDLPDNVKNQVAGATLRIMSGDNIIVENPEATFGGYLFTLCNRILVKNPRNFIALESGITFENHHTTAWGTGNWVVGGEIKYGSGSAVLFIRNDGGTDHDGGVRDLISYRVG…
1440	KFIGDGMLVWNGLGAGSVIKK	tail_spike_protein	6e-11	124.28	MISQFNQPRGSTSIEVNKQSIARNFGVKEDEVVYFTVGIDLSGFKVIYDESTQRAYSLPSGIVSGTTAISLDERAILTHSAGSVDLGELAVSREEYVTLPGSFNFGHTINVKNELLVHDDKKYRWDGSLPKTVDAGSTPETSGGVGIGTWLSVGDAAFRQEANKKFKYSVKLSDYSTLQDAATAAVDGLLIDVDYTFTADESVDFSGKVLIIECKGKFIGDGMLVWNGLGAGSVIKKPHMHTKTTPYTVYRFDANGNWVTDPTQVLASVQQRLDVGYKPNINDLDIWDDLPDNVKNQVAGATLRIMSGDNIIVENPEATFGGYLFTLCNRILVKNPRNFIALESGITFENHHTTAWGTGNWVVGGEIKYGSGSAVLFIRNDGGTDHDGGVRDLISYRVG…
1442	KFIGDGMLVWNGLGAGSVIKK	tail_spike_protein	6e-11	122.22	MISQFNQPRGSTSIEVNKQSIARNFGVKEDEVVYFTVGIDLSGFKVIYDESTQRAYSLPSGIVSGTTAISLDERAILTHSAGSVDLGELAVSREEYVTLPGSFNFGHTINVKNELLVHDDKKYRWDGSLPKTVDAGSTPETSGGVGIGTWLSVGDAAFRQEANKKFKYSVKLSDYSTLQDAATAAVDGLLIDVDYTFTADESVDFSGKVLIIECKGKFIGDGMLVWNGLGAGSVIKKPHMHTKTTPYTVYRFDANGNWVTDPTQVLASVQQRLDVGYKPNINDLDIWDDLPDNVKNQVAGATLRIMSGDNIIVENPEATFGGYLFTLCNRILVKNPRNFIALESGITFENHHTTAWGTGNWVVGGEIKYGSGSAVLFIRNDGGTDHDGGVRDLISYRVG…
1454	KFIGDGMLVWNGLGAGSVIKK	tail_spike_protein	6e-11	104.78	MISQFNQPRGSTSIEVNKQSIARNFGVKEDEVVYFTVGIDLSGFKVIYDESTQRAYSLPSGIVSGTTAISLDERAILTHSAGSVDLGELAVSREEYVTLPGSFNFGHTINVKNELLVHDDKKYRWDGSLPKTVDAGSTPETSGGVGIGTWLSVGDAAFRQEANKKFKYSVKLSDYSTLQDAATAAVDGLLIDVDYTFTADESVDFSGKVLIIECKGKFIGDGMLVWNGLGAGSVIKKPHMHTKTTPYTVYRFDANGNWVTDPTQVLASVQQRLDVGYKPNINDLDIWDDLPDNVKNQVAGATLRIMSGDNIIVENPEATFGGYLFTLCNRILVKNPRNFIALESGITFENHHTTAWGTGNWVVGGEIKYGSGSAVLFIRNDGGTDHDGGVRDLISYRVG…
1458	KFIGDGMLVWNGLGAGSVIKK	tail_spike_protein	6e-11	99.83	MISQFNQPRGSTSIEVNKQSIARNFGVKEDEVVYFTVGIDLSGFKVIYDESTQRAYSLPSGIVSGTTAISLDERAILTHSAGSVDLGELAVSREEYVTLPGSFNFGHTINVKNELLVHDDKKYRWDGSLPKTVDAGSTPETSGGVGIGTWLSVGDAAFRQEANKKFKYSVKLSDYSTLQDAATAAVDGLLIDVDYTFTADESVDFSGKVLIIECKGKFIGDGMLVWNGLGAGSVIKKPHMHTKTTPYTVYRFDANGNWVTDPTQVLASVQQRLDVGYKPNINDLDIWDDLPDNVKNQVAGATLRIMSGDNIIVENPEATFGGYLFTLCNRILVKNPRNFIALESGITFENHHTTAWGTGNWVVGGEIKYGSGSAVLFIRNDGGTDHDGGVRDLISYRVG…
1476	KHMSIPAAPLQLPESALEHNS	tail_spike_protein	4e-12	81.63	MISQFNQPRGSTSIEVNKQSIARNFGVKEDEVVYFTVGIDLSGFKVIYDESTQRAYSLPSGIVSGTTAISLDERAILTHSAGSVDLGELAVSREEYVTLPGSFNFGHTINVKNELLVHDDKKYRWDGSLPKTVDAGSTPETSGGVGIGTWLSVGDAAFRQEANKKFKYSVKLSDYSTLQDAATAAVDGLLIDVDYTFTADESVDFSGKVLIIECKGKFIGDGMLVWNGLGAGSVIKKPHMHTKTTPYTVYRFDANGNWVTDPTQVLASVQQRLDVGYKPNINDLDIWDDLPDNVKNQVAGATLRIMSGDNIIVENPEATFGGYLFTLCNRILVKNPRNFIALESGITFENHHTTAWGTGNWVVGGEIKYGSGSAVLFIRNDGGTDHDGGVRDLISYRVG…
1444	KHMSIPAAPLQLPESALEHNSSIGFFFGSDGALRL	tail_spike_protein	4e-22	116.44	MISQFNQPRGSTSIEVNKQSIARNFGVKEDEVVYFTVGIDLSGFKVIYDESTQRAYSLPSGIVSGTTAISLDERAILTHSAGSVDLGELAVSREEYVTLPGSFNFGHTINVKNELLVHDDKKYRWDGSLPKTVDAGSTPETSGGVGIGTWLSVGDAAFRQEANKKFKYSVKLSDYSTLQDAATAAVDGLLIDVDYTFTADESVDFSGKVLIIECKGKFIGDGMLVWNGLGAGSVIKKPHMHTKTTPYTVYRFDANGNWVTDPTQVLASVQQRLDVGYKPNINDLDIWDDLPDNVKNQVAGATLRIMSGDNIIVENPEATFGGYLFTLCNRILVKNPRNFIALESGITFENHHTTAWGTGNWVVGGEIKYGSGSAVLFIRNDGGTDHDGGVRDLISYRVG…
1455	KHMSIPAAPLQLPESALEHNSSIGFFFGSDGALRL	tail_spike_protein	4e-22	103.88	MISQFNQPRGSTSIEVNKQSIARNFGVKEDEVVYFTVGIDLSGFKVIYDESTQRAYSLPSGIVSGTTAISLDERAILTHSAGSVDLGELAVSREEYVTLPGSFNFGHTINVKNELLVHDDKKYRWDGSLPKTVDAGSTPETSGGVGIGTWLSVGDAAFRQEANKKFKYSVKLSDYSTLQDAATAAVDGLLIDVDYTFTADESVDFSGKVLIIECKGKFIGDGMLVWNGLGAGSVIKKPHMHTKTTPYTVYRFDANGNWVTDPTQVLASVQQRLDVGYKPNINDLDIWDDLPDNVKNQVAGATLRIMSGDNIIVENPEATFGGYLFTLCNRILVKNPRNFIALESGITFENHHTTAWGTGNWVVGGEIKYGSGSAVLFIRNDGGTDHDGGVRDLISYRVG…
1484	KHMSIPAAPLQLPESALEHNSSIGFFFGSDGALRL	tail_spike_protein	4e-22	72.89	MISQFNQPRGSTSIEVNKQSIARNFGVKEDEVVYFTVGIDLSGFKVIYDESTQRAYSLPSGIVSGTTAISLDERAILTHSAGSVDLGELAVSREEYVTLPGSFNFGHTINVKNELLVHDDKKYRWDGSLPKTVDAGSTPETSGGVGIGTWLSVGDAAFRQEANKKFKYSVKLSDYSTLQDAATAAVDGLLIDVDYTFTADESVDFSGKVLIIECKGKFIGDGMLVWNGLGAGSVIKKPHMHTKTTPYTVYRFDANGNWVTDPTQVLASVQQRLDVGYKPNINDLDIWDDLPDNVKNQVAGATLRIMSGDNIIVENPEATFGGYLFTLCNRILVKNPRNFIALESGITFENHHTTAWGTGNWVVGGEIKYGSGSAVLFIRNDGGTDHDGGVRDLISYRVG…
1511	KHMSIPAAPLQLPESALEHNSSIGFFFGSDGALRL	tail_spike_protein	4e-22	51.84	MISQFNQPRGSTSIEVNKQSIARNFGVKEDEVVYFTVGIDLSGFKVIYDESTQRAYSLPSGIVSGTTAISLDERAILTHSAGSVDLGELAVSREEYVTLPGSFNFGHTINVKNELLVHDDKKYRWDGSLPKTVDAGSTPETSGGVGIGTWLSVGDAAFRQEANKKFKYSVKLSDYSTLQDAATAAVDGLLIDVDYTFTADESVDFSGKVLIIECKGKFIGDGMLVWNGLGAGSVIKKPHMHTKTTPYTVYRFDANGNWVTDPTQVLASVQQRLDVGYKPNINDLDIWDDLPDNVKNQVAGATLRIMSGDNIIVENPEATFGGYLFTLCNRILVKNPRNFIALESGITFENHHTTAWGTGNWVVGGEIKYGSGSAVLFIRNDGGTDHDGGVRDLISYRVG…
1487	KLSDYPSUBSTLQDAASSUBTAAVDGLLIDRSUBVD	tail_spike_protein	1e-06	67.62	MISQFNQPRGSTSIEVNKQSIARNFGVKEDEVVYFTVGIDLSGFKVIYDESTQRAYSLPSGIVSGTTAISLDERAILTHSAGSVDLGELAVSREEYVTLPGSFNFGHTINVKNELLVHDDKKYRWDGSLPKTVDAGSTPETSGGVGIGTWLSVGDAAFRQEANKKFKYSVKLSDYSTLQDAATAAVDGLLIDVDYTFTADESVDFSGKVLIIECKGKFIGDGMLVWNGLGAGSVIKKPHMHTKTTPYTVYRFDANGNWVTDPTQVLASVQQRLDVGYKPNINDLDIWDDLPDNVKNQVAGATLRIMSGDNIIVENPEATFGGYLFTLCNRILVKNPRNFIALESGITFENHHTTAWGTGNWVVGGEIKYGSGSAVLFIRNDGGTDHDGGVRDLISYRVG…
1510	KLSDYSPSUBTLQDAATAAVDGLLIDRSUBVD	tail_spike_protein	1e-08	52.45	MISQFNQPRGSTSIEVNKQSIARNFGVKEDEVVYFTVGIDLSGFKVIYDESTQRAYSLPSGIVSGTTAISLDERAILTHSAGSVDLGELAVSREEYVTLPGSFNFGHTINVKNELLVHDDKKYRWDGSLPKTVDAGSTPETSGGVGIGTWLSVGDAAFRQEANKKFKYSVKLSDYSTLQDAATAAVDGLLIDVDYTFTADESVDFSGKVLIIECKGKFIGDGMLVWNGLGAGSVIKKPHMHTKTTPYTVYRFDANGNWVTDPTQVLASVQQRLDVGYKPNINDLDIWDDLPDNVKNQVAGATLRIMSGDNIIVENPEATFGGYLFTLCNRILVKNPRNFIALESGITFENHHTTAWGTGNWVVGGEIKYGSGSAVLFIRNDGGTDHDGGVRDLISYRVG…
1493	KLSDYSTLQDAATAAVDGLLIDVDYTFTADESVDFSGKV	tail_spike_protein	1e-21	61.96	MISQFNQPRGSTSIEVNKQSIARNFGVKEDEVVYFTVGIDLSGFKVIYDESTQRAYSLPSGIVSGTTAISLDERAILTHSAGSVDLGELAVSREEYVTLPGSFNFGHTINVKNELLVHDDKKYRWDGSLPKTVDAGSTPETSGGVGIGTWLSVGDAAFRQEANKKFKYSVKLSDYSTLQDAATAAVDGLLIDVDYTFTADESVDFSGKVLIIECKGKFIGDGMLVWNGLGAGSVIKKPHMHTKTTPYTVYRFDANGNWVTDPTQVLASVQQRLDVGYKPNINDLDIWDDLPDNVKNQVAGATLRIMSGDNIIVENPEATFGGYLFTLCNRILVKNPRNFIALESGITFENHHTTAWGTGNWVVGGEIKYGSGSAVLFIRNDGGTDHDGGVRDLISYRVG…
1498	KNIIDNVVTYE	tail_spike_protein	9e-04	59.45	MISQFNQPRGSTSIEVNKQSIARNFGVKEDEVVYFTVGIDLSGFKVIYDESTQRAYSLPSGIVSGTTAISLDERAILTHSAGSVDLGELAVSREEYVTLPGSFNFGHTINVKNELLVHDDKKYRWDGSLPKTVDAGSTPETSGGVGIGTWLSVGDAAFRQEANKKFKYSVKLSDYSTLQDAATAAVDGLLIDVDYTFTADESVDFSGKVLIIECKGKFIGDGMLVWNGLGAGSVIKKPHMHTKTTPYTVYRFDANGNWVTDPTQVLASVQQRLDVGYKPNINDLDIWDDLPDNVKNQVAGATLRIMSGDNIIVENPEATFGGYLFTLCNRILVKNPRNFIALESGITFENHHTTAWGTGNWVVGGEIKYGSGSAVLFIRNDGGTDHDGGVRDLISYRVG…
1448	KNIIDNVVTYEAHKE	tail_spike_protein	6e-07	108.05	MISQFNQPRGSTSIEVNKQSIARNFGVKEDEVVYFTVGIDLSGFKVIYDESTQRAYSLPSGIVSGTTAISLDERAILTHSAGSVDLGELAVSREEYVTLPGSFNFGHTINVKNELLVHDDKKYRWDGSLPKTVDAGSTPETSGGVGIGTWLSVGDAAFRQEANKKFKYSVKLSDYSTLQDAATAAVDGLLIDVDYTFTADESVDFSGKVLIIECKGKFIGDGMLVWNGLGAGSVIKKPHMHTKTTPYTVYRFDANGNWVTDPTQVLASVQQRLDVGYKPNINDLDIWDDLPDNVKNQVAGATLRIMSGDNIIVENPEATFGGYLFTLCNRILVKNPRNFIALESGITFENHHTTAWGTGNWVVGGEIKYGSGSAVLFIRNDGGTDHDGGVRDLISYRVG…
1506	KTTSUBVDAGSTPQSUBETSGGVGIGTWLSVGDAAFRQ	tail_spike_protein	3e-13	55.83	MISQFNQPRGSTSIEVNKQSIARNFGVKEDEVVYFTVGIDLSGFKVIYDESTQRAYSLPSGIVSGTTAISLDERAILTHSAGSVDLGELAVSREEYVTLPGSFNFGHTINVKNELLVHDDKKYRWDGSLPKTVDAGSTPETSGGVGIGTWLSVGDAAFRQEANKKFKYSVKLSDYSTLQDAATAAVDGLLIDVDYTFTADESVDFSGKVLIIECKGKFIGDGMLVWNGLGAGSVIKKPHMHTKTTPYTVYRFDANGNWVTDPTQVLASVQQRLDVGYKPNINDLDIWDDLPDNVKNQVAGATLRIMSGDNIIVENPEATFGGYLFTLCNRILVKNPRNFIALESGITFENHHTTAWGTGNWVVGGEIKYGSGSAVLFIRNDGGTDHDGGVRDLISYRVG…
1473	KTVDAGSTPETSGGVGIGASUBTWLSVGDAAFRQ	tail_spike_protein	1e-14	84.11	MISQFNQPRGSTSIEVNKQSIARNFGVKEDEVVYFTVGIDLSGFKVIYDESTQRAYSLPSGIVSGTTAISLDERAILTHSAGSVDLGELAVSREEYVTLPGSFNFGHTINVKNELLVHDDKKYRWDGSLPKTVDAGSTPETSGGVGIGTWLSVGDAAFRQEANKKFKYSVKLSDYSTLQDAATAAVDGLLIDVDYTFTADESVDFSGKVLIIECKGKFIGDGMLVWNGLGAGSVIKKPHMHTKTTPYTVYRFDANGNWVTDPTQVLASVQQRLDVGYKPNINDLDIWDDLPDNVKNQVAGATLRIMSGDNIIVENPEATFGGYLFTLCNRILVKNPRNFIALESGITFENHHTTAWGTGNWVVGGEIKYGSGSAVLFIRNDGGTDHDGGVRDLISYRVG…
1432	KTVDAGSTPETSGGVGIGTWLSVGDAAFRQ	tail_spike_protein	1e-16	160.51	MISQFNQPRGSTSIEVNKQSIARNFGVKEDEVVYFTVGIDLSGFKVIYDESTQRAYSLPSGIVSGTTAISLDERAILTHSAGSVDLGELAVSREEYVTLPGSFNFGHTINVKNELLVHDDKKYRWDGSLPKTVDAGSTPETSGGVGIGTWLSVGDAAFRQEANKKFKYSVKLSDYSTLQDAATAAVDGLLIDVDYTFTADESVDFSGKVLIIECKGKFIGDGMLVWNGLGAGSVIKKPHMHTKTTPYTVYRFDANGNWVTDPTQVLASVQQRLDVGYKPNINDLDIWDDLPDNVKNQVAGATLRIMSGDNIIVENPEATFGGYLFTLCNRILVKNPRNFIALESGITFENHHTTAWGTGNWVVGGEIKYGSGSAVLFIRNDGGTDHDGGVRDLISYRVG…
1456	KTVDAGSTPETSGGVGIGTWLSVGDAAFRQ	tail_spike_protein	1e-16	101.08	MISQFNQPRGSTSIEVNKQSIARNFGVKEDEVVYFTVGIDLSGFKVIYDESTQRAYSLPSGIVSGTTAISLDERAILTHSAGSVDLGELAVSREEYVTLPGSFNFGHTINVKNELLVHDDKKYRWDGSLPKTVDAGSTPETSGGVGIGTWLSVGDAAFRQEANKKFKYSVKLSDYSTLQDAATAAVDGLLIDVDYTFTADESVDFSGKVLIIECKGKFIGDGMLVWNGLGAGSVIKKPHMHTKTTPYTVYRFDANGNWVTDPTQVLASVQQRLDVGYKPNINDLDIWDDLPDNVKNQVAGATLRIMSGDNIIVENPEATFGGYLFTLCNRILVKNPRNFIALESGITFENHHTTAWGTGNWVVGGEIKYGSGSAVLFIRNDGGTDHDGGVRDLISYRVG…
1499	KTVDAGSTPETSGGVGIGTWLSVGDAAFRQ	tail_spike_protein	1e-16	59.42	MISQFNQPRGSTSIEVNKQSIARNFGVKEDEVVYFTVGIDLSGFKVIYDESTQRAYSLPSGIVSGTTAISLDERAILTHSAGSVDLGELAVSREEYVTLPGSFNFGHTINVKNELLVHDDKKYRWDGSLPKTVDAGSTPETSGGVGIGTWLSVGDAAFRQEANKKFKYSVKLSDYSTLQDAATAAVDGLLIDVDYTFTADESVDFSGKVLIIECKGKFIGDGMLVWNGLGAGSVIKKPHMHTKTTPYTVYRFDANGNWVTDPTQVLASVQQRLDVGYKPNINDLDIWDDLPDNVKNQVAGATLRIMSGDNIIVENPEATFGGYLFTLCNRILVKNPRNFIALESGITFENHHTTAWGTGNWVVGGEIKYGSGSAVLFIRNDGGTDHDGGVRDLISYRVG…
1505	KTVDAGSTPETSGGVGIGTWLSVGDAAFRQ	tail_spike_protein	1e-16	56.74	MISQFNQPRGSTSIEVNKQSIARNFGVKEDEVVYFTVGIDLSGFKVIYDESTQRAYSLPSGIVSGTTAISLDERAILTHSAGSVDLGELAVSREEYVTLPGSFNFGHTINVKNELLVHDDKKYRWDGSLPKTVDAGSTPETSGGVGIGTWLSVGDAAFRQEANKKFKYSVKLSDYSTLQDAATAAVDGLLIDVDYTFTADESVDFSGKVLIIECKGKFIGDGMLVWNGLGAGSVIKKPHMHTKTTPYTVYRFDANGNWVTDPTQVLASVQQRLDVGYKPNINDLDIWDDLPDNVKNQVAGATLRIMSGDNIIVENPEATFGGYLFTLCNRILVKNPRNFIALESGITFENHHTTAWGTGNWVVGGEIKYGSGSAVLFIRNDGGTDHDGGVRDLISYRVG…
1526	KVLIIECKG	tail_spike_protein	0.004	42.21	MISQFNQPRGSTSIEVNKQSIARNFGVKEDEVVYFTVGIDLSGFKVIYDESTQRAYSLPSGIVSGTTAISLDERAILTHSAGSVDLGELAVSREEYVTLPGSFNFGHTINVKNELLVHDDKKYRWDGSLPKTVDAGSTPETSGGVGIGTWLSVGDAAFRQEANKKFKYSVKLSDYSTLQDAATAAVDGLLIDVDYTFTADESVDFSGKVLIIECKGKFIGDGMLVWNGLGAGSVIKKPHMHTKTTPYTVYRFDANGNWVTDPTQVLASVQQRLDVGYKPNINDLDIWDDLPDNVKNQVAGATLRIMSGDNIIVENPEATFGGYLFTLCNRILVKNPRNFIALESGITFENHHTTAWGTGNWVVGGEIKYGSGSAVLFIRNDGGTDHDGGVRDLISYRVG…
1457	KYGSGSAVLFIRN	tail_spike_protein	3e-05	99.92	MISQFNQPRGSTSIEVNKQSIARNFGVKEDEVVYFTVGIDLSGFKVIYDESTQRAYSLPSGIVSGTTAISLDERAILTHSAGSVDLGELAVSREEYVTLPGSFNFGHTINVKNELLVHDDKKYRWDGSLPKTVDAGSTPETSGGVGIGTWLSVGDAAFRQEANKKFKYSVKLSDYSTLQDAATAAVDGLLIDVDYTFTADESVDFSGKVLIIECKGKFIGDGMLVWNGLGAGSVIKKPHMHTKTTPYTVYRFDANGNWVTDPTQVLASVQQRLDVGYKPNINDLDIWDDLPDNVKNQVAGATLRIMSGDNIIVENPEATFGGYLFTLCNRILVKNPRNFIALESGITFENHHTTAWGTGNWVVGGEIKYGSGSAVLFIRNDGGTDHDGGVRDLISYRVG…
1518	LAMQPAMGGTTNPSLLMTADCQVATPGGEASIVKL	tail_spike_protein	6e-21	45.62	MISQFNQPRGSTSIEVNKQSIARNFGVKEDEVVYFTVGIDLSGFKVIYDESTQRAYSLPSGIVSGTTAISLDERAILTHSAGSVDLGELAVSREEYVTLPGSFNFGHTINVKNELLVHDDKKYRWDGSLPKTVDAGSTPETSGGVGIGTWLSVGDAAFRQEANKKFKYSVKLSDYSTLQDAATAAVDGLLIDVDYTFTADESVDFSGKVLIIECKGKFIGDGMLVWNGLGAGSVIKKPHMHTKTTPYTVYRFDANGNWVTDPTQVLASVQQRLDVGYKPNINDLDIWDDLPDNVKNQVAGATLRIMSGDNIIVENPEATFGGYLFTLCNRILVKNPRNFIALESGITFENHHTTAWGTGNWVVGGEIKYGSGSAVLFIRNDGGTDHDGGVRDLISYRVG…
1522	LAMQPAMGGTTNPSLLMTADCQVATPGGEASIVKL	tail_spike_protein	6e-21	43.89	MISQFNQPRGSTSIEVNKQSIARNFGVKEDEVVYFTVGIDLSGFKVIYDESTQRAYSLPSGIVSGTTAISLDERAILTHSAGSVDLGELAVSREEYVTLPGSFNFGHTINVKNELLVHDDKKYRWDGSLPKTVDAGSTPETSGGVGIGTWLSVGDAAFRQEANKKFKYSVKLSDYSTLQDAATAAVDGLLIDVDYTFTADESVDFSGKVLIIECKGKFIGDGMLVWNGLGAGSVIKKPHMHTKTTPYTVYRFDANGNWVTDPTQVLASVQQRLDVGYKPNINDLDIWDDLPDNVKNQVAGATLRIMSGDNIIVENPEATFGGYLFTLCNRILVKNPRNFIALESGITFENHHTTAWGTGNWVVGGEIKYGSGSAVLFIRNDGGTDHDGGVRDLISYRVG…
1459	LMTADCQVATPGGEASIVKL	tail_spike_protein	2e-10	95.09	MISQFNQPRGSTSIEVNKQSIARNFGVKEDEVVYFTVGIDLSGFKVIYDESTQRAYSLPSGIVSGTTAISLDERAILTHSAGSVDLGELAVSREEYVTLPGSFNFGHTINVKNELLVHDDKKYRWDGSLPKTVDAGSTPETSGGVGIGTWLSVGDAAFRQEANKKFKYSVKLSDYSTLQDAATAAVDGLLIDVDYTFTADESVDFSGKVLIIECKGKFIGDGMLVWNGLGAGSVIKKPHMHTKTTPYTVYRFDANGNWVTDPTQVLASVQQRLDVGYKPNINDLDIWDDLPDNVKNQVAGATLRIMSGDNIIVENPEATFGGYLFTLCNRILVKNPRNFIALESGITFENHHTTAWGTGNWVVGGEIKYGSGSAVLFIRNDGGTDHDGGVRDLISYRVG…
1467	LPGSFNFGHTINVKN	tail_spike_protein	2e-07	89.39	MISQFNQPRGSTSIEVNKQSIARNFGVKEDEVVYFTVGIDLSGFKVIYDESTQRAYSLPSGIVSGTTAISLDERAILTHSAGSVDLGELAVSREEYVTLPGSFNFGHTINVKNELLVHDDKKYRWDGSLPKTVDAGSTPETSGGVGIGTWLSVGDAAFRQEANKKFKYSVKLSDYSTLQDAATAAVDGLLIDVDYTFTADESVDFSGKVLIIECKGKFIGDGMLVWNGLGAGSVIKKPHMHTKTTPYTVYRFDANGNWVTDPTQVLASVQQRLDVGYKPNINDLDIWDDLPDNVKNQVAGATLRIMSGDNIIVENPEATFGGYLFTLCNRILVKNPRNFIALESGITFENHHTTAWGTGNWVVGGEIKYGSGSAVLFIRNDGGTDHDGGVRDLISYRVG…
1464	MISQFNQPRG	tail_spike_protein	2e-04	91.21	MISQFNQPRGSTSIEVNKQSIARNFGVKEDEVVYFTVGIDLSGFKVIYDESTQRAYSLPSGIVSGTTAISLDERAILTHSAGSVDLGELAVSREEYVTLPGSFNFGHTINVKNELLVHDDKKYRWDGSLPKTVDAGSTPETSGGVGIGTWLSVGDAAFRQEANKKFKYSVKLSDYSTLQDAATAAVDGLLIDVDYTFTADESVDFSGKVLIIECKGKFIGDGMLVWNGLGAGSVIKKPHMHTKTTPYTVYRFDANGNWVTDPTQVLASVQQRLDVGYKPNINDLDIWDDLPDNVKNQVAGATLRIMSGDNIIVENPEATFGGYLFTLCNRILVKNPRNFIALESGITFENHHTTAWGTGNWVVGGEIKYGSGSAVLFIRNDGGTDHDGGVRDLISYRVG…
1469	MISQFNQPRG	tail_spike_protein	2e-04	86.09	MISQFNQPRGSTSIEVNKQSIARNFGVKEDEVVYFTVGIDLSGFKVIYDESTQRAYSLPSGIVSGTTAISLDERAILTHSAGSVDLGELAVSREEYVTLPGSFNFGHTINVKNELLVHDDKKYRWDGSLPKTVDAGSTPETSGGVGIGTWLSVGDAAFRQEANKKFKYSVKLSDYSTLQDAATAAVDGLLIDVDYTFTADESVDFSGKVLIIECKGKFIGDGMLVWNGLGAGSVIKKPHMHTKTTPYTVYRFDANGNWVTDPTQVLASVQQRLDVGYKPNINDLDIWDDLPDNVKNQVAGATLRIMSGDNIIVENPEATFGGYLFTLCNRILVKNPRNFIALESGITFENHHTTAWGTGNWVVGGEIKYGSGSAVLFIRNDGGTDHDGGVRDLISYRVG…
1483	MISQFNQPRG	tail_spike_protein	2e-04	73.6	MISQFNQPRGSTSIEVNKQSIARNFGVKEDEVVYFTVGIDLSGFKVIYDESTQRAYSLPSGIVSGTTAISLDERAILTHSAGSVDLGELAVSREEYVTLPGSFNFGHTINVKNELLVHDDKKYRWDGSLPKTVDAGSTPETSGGVGIGTWLSVGDAAFRQEANKKFKYSVKLSDYSTLQDAATAAVDGLLIDVDYTFTADESVDFSGKVLIIECKGKFIGDGMLVWNGLGAGSVIKKPHMHTKTTPYTVYRFDANGNWVTDPTQVLASVQQRLDVGYKPNINDLDIWDDLPDNVKNQVAGATLRIMSGDNIIVENPEATFGGYLFTLCNRILVKNPRNFIALESGITFENHHTTAWGTGNWVVGGEIKYGSGSAVLFIRNDGGTDHDGGVRDLISYRVG…
1468	MTADCQVATPGGEASIVKL	tail_spike_protein	8e-10	88.22	MISQFNQPRGSTSIEVNKQSIARNFGVKEDEVVYFTVGIDLSGFKVIYDESTQRAYSLPSGIVSGTTAISLDERAILTHSAGSVDLGELAVSREEYVTLPGSFNFGHTINVKNELLVHDDKKYRWDGSLPKTVDAGSTPETSGGVGIGTWLSVGDAAFRQEANKKFKYSVKLSDYSTLQDAATAAVDGLLIDVDYTFTADESVDFSGKVLIIECKGKFIGDGMLVWNGLGAGSVIKKPHMHTKTTPYTVYRFDANGNWVTDPTQVLASVQQRLDVGYKPNINDLDIWDDLPDNVKNQVAGATLRIMSGDNIIVENPEATFGGYLFTLCNRILVKNPRNFIALESGITFENHHTTAWGTGNWVVGGEIKYGSGSAVLFIRNDGGTDHDGGVRDLISYRVG…
1520	MTADCQVATPGGEASIVKL	tail_spike_protein	8e-10	44.73	MISQFNQPRGSTSIEVNKQSIARNFGVKEDEVVYFTVGIDLSGFKVIYDESTQRAYSLPSGIVSGTTAISLDERAILTHSAGSVDLGELAVSREEYVTLPGSFNFGHTINVKNELLVHDDKKYRWDGSLPKTVDAGSTPETSGGVGIGTWLSVGDAAFRQEANKKFKYSVKLSDYSTLQDAATAAVDGLLIDVDYTFTADESVDFSGKVLIIECKGKFIGDGMLVWNGLGAGSVIKKPHMHTKTTPYTVYRFDANGNWVTDPTQVLASVQQRLDVGYKPNINDLDIWDDLPDNVKNQVAGATLRIMSGDNIIVENPEATFGGYLFTLCNRILVKNPRNFIALESGITFENHHTTAWGTGNWVVGGEIKYGSGSAVLFIRNDGGTDHDGGVRDLISYRVG…
1466	MTLAMQPAMGGTTNPSLLMTADCQVATPGGEASIVKL	tail_spike_protein	3e-22	89.7	MISQFNQPRGSTSIEVNKQSIARNFGVKEDEVVYFTVGIDLSGFKVIYDESTQRAYSLPSGIVSGTTAISLDERAILTHSAGSVDLGELAVSREEYVTLPGSFNFGHTINVKNELLVHDDKKYRWDGSLPKTVDAGSTPETSGGVGIGTWLSVGDAAFRQEANKKFKYSVKLSDYSTLQDAATAAVDGLLIDVDYTFTADESVDFSGKVLIIECKGKFIGDGMLVWNGLGAGSVIKKPHMHTKTTPYTVYRFDANGNWVTDPTQVLASVQQRLDVGYKPNINDLDIWDDLPDNVKNQVAGATLRIMSGDNIIVENPEATFGGYLFTLCNRILVKNPRNFIALESGITFENHHTTAWGTGNWVVGGEIKYGSGSAVLFIRNDGGTDHDGGVRDLISYRVG…
1497	NIIDNVVTYEAHKE	tail_spike_protein	3e-06	59.55	MISQFNQPRGSTSIEVNKQSIARNFGVKEDEVVYFTVGIDLSGFKVIYDESTQRAYSLPSGIVSGTTAISLDERAILTHSAGSVDLGELAVSREEYVTLPGSFNFGHTINVKNELLVHDDKKYRWDGSLPKTVDAGSTPETSGGVGIGTWLSVGDAAFRQEANKKFKYSVKLSDYSTLQDAATAAVDGLLIDVDYTFTADESVDFSGKVLIIECKGKFIGDGMLVWNGLGAGSVIKKPHMHTKTTPYTVYRFDANGNWVTDPTQVLASVQQRLDVGYKPNINDLDIWDDLPDNVKNQVAGATLRIMSGDNIIVENPEATFGGYLFTLCNRILVKNPRNFIALESGITFENHHTTAWGTGNWVVGGEIKYGSGSAVLFIRNDGGTDHDGGVRDLISYRVG…
1462	NINDLDIWDDLPDNVKN	tail_spike_protein	4e-09	91.98	MISQFNQPRGSTSIEVNKQSIARNFGVKEDEVVYFTVGIDLSGFKVIYDESTQRAYSLPSGIVSGTTAISLDERAILTHSAGSVDLGELAVSREEYVTLPGSFNFGHTINVKNELLVHDDKKYRWDGSLPKTVDAGSTPETSGGVGIGTWLSVGDAAFRQEANKKFKYSVKLSDYSTLQDAATAAVDGLLIDVDYTFTADESVDFSGKVLIIECKGKFIGDGMLVWNGLGAGSVIKKPHMHTKTTPYTVYRFDANGNWVTDPTQVLASVQQRLDVGYKPNINDLDIWDDLPDNVKNQVAGATLRIMSGDNIIVENPEATFGGYLFTLCNRILVKNPRNFIALESGITFENHHTTAWGTGNWVVGGEIKYGSGSAVLFIRNDGGTDHDGGVRDLISYRVG…
1507	NNDITNITVVGANKD	tail_spike_protein	7e-06	54.6	MISQFNQPRGSTSIEVNKQSIARNFGVKEDEVVYFTVGIDLSGFKVIYDESTQRAYSLPSGIVSGTTAISLDERAILTHSAGSVDLGELAVSREEYVTLPGSFNFGHTINVKNELLVHDDKKYRWDGSLPKTVDAGSTPETSGGVGIGTWLSVGDAAFRQEANKKFKYSVKLSDYSTLQDAATAAVDGLLIDVDYTFTADESVDFSGKVLIIECKGKFIGDGMLVWNGLGAGSVIKKPHMHTKTTPYTVYRFDANGNWVTDPTQVLASVQQRLDVGYKPNINDLDIWDDLPDNVKNQVAGATLRIMSGDNIIVENPEATFGGYLFTLCNRILVKNPRNFIALESGITFENHHTTAWGTGNWVVGGEIKYGSGSAVLFIRNDGGTDHDGGVRDLISYRVG…
1471	NSSIGFFFGSDGALRL	tail_spike_protein	2e-07	85.55	MISQFNQPRGSTSIEVNKQSIARNFGVKEDEVVYFTVGIDLSGFKVIYDESTQRAYSLPSGIVSGTTAISLDERAILTHSAGSVDLGELAVSREEYVTLPGSFNFGHTINVKNELLVHDDKKYRWDGSLPKTVDAGSTPETSGGVGIGTWLSVGDAAFRQEANKKFKYSVKLSDYSTLQDAATAAVDGLLIDVDYTFTADESVDFSGKVLIIECKGKFIGDGMLVWNGLGAGSVIKKPHMHTKTTPYTVYRFDANGNWVTDPTQVLASVQQRLDVGYKPNINDLDIWDDLPDNVKNQVAGATLRIMSGDNIIVENPEATFGGYLFTLCNRILVKNPRNFIALESGITFENHHTTAWGTGNWVVGGEIKYGSGSAVLFIRNDGGTDHDGGVRDLISYRVG…
1479	NWVTDPTQVLASVQQRL	tail_spike_protein	6e-09	78.79	MISQFNQPRGSTSIEVNKQSIARNFGVKEDEVVYFTVGIDLSGFKVIYDESTQRAYSLPSGIVSGTTAISLDERAILTHSAGSVDLGELAVSREEYVTLPGSFNFGHTINVKNELLVHDDKKYRWDGSLPKTVDAGSTPETSGGVGIGTWLSVGDAAFRQEANKKFKYSVKLSDYSTLQDAATAAVDGLLIDVDYTFTADESVDFSGKVLIIECKGKFIGDGMLVWNGLGAGSVIKKPHMHTKTTPYTVYRFDANGNWVTDPTQVLASVQQRLDVGYKPNINDLDIWDDLPDNVKNQVAGATLRIMSGDNIIVENPEATFGGYLFTLCNRILVKNPRNFIALESGITFENHHTTAWGTGNWVVGGEIKYGSGSAVLFIRNDGGTDHDGGVRDLISYRVG…
1434	RAILTHSAGSVDLGELAVSRE	tail_spike_protein	4e-10	144.43	MISQFNQPRGSTSIEVNKQSIARNFGVKEDEVVYFTVGIDLSGFKVIYDESTQRAYSLPSGIVSGTTAISLDERAILTHSAGSVDLGELAVSREEYVTLPGSFNFGHTINVKNELLVHDDKKYRWDGSLPKTVDAGSTPETSGGVGIGTWLSVGDAAFRQEANKKFKYSVKLSDYSTLQDAATAAVDGLLIDVDYTFTADESVDFSGKVLIIECKGKFIGDGMLVWNGLGAGSVIKKPHMHTKTTPYTVYRFDANGNWVTDPTQVLASVQQRLDVGYKPNINDLDIWDDLPDNVKNQVAGATLRIMSGDNIIVENPEATFGGYLFTLCNRILVKNPRNFIALESGITFENHHTTAWGTGNWVVGGEIKYGSGSAVLFIRNDGGTDHDGGVRDLISYRVG…
1492	RAILTHSAGSVDLGELAVSRE	tail_spike_protein	4e-10	64.39	MISQFNQPRGSTSIEVNKQSIARNFGVKEDEVVYFTVGIDLSGFKVIYDESTQRAYSLPSGIVSGTTAISLDERAILTHSAGSVDLGELAVSREEYVTLPGSFNFGHTINVKNELLVHDDKKYRWDGSLPKTVDAGSTPETSGGVGIGTWLSVGDAAFRQEANKKFKYSVKLSDYSTLQDAATAAVDGLLIDVDYTFTADESVDFSGKVLIIECKGKFIGDGMLVWNGLGAGSVIKKPHMHTKTTPYTVYRFDANGNWVTDPTQVLASVQQRLDVGYKPNINDLDIWDDLPDNVKNQVAGATLRIMSGDNIIVENPEATFGGYLFTLCNRILVKNPRNFIALESGITFENHHTTAWGTGNWVVGGEIKYGSGSAVLFIRNDGGTDHDGGVRDLISYRVG…
1436	RAYSLPSGIVSGTTAISLDERA	tail_spike_protein	9e-11	136.89	MISQFNQPRGSTSIEVNKQSIARNFGVKEDEVVYFTVGIDLSGFKVIYDESTQRAYSLPSGIVSGTTAISLDERAILTHSAGSVDLGELAVSREEYVTLPGSFNFGHTINVKNELLVHDDKKYRWDGSLPKTVDAGSTPETSGGVGIGTWLSVGDAAFRQEANKKFKYSVKLSDYSTLQDAATAAVDGLLIDVDYTFTADESVDFSGKVLIIECKGKFIGDGMLVWNGLGAGSVIKKPHMHTKTTPYTVYRFDANGNWVTDPTQVLASVQQRLDVGYKPNINDLDIWDDLPDNVKNQVAGATLRIMSGDNIIVENPEATFGGYLFTLCNRILVKNPRNFIALESGITFENHHTTAWGTGNWVVGGEIKYGSGSAVLFIRNDGGTDHDGGVRDLISYRVG…
1460	RDCMGIGAWWDGQKN	tail_spike_protein	2e-09	95.03	MISQFNQPRGSTSIEVNKQSIARNFGVKEDEVVYFTVGIDLSGFKVIYDESTQRAYSLPSGIVSGTTAISLDERAILTHSAGSVDLGELAVSREEYVTLPGSFNFGHTINVKNELLVHDDKKYRWDGSLPKTVDAGSTPETSGGVGIGTWLSVGDAAFRQEANKKFKYSVKLSDYSTLQDAATAAVDGLLIDVDYTFTADESVDFSGKVLIIECKGKFIGDGMLVWNGLGAGSVIKKPHMHTKTTPYTVYRFDANGNWVTDPTQVLASVQQRLDVGYKPNINDLDIWDDLPDNVKNQVAGATLRIMSGDNIIVENPEATFGGYLFTLCNRILVKNPRNFIALESGITFENHHTTAWGTGNWVVGGEIKYGSGSAVLFIRNDGGTDHDGGVRDLISYRVG…
1461	RDCMGIGAWWDGQKN	tail_spike_protein	2e-09	94.09	MISQFNQPRGSTSIEVNKQSIARNFGVKEDEVVYFTVGIDLSGFKVIYDESTQRAYSLPSGIVSGTTAISLDERAILTHSAGSVDLGELAVSREEYVTLPGSFNFGHTINVKNELLVHDDKKYRWDGSLPKTVDAGSTPETSGGVGIGTWLSVGDAAFRQEANKKFKYSVKLSDYSTLQDAATAAVDGLLIDVDYTFTADESVDFSGKVLIIECKGKFIGDGMLVWNGLGAGSVIKKPHMHTKTTPYTVYRFDANGNWVTDPTQVLASVQQRLDVGYKPNINDLDIWDDLPDNVKNQVAGATLRIMSGDNIIVENPEATFGGYLFTLCNRILVKNPRNFIALESGITFENHHTTAWGTGNWVVGGEIKYGSGSAVLFIRNDGGTDHDGGVRDLISYRVG…
1485	RDCMGIGAWWDGQKN	tail_spike_protein	2e-09	71.31	MISQFNQPRGSTSIEVNKQSIARNFGVKEDEVVYFTVGIDLSGFKVIYDESTQRAYSLPSGIVSGTTAISLDERAILTHSAGSVDLGELAVSREEYVTLPGSFNFGHTINVKNELLVHDDKKYRWDGSLPKTVDAGSTPETSGGVGIGTWLSVGDAAFRQEANKKFKYSVKLSDYSTLQDAATAAVDGLLIDVDYTFTADESVDFSGKVLIIECKGKFIGDGMLVWNGLGAGSVIKKPHMHTKTTPYTVYRFDANGNWVTDPTQVLASVQQRLDVGYKPNINDLDIWDDLPDNVKNQVAGATLRIMSGDNIIVENPEATFGGYLFTLCNRILVKNPRNFIALESGITFENHHTTAWGTGNWVVGGEIKYGSGSAVLFIRNDGGTDHDGGVRDLISYRVG…
1480	REEYVTLPGSFNFGHT	tail_spike_protein	1e-08	78.05	MISQFNQPRGSTSIEVNKQSIARNFGVKEDEVVYFTVGIDLSGFKVIYDESTQRAYSLPSGIVSGTTAISLDERAILTHSAGSVDLGELAVSREEYVTLPGSFNFGHTINVKNELLVHDDKKYRWDGSLPKTVDAGSTPETSGGVGIGTWLSVGDAAFRQEANKKFKYSVKLSDYSTLQDAATAAVDGLLIDVDYTFTADESVDFSGKVLIIECKGKFIGDGMLVWNGLGAGSVIKKPHMHTKTTPYTVYRFDANGNWVTDPTQVLASVQQRLDVGYKPNINDLDIWDDLPDNVKNQVAGATLRIMSGDNIIVENPEATFGGYLFTLCNRILVKNPRNFIALESGITFENHHTTAWGTGNWVVGGEIKYGSGSAVLFIRNDGGTDHDGGVRDLISYRVG…
1463	REEYVTLPGSFNFGHTINV	tail_spike_protein	2e-10	91.23	MISQFNQPRGSTSIEVNKQSIARNFGVKEDEVVYFTVGIDLSGFKVIYDESTQRAYSLPSGIVSGTTAISLDERAILTHSAGSVDLGELAVSREEYVTLPGSFNFGHTINVKNELLVHDDKKYRWDGSLPKTVDAGSTPETSGGVGIGTWLSVGDAAFRQEANKKFKYSVKLSDYSTLQDAATAAVDGLLIDVDYTFTADESVDFSGKVLIIECKGKFIGDGMLVWNGLGAGSVIKKPHMHTKTTPYTVYRFDANGNWVTDPTQVLASVQQRLDVGYKPNINDLDIWDDLPDNVKNQVAGATLRIMSGDNIIVENPEATFGGYLFTLCNRILVKNPRNFIALESGITFENHHTTAWGTGNWVVGGEIKYGSGSAVLFIRNDGGTDHDGGVRDLISYRVG…
1437	REEYVTLPGSFNFGHTINVKN	tail_spike_protein	1e-11	136.05	MISQFNQPRGSTSIEVNKQSIARNFGVKEDEVVYFTVGIDLSGFKVIYDESTQRAYSLPSGIVSGTTAISLDERAILTHSAGSVDLGELAVSREEYVTLPGSFNFGHTINVKNELLVHDDKKYRWDGSLPKTVDAGSTPETSGGVGIGTWLSVGDAAFRQEANKKFKYSVKLSDYSTLQDAATAAVDGLLIDVDYTFTADESVDFSGKVLIIECKGKFIGDGMLVWNGLGAGSVIKKPHMHTKTTPYTVYRFDANGNWVTDPTQVLASVQQRLDVGYKPNINDLDIWDDLPDNVKNQVAGATLRIMSGDNIIVENPEATFGGYLFTLCNRILVKNPRNFIALESGITFENHHTTAWGTGNWVVGGEIKYGSGSAVLFIRNDGGTDHDGGVRDLISYRVG…
1502	REEYVTLPGSFNFGHTINVKN	tail_spike_protein	1e-11	57.88	MISQFNQPRGSTSIEVNKQSIARNFGVKEDEVVYFTVGIDLSGFKVIYDESTQRAYSLPSGIVSGTTAISLDERAILTHSAGSVDLGELAVSREEYVTLPGSFNFGHTINVKNELLVHDDKKYRWDGSLPKTVDAGSTPETSGGVGIGTWLSVGDAAFRQEANKKFKYSVKLSDYSTLQDAATAAVDGLLIDVDYTFTADESVDFSGKVLIIECKGKFIGDGMLVWNGLGAGSVIKKPHMHTKTTPYTVYRFDANGNWVTDPTQVLASVQQRLDVGYKPNINDLDIWDDLPDNVKNQVAGATLRIMSGDNIIVENPEATFGGYLFTLCNRILVKNPRNFIALESGITFENHHTTAWGTGNWVVGGEIKYGSGSAVLFIRNDGGTDHDGGVRDLISYRVG…
1439	RFDANGNWVTDPTQVLASVQQRL	tail_spike_protein	4e-13	130.32	MISQFNQPRGSTSIEVNKQSIARNFGVKEDEVVYFTVGIDLSGFKVIYDESTQRAYSLPSGIVSGTTAISLDERAILTHSAGSVDLGELAVSREEYVTLPGSFNFGHTINVKNELLVHDDKKYRWDGSLPKTVDAGSTPETSGGVGIGTWLSVGDAAFRQEANKKFKYSVKLSDYSTLQDAATAAVDGLLIDVDYTFTADESVDFSGKVLIIECKGKFIGDGMLVWNGLGAGSVIKKPHMHTKTTPYTVYRFDANGNWVTDPTQVLASVQQRLDVGYKPNINDLDIWDDLPDNVKNQVAGATLRIMSGDNIIVENPEATFGGYLFTLCNRILVKNPRNFIALESGITFENHHTTAWGTGNWVVGGEIKYGSGSAVLFIRNDGGTDHDGGVRDLISYRVG…
1446	RFDANGNWVTDPTQVLASVQQRL	tail_spike_protein	4e-13	111.58	MISQFNQPRGSTSIEVNKQSIARNFGVKEDEVVYFTVGIDLSGFKVIYDESTQRAYSLPSGIVSGTTAISLDERAILTHSAGSVDLGELAVSREEYVTLPGSFNFGHTINVKNELLVHDDKKYRWDGSLPKTVDAGSTPETSGGVGIGTWLSVGDAAFRQEANKKFKYSVKLSDYSTLQDAATAAVDGLLIDVDYTFTADESVDFSGKVLIIECKGKFIGDGMLVWNGLGAGSVIKKPHMHTKTTPYTVYRFDANGNWVTDPTQVLASVQQRLDVGYKPNINDLDIWDDLPDNVKNQVAGATLRIMSGDNIIVENPEATFGGYLFTLCNRILVKNPRNFIALESGITFENHHTTAWGTGNWVVGGEIKYGSGSAVLFIRNDGGTDHDGGVRDLISYRVG…
1488	RFDANGNWVTDPTQVLASVQQRL	tail_spike_protein	4e-13	67.13	MISQFNQPRGSTSIEVNKQSIARNFGVKEDEVVYFTVGIDLSGFKVIYDESTQRAYSLPSGIVSGTTAISLDERAILTHSAGSVDLGELAVSREEYVTLPGSFNFGHTINVKNELLVHDDKKYRWDGSLPKTVDAGSTPETSGGVGIGTWLSVGDAAFRQEANKKFKYSVKLSDYSTLQDAATAAVDGLLIDVDYTFTADESVDFSGKVLIIECKGKFIGDGMLVWNGLGAGSVIKKPHMHTKTTPYTVYRFDANGNWVTDPTQVLASVQQRLDVGYKPNINDLDIWDDLPDNVKNQVAGATLRIMSGDNIIVENPEATFGGYLFTLCNRILVKNPRNFIALESGITFENHHTTAWGTGNWVVGGEIKYGSGSAVLFIRNDGGTDHDGGVRDLISYRVG…
1489	RFDANGNWVTDPTQVLASVQQRL	tail_spike_protein	4e-13	66.95	MISQFNQPRGSTSIEVNKQSIARNFGVKEDEVVYFTVGIDLSGFKVIYDESTQRAYSLPSGIVSGTTAISLDERAILTHSAGSVDLGELAVSREEYVTLPGSFNFGHTINVKNELLVHDDKKYRWDGSLPKTVDAGSTPETSGGVGIGTWLSVGDAAFRQEANKKFKYSVKLSDYSTLQDAATAAVDGLLIDVDYTFTADESVDFSGKVLIIECKGKFIGDGMLVWNGLGAGSVIKKPHMHTKTTPYTVYRFDANGNWVTDPTQVLASVQQRLDVGYKPNINDLDIWDDLPDNVKNQVAGATLRIMSGDNIIVENPEATFGGYLFTLCNRILVKNPRNFIALESGITFENHHTTAWGTGNWVVGGEIKYGSGSAVLFIRNDGGTDHDGGVRDLISYRVG…
1491	RFDANGNWVTDPTQVLASVQQRL	tail_spike_protein	4e-13	65.48	MISQFNQPRGSTSIEVNKQSIARNFGVKEDEVVYFTVGIDLSGFKVIYDESTQRAYSLPSGIVSGTTAISLDERAILTHSAGSVDLGELAVSREEYVTLPGSFNFGHTINVKNELLVHDDKKYRWDGSLPKTVDAGSTPETSGGVGIGTWLSVGDAAFRQEANKKFKYSVKLSDYSTLQDAATAAVDGLLIDVDYTFTADESVDFSGKVLIIECKGKFIGDGMLVWNGLGAGSVIKKPHMHTKTTPYTVYRFDANGNWVTDPTQVLASVQQRLDVGYKPNINDLDIWDDLPDNVKNQVAGATLRIMSGDNIIVENPEATFGGYLFTLCNRILVKNPRNFIALESGITFENHHTTAWGTGNWVVGGEIKYGSGSAVLFIRNDGGTDHDGGVRDLISYRVG…
1517	RGINIHAYT	tail_spike_protein	0.005	47.28	MISQFNQPRGSTSIEVNKQSIARNFGVKEDEVVYFTVGIDLSGFKVIYDESTQRAYSLPSGIVSGTTAISLDERAILTHSAGSVDLGELAVSREEYVTLPGSFNFGHTINVKNELLVHDDKKYRWDGSLPKTVDAGSTPETSGGVGIGTWLSVGDAAFRQEANKKFKYSVKLSDYSTLQDAATAAVDGLLIDVDYTFTADESVDFSGKVLIIECKGKFIGDGMLVWNGLGAGSVIKKPHMHTKTTPYTVYRFDANGNWVTDPTQVLASVQQRLDVGYKPNINDLDIWDDLPDNVKNQVAGATLRIMSGDNIIVENPEATFGGYLFTLCNRILVKNPRNFIALESGITFENHHTTAWGTGNWVVGGEIKYGSGSAVLFIRNDGGTDHDGGVRDLISYRVG…
1482	RGINIHAYTTQGYA	tail_spike_protein	2e-06	75.99	MISQFNQPRGSTSIEVNKQSIARNFGVKEDEVVYFTVGIDLSGFKVIYDESTQRAYSLPSGIVSGTTAISLDERAILTHSAGSVDLGELAVSREEYVTLPGSFNFGHTINVKNELLVHDDKKYRWDGSLPKTVDAGSTPETSGGVGIGTWLSVGDAAFRQEANKKFKYSVKLSDYSTLQDAATAAVDGLLIDVDYTFTADESVDFSGKVLIIECKGKFIGDGMLVWNGLGAGSVIKKPHMHTKTTPYTVYRFDANGNWVTDPTQVLASVQQRLDVGYKPNINDLDIWDDLPDNVKNQVAGATLRIMSGDNIIVENPEATFGGYLFTLCNRILVKNPRNFIALESGITFENHHTTAWGTGNWVVGGEIKYGSGSAVLFIRNDGGTDHDGGVRDLISYRVG…
1450	RGTNNDITNITVVGANKD	tail_spike_protein	5e-08	106.64	MISQFNQPRGSTSIEVNKQSIARNFGVKEDEVVYFTVGIDLSGFKVIYDESTQRAYSLPSGIVSGTTAISLDERAILTHSAGSVDLGELAVSREEYVTLPGSFNFGHTINVKNELLVHDDKKYRWDGSLPKTVDAGSTPETSGGVGIGTWLSVGDAAFRQEANKKFKYSVKLSDYSTLQDAATAAVDGLLIDVDYTFTADESVDFSGKVLIIECKGKFIGDGMLVWNGLGAGSVIKKPHMHTKTTPYTVYRFDANGNWVTDPTQVLASVQQRLDVGYKPNINDLDIWDDLPDNVKNQVAGATLRIMSGDNIIVENPEATFGGYLFTLCNRILVKNPRNFIALESGITFENHHTTAWGTGNWVVGGEIKYGSGSAVLFIRNDGGTDHDGGVRDLISYRVG…
1465	RGTNNDITNITVVGANKD	tail_spike_protein	5e-08	90.63	MISQFNQPRGSTSIEVNKQSIARNFGVKEDEVVYFTVGIDLSGFKVIYDESTQRAYSLPSGIVSGTTAISLDERAILTHSAGSVDLGELAVSREEYVTLPGSFNFGHTINVKNELLVHDDKKYRWDGSLPKTVDAGSTPETSGGVGIGTWLSVGDAAFRQEANKKFKYSVKLSDYSTLQDAATAAVDGLLIDVDYTFTADESVDFSGKVLIIECKGKFIGDGMLVWNGLGAGSVIKKPHMHTKTTPYTVYRFDANGNWVTDPTQVLASVQQRLDVGYKPNINDLDIWDDLPDNVKNQVAGATLRIMSGDNIIVENPEATFGGYLFTLCNRILVKNPRNFIALESGITFENHHTTAWGTGNWVVGGEIKYGSGSAVLFIRNDGGTDHDGGVRDLISYRVG…
1508	RGTNNDITNITVVGANKD	tail_spike_protein	5e-08	54.21	MISQFNQPRGSTSIEVNKQSIARNFGVKEDEVVYFTVGIDLSGFKVIYDESTQRAYSLPSGIVSGTTAISLDERAILTHSAGSVDLGELAVSREEYVTLPGSFNFGHTINVKNELLVHDDKKYRWDGSLPKTVDAGSTPETSGGVGIGTWLSVGDAAFRQEANKKFKYSVKLSDYSTLQDAATAAVDGLLIDVDYTFTADESVDFSGKVLIIECKGKFIGDGMLVWNGLGAGSVIKKPHMHTKTTPYTVYRFDANGNWVTDPTQVLASVQQRLDVGYKPNINDLDIWDDLPDNVKNQVAGATLRIMSGDNIIVENPEATFGGYLFTLCNRILVKNPRNFIALESGITFENHHTTAWGTGNWVVGGEIKYGSGSAVLFIRNDGGTDHDGGVRDLISYRVG…
1435	RGTNNDITNITVVGANKDLTNLNQITCEGGSRL	tail_spike_protein	2e-18	142.86	MISQFNQPRGSTSIEVNKQSIARNFGVKEDEVVYFTVGIDLSGFKVIYDESTQRAYSLPSGIVSGTTAISLDERAILTHSAGSVDLGELAVSREEYVTLPGSFNFGHTINVKNELLVHDDKKYRWDGSLPKTVDAGSTPETSGGVGIGTWLSVGDAAFRQEANKKFKYSVKLSDYSTLQDAATAAVDGLLIDVDYTFTADESVDFSGKVLIIECKGKFIGDGMLVWNGLGAGSVIKKPHMHTKTTPYTVYRFDANGNWVTDPTQVLASVQQRLDVGYKPNINDLDIWDDLPDNVKNQVAGATLRIMSGDNIIVENPEATFGGYLFTLCNRILVKNPRNFIALESGITFENHHTTAWGTGNWVVGGEIKYGSGSAVLFIRNDGGTDHDGGVRDLISYRVG…
1516	RGTNNDITNITVVGANKDLTNLNQITCEGGSRL	tail_spike_protein	2e-18	48.12	MISQFNQPRGSTSIEVNKQSIARNFGVKEDEVVYFTVGIDLSGFKVIYDESTQRAYSLPSGIVSGTTAISLDERAILTHSAGSVDLGELAVSREEYVTLPGSFNFGHTINVKNELLVHDDKKYRWDGSLPKTVDAGSTPETSGGVGIGTWLSVGDAAFRQEANKKFKYSVKLSDYSTLQDAATAAVDGLLIDVDYTFTADESVDFSGKVLIIECKGKFIGDGMLVWNGLGAGSVIKKPHMHTKTTPYTVYRFDANGNWVTDPTQVLASVQQRLDVGYKPNINDLDIWDDLPDNVKNQVAGATLRIMSGDNIIVENPEATFGGYLFTLCNRILVKNPRNFIALESGITFENHHTTAWGTGNWVVGGEIKYGSGSAVLFIRNDGGTDHDGGVRDLISYRVG…
1447	RIMSGDNIIVENPEATFGGYLFTLCN	tail_spike_protein	2e-15	110.9	MISQFNQPRGSTSIEVNKQSIARNFGVKEDEVVYFTVGIDLSGFKVIYDESTQRAYSLPSGIVSGTTAISLDERAILTHSAGSVDLGELAVSREEYVTLPGSFNFGHTINVKNELLVHDDKKYRWDGSLPKTVDAGSTPETSGGVGIGTWLSVGDAAFRQEANKKFKYSVKLSDYSTLQDAATAAVDGLLIDVDYTFTADESVDFSGKVLIIECKGKFIGDGMLVWNGLGAGSVIKKPHMHTKTTPYTVYRFDANGNWVTDPTQVLASVQQRLDVGYKPNINDLDIWDDLPDNVKNQVAGATLRIMSGDNIIVENPEATFGGYLFTLCNRILVKNPRNFIALESGITFENHHTTAWGTGNWVVGGEIKYGSGSAVLFIRNDGGTDHDGGVRDLISYRVG…
1472	RIMSGDNIIVENPEATFGGYLFTLCN	tail_spike_protein	2e-15	84.32	MISQFNQPRGSTSIEVNKQSIARNFGVKEDEVVYFTVGIDLSGFKVIYDESTQRAYSLPSGIVSGTTAISLDERAILTHSAGSVDLGELAVSREEYVTLPGSFNFGHTINVKNELLVHDDKKYRWDGSLPKTVDAGSTPETSGGVGIGTWLSVGDAAFRQEANKKFKYSVKLSDYSTLQDAATAAVDGLLIDVDYTFTADESVDFSGKVLIIECKGKFIGDGMLVWNGLGAGSVIKKPHMHTKTTPYTVYRFDANGNWVTDPTQVLASVQQRLDVGYKPNINDLDIWDDLPDNVKNQVAGATLRIMSGDNIIVENPEATFGGYLFTLCNRILVKNPRNFIALESGITFENHHTTAWGTGNWVVGGEIKYGSGSAVLFIRNDGGTDHDGGVRDLISYRVG…
1525	RIMSGDNIIVENPEATFGGYLFTLCN	tail_spike_protein	2e-15	42.37	MISQFNQPRGSTSIEVNKQSIARNFGVKEDEVVYFTVGIDLSGFKVIYDESTQRAYSLPSGIVSGTTAISLDERAILTHSAGSVDLGELAVSREEYVTLPGSFNFGHTINVKNELLVHDDKKYRWDGSLPKTVDAGSTPETSGGVGIGTWLSVGDAAFRQEANKKFKYSVKLSDYSTLQDAATAAVDGLLIDVDYTFTADESVDFSGKVLIIECKGKFIGDGMLVWNGLGAGSVIKKPHMHTKTTPYTVYRFDANGNWVTDPTQVLASVQQRLDVGYKPNINDLDIWDDLPDNVKNQVAGATLRIMSGDNIIVENPEATFGGYLFTLCNRILVKNPRNFIALESGITFENHHTTAWGTGNWVVGGEIKYGSGSAVLFIRNDGGTDHDGGVRDLISYRVG…
1452	RIMSGDNIIVENPEATFGGYLFTLCNRI	tail_spike_protein	5e-17	105.82	MISQFNQPRGSTSIEVNKQSIARNFGVKEDEVVYFTVGIDLSGFKVIYDESTQRAYSLPSGIVSGTTAISLDERAILTHSAGSVDLGELAVSREEYVTLPGSFNFGHTINVKNELLVHDDKKYRWDGSLPKTVDAGSTPETSGGVGIGTWLSVGDAAFRQEANKKFKYSVKLSDYSTLQDAATAAVDGLLIDVDYTFTADESVDFSGKVLIIECKGKFIGDGMLVWNGLGAGSVIKKPHMHTKTTPYTVYRFDANGNWVTDPTQVLASVQQRLDVGYKPNINDLDIWDDLPDNVKNQVAGATLRIMSGDNIIVENPEATFGGYLFTLCNRILVKNPRNFIALESGITFENHHTTAWGTGNWVVGGEIKYGSGSAVLFIRNDGGTDHDGGVRDLISYRVG…
1441	RLDVGYKPNINDLDIWDDLPDNVKN	tail_spike_protein	3e-15	123.6	MISQFNQPRGSTSIEVNKQSIARNFGVKEDEVVYFTVGIDLSGFKVIYDESTQRAYSLPSGIVSGTTAISLDERAILTHSAGSVDLGELAVSREEYVTLPGSFNFGHTINVKNELLVHDDKKYRWDGSLPKTVDAGSTPETSGGVGIGTWLSVGDAAFRQEANKKFKYSVKLSDYSTLQDAATAAVDGLLIDVDYTFTADESVDFSGKVLIIECKGKFIGDGMLVWNGLGAGSVIKKPHMHTKTTPYTVYRFDANGNWVTDPTQVLASVQQRLDVGYKPNINDLDIWDDLPDNVKNQVAGATLRIMSGDNIIVENPEATFGGYLFTLCNRILVKNPRNFIALESGITFENHHTTAWGTGNWVVGGEIKYGSGSAVLFIRNDGGTDHDGGVRDLISYRVG…
1478	RLDVGYKPNINDLDIWDDLPDNVKN	tail_spike_protein	3e-15	79.02	MISQFNQPRGSTSIEVNKQSIARNFGVKEDEVVYFTVGIDLSGFKVIYDESTQRAYSLPSGIVSGTTAISLDERAILTHSAGSVDLGELAVSREEYVTLPGSFNFGHTINVKNELLVHDDKKYRWDGSLPKTVDAGSTPETSGGVGIGTWLSVGDAAFRQEANKKFKYSVKLSDYSTLQDAATAAVDGLLIDVDYTFTADESVDFSGKVLIIECKGKFIGDGMLVWNGLGAGSVIKKPHMHTKTTPYTVYRFDANGNWVTDPTQVLASVQQRLDVGYKPNINDLDIWDDLPDNVKNQVAGATLRIMSGDNIIVENPEATFGGYLFTLCNRILVKNPRNFIALESGITFENHHTTAWGTGNWVVGGEIKYGSGSAVLFIRNDGGTDHDGGVRDLISYRVG…
1494	RLDVGYKPNINDLDIWDDLPDNVKN	tail_spike_protein	3e-15	61.65	MISQFNQPRGSTSIEVNKQSIARNFGVKEDEVVYFTVGIDLSGFKVIYDESTQRAYSLPSGIVSGTTAISLDERAILTHSAGSVDLGELAVSREEYVTLPGSFNFGHTINVKNELLVHDDKKYRWDGSLPKTVDAGSTPETSGGVGIGTWLSVGDAAFRQEANKKFKYSVKLSDYSTLQDAATAAVDGLLIDVDYTFTADESVDFSGKVLIIECKGKFIGDGMLVWNGLGAGSVIKKPHMHTKTTPYTVYRFDANGNWVTDPTQVLASVQQRLDVGYKPNINDLDIWDDLPDNVKNQVAGATLRIMSGDNIIVENPEATFGGYLFTLCNRILVKNPRNFIALESGITFENHHTTAWGTGNWVVGGEIKYGSGSAVLFIRNDGGTDHDGGVRDLISYRVG…
1433	RLVFDNITTIQCYYDGIDVNADTGSPTERV	tail_spike_protein	1e-17	149.01	MISQFNQPRGSTSIEVNKQSIARNFGVKEDEVVYFTVGIDLSGFKVIYDESTQRAYSLPSGIVSGTTAISLDERAILTHSAGSVDLGELAVSREEYVTLPGSFNFGHTINVKNELLVHDDKKYRWDGSLPKTVDAGSTPETSGGVGIGTWLSVGDAAFRQEANKKFKYSVKLSDYSTLQDAATAAVDGLLIDVDYTFTADESVDFSGKVLIIECKGKFIGDGMLVWNGLGAGSVIKKPHMHTKTTPYTVYRFDANGNWVTDPTQVLASVQQRLDVGYKPNINDLDIWDDLPDNVKNQVAGATLRIMSGDNIIVENPEATFGGYLFTLCNRILVKNPRNFIALESGITFENHHTTAWGTGNWVVGGEIKYGSGSAVLFIRNDGGTDHDGGVRDLISYRVG…
1481	RLVFDNITTIQCYYDGIDVNADTGSPTERV	tail_spike_protein	1e-17	77.12	MISQFNQPRGSTSIEVNKQSIARNFGVKEDEVVYFTVGIDLSGFKVIYDESTQRAYSLPSGIVSGTTAISLDERAILTHSAGSVDLGELAVSREEYVTLPGSFNFGHTINVKNELLVHDDKKYRWDGSLPKTVDAGSTPETSGGVGIGTWLSVGDAAFRQEANKKFKYSVKLSDYSTLQDAATAAVDGLLIDVDYTFTADESVDFSGKVLIIECKGKFIGDGMLVWNGLGAGSVIKKPHMHTKTTPYTVYRFDANGNWVTDPTQVLASVQQRLDVGYKPNINDLDIWDDLPDNVKNQVAGATLRIMSGDNIIVENPEATFGGYLFTLCNRILVKNPRNFIALESGITFENHHTTAWGTGNWVVGGEIKYGSGSAVLFIRNDGGTDHDGGVRDLISYRVG…
1504	RLVFDNITTIQCYYDGIDVNADTGSPTERV	tail_spike_protein	1e-17	57.58	MISQFNQPRGSTSIEVNKQSIARNFGVKEDEVVYFTVGIDLSGFKVIYDESTQRAYSLPSGIVSGTTAISLDERAILTHSAGSVDLGELAVSREEYVTLPGSFNFGHTINVKNELLVHDDKKYRWDGSLPKTVDAGSTPETSGGVGIGTWLSVGDAAFRQEANKKFKYSVKLSDYSTLQDAATAAVDGLLIDVDYTFTADESVDFSGKVLIIECKGKFIGDGMLVWNGLGAGSVIKKPHMHTKTTPYTVYRFDANGNWVTDPTQVLASVQQRLDVGYKPNINDLDIWDDLPDNVKNQVAGATLRIMSGDNIIVENPEATFGGYLFTLCNRILVKNPRNFIALESGITFENHHTTAWGTGNWVVGGEIKYGSGSAVLFIRNDGGTDHDGGVRDLISYRVG…
1474	RVDDYSLAEYPWFHLPTQHI	tail_spike_protein	3e-13	82.36	MISQFNQPRGSTSIEVNKQSIARNFGVKEDEVVYFTVGIDLSGFKVIYDESTQRAYSLPSGIVSGTTAISLDERAILTHSAGSVDLGELAVSREEYVTLPGSFNFGHTINVKNELLVHDDKKYRWDGSLPKTVDAGSTPETSGGVGIGTWLSVGDAAFRQEANKKFKYSVKLSDYSTLQDAATAAVDGLLIDVDYTFTADESVDFSGKVLIIECKGKFIGDGMLVWNGLGAGSVIKKPHMHTKTTPYTVYRFDANGNWVTDPTQVLASVQQRLDVGYKPNINDLDIWDDLPDNVKNQVAGATLRIMSGDNIIVENPEATFGGYLFTLCNRILVKNPRNFIALESGITFENHHTTAWGTGNWVVGGEIKYGSGSAVLFIRNDGGTDHDGGVRDLISYRVG…
1486	RVDDYSLAEYPWFHLPTQHI	tail_spike_protein	3e-13	67.89	MISQFNQPRGSTSIEVNKQSIARNFGVKEDEVVYFTVGIDLSGFKVIYDESTQRAYSLPSGIVSGTTAISLDERAILTHSAGSVDLGELAVSREEYVTLPGSFNFGHTINVKNELLVHDDKKYRWDGSLPKTVDAGSTPETSGGVGIGTWLSVGDAAFRQEANKKFKYSVKLSDYSTLQDAATAAVDGLLIDVDYTFTADESVDFSGKVLIIECKGKFIGDGMLVWNGLGAGSVIKKPHMHTKTTPYTVYRFDANGNWVTDPTQVLASVQQRLDVGYKPNINDLDIWDDLPDNVKNQVAGATLRIMSGDNIIVENPEATFGGYLFTLCNRILVKNPRNFIALESGITFENHHTTAWGTGNWVVGGEIKYGSGSAVLFIRNDGGTDHDGGVRDLISYRVG…
1453	RVDDYSLAEYPWFHLPTQHIIRN	tail_spike_protein	2e-15	104.99	MISQFNQPRGSTSIEVNKQSIARNFGVKEDEVVYFTVGIDLSGFKVIYDESTQRAYSLPSGIVSGTTAISLDERAILTHSAGSVDLGELAVSREEYVTLPGSFNFGHTINVKNELLVHDDKKYRWDGSLPKTVDAGSTPETSGGVGIGTWLSVGDAAFRQEANKKFKYSVKLSDYSTLQDAATAAVDGLLIDVDYTFTADESVDFSGKVLIIECKGKFIGDGMLVWNGLGAGSVIKKPHMHTKTTPYTVYRFDANGNWVTDPTQVLASVQQRLDVGYKPNINDLDIWDDLPDNVKNQVAGATLRIMSGDNIIVENPEATFGGYLFTLCNRILVKNPRNFIALESGITFENHHTTAWGTGNWVVGGEIKYGSGSAVLFIRNDGGTDHDGGVRDLISYRVG…
1509	RVDDYSLAEYPWFHLPTQHIIRN	tail_spike_protein	2e-15	53.26	MISQFNQPRGSTSIEVNKQSIARNFGVKEDEVVYFTVGIDLSGFKVIYDESTQRAYSLPSGIVSGTTAISLDERAILTHSAGSVDLGELAVSREEYVTLPGSFNFGHTINVKNELLVHDDKKYRWDGSLPKTVDAGSTPETSGGVGIGTWLSVGDAAFRQEANKKFKYSVKLSDYSTLQDAATAAVDGLLIDVDYTFTADESVDFSGKVLIIECKGKFIGDGMLVWNGLGAGSVIKKPHMHTKTTPYTVYRFDANGNWVTDPTQVLASVQQRLDVGYKPNINDLDIWDDLPDNVKNQVAGATLRIMSGDNIIVENPEATFGGYLFTLCNRILVKNPRNFIALESGITFENHHTTAWGTGNWVVGGEIKYGSGSAVLFIRNDGGTDHDGGVRDLISYRVG…
1470	RVGEFQLNRL	tail_spike_protein	6e-04	85.62	MISQFNQPRGSTSIEVNKQSIARNFGVKEDEVVYFTVGIDLSGFKVIYDESTQRAYSLPSGIVSGTTAISLDERAILTHSAGSVDLGELAVSREEYVTLPGSFNFGHTINVKNELLVHDDKKYRWDGSLPKTVDAGSTPETSGGVGIGTWLSVGDAAFRQEANKKFKYSVKLSDYSTLQDAATAAVDGLLIDVDYTFTADESVDFSGKVLIIECKGKFIGDGMLVWNGLGAGSVIKKPHMHTKTTPYTVYRFDANGNWVTDPTQVLASVQQRLDVGYKPNINDLDIWDDLPDNVKNQVAGATLRIMSGDNIIVENPEATFGGYLFTLCNRILVKNPRNFIALESGITFENHHTTAWGTGNWVVGGEIKYGSGSAVLFIRNDGGTDHDGGVRDLISYRVG…
1501	RVGESGVKTYQNEIGGRS	tail_spike_protein	2e-08	58.27	MISQFNQPRGSTSIEVNKQSIARNFGVKEDEVVYFTVGIDLSGFKVIYDESTQRAYSLPSGIVSGTTAISLDERAILTHSAGSVDLGELAVSREEYVTLPGSFNFGHTINVKNELLVHDDKKYRWDGSLPKTVDAGSTPETSGGVGIGTWLSVGDAAFRQEANKKFKYSVKLSDYSTLQDAATAAVDGLLIDVDYTFTADESVDFSGKVLIIECKGKFIGDGMLVWNGLGAGSVIKKPHMHTKTTPYTVYRFDANGNWVTDPTQVLASVQQRLDVGYKPNINDLDIWDDLPDNVKNQVAGATLRIMSGDNIIVENPEATFGGYLFTLCNRILVKNPRNFIALESGITFENHHTTAWGTGNWVVGGEIKYGSGSAVLFIRNDGGTDHDGGVRDLISYRVG…
1495	RWDGSLPKT	tail_spike_protein	7e-04	61.25	MISQFNQPRGSTSIEVNKQSIARNFGVKEDEVVYFTVGIDLSGFKVIYDESTQRAYSLPSGIVSGTTAISLDERAILTHSAGSVDLGELAVSREEYVTLPGSFNFGHTINVKNELLVHDDKKYRWDGSLPKTVDAGSTPETSGGVGIGTWLSVGDAAFRQEANKKFKYSVKLSDYSTLQDAATAAVDGLLIDVDYTFTADESVDFSGKVLIIECKGKFIGDGMLVWNGLGAGSVIKKPHMHTKTTPYTVYRFDANGNWVTDPTQVLASVQQRLDVGYKPNINDLDIWDDLPDNVKNQVAGATLRIMSGDNIIVENPEATFGGYLFTLCNRILVKNPRNFIALESGITFENHHTTAWGTGNWVVGGEIKYGSGSAVLFIRNDGGTDHDGGVRDLISYRVG…
1519	TVDAGSTPETSGGVGIGTWLSVGDAAFRQ	tail_spike_protein	8e-16	45.29	MISQFNQPRGSTSIEVNKQSIARNFGVKEDEVVYFTVGIDLSGFKVIYDESTQRAYSLPSGIVSGTTAISLDERAILTHSAGSVDLGELAVSREEYVTLPGSFNFGHTINVKNELLVHDDKKYRWDGSLPKTVDAGSTPETSGGVGIGTWLSVGDAAFRQEANKKFKYSVKLSDYSTLQDAATAAVDGLLIDVDYTFTADESVDFSGKVLIIECKGKFIGDGMLVWNGLGAGSVIKKPHMHTKTTPYTVYRFDANGNWVTDPTQVLASVQQRLDVGYKPNINDLDIWDDLPDNVKNQVAGATLRIMSGDNIIVENPEATFGGYLFTLCNRILVKNPRNFIALESGITFENHHTTAWGTGNWVVGGEIKYGSGSAVLFIRNDGGTDHDGGVRDLISYRVG…
1524	WLSVGDAAFRQ	tail_spike_protein	6e-05	42.6	MISQFNQPRGSTSIEVNKQSIARNFGVKEDEVVYFTVGIDLSGFKVIYDESTQRAYSLPSGIVSGTTAISLDERAILTHSAGSVDLGELAVSREEYVTLPGSFNFGHTINVKNELLVHDDKKYRWDGSLPKTVDAGSTPETSGGVGIGTWLSVGDAAFRQEANKKFKYSVKLSDYSTLQDAATAAVDGLLIDVDYTFTADESVDFSGKVLIIECKGKFIGDGMLVWNGLGAGSVIKKPHMHTKTTPYTVYRFDANGNWVTDPTQVLASVQQRLDVGYKPNINDLDIWDDLPDNVKNQVAGATLRIMSGDNIIVENPEATFGGYLFTLCNRILVKNPRNFIALESGITFENHHTTAWGTGNWVVGGEIKYGSGSAVLFIRNDGGTDHDGGVRDLISYRVG…
1438	YAIYAPSSEVSNVSCAGSGTKK	tail_spike_protein	5e-11	131.17	MISQFNQPRGSTSIEVNKQSIARNFGVKEDEVVYFTVGIDLSGFKVIYDESTQRAYSLPSGIVSGTTAISLDERAILTHSAGSVDLGELAVSREEYVTLPGSFNFGHTINVKNELLVHDDKKYRWDGSLPKTVDAGSTPETSGGVGIGTWLSVGDAAFRQEANKKFKYSVKLSDYSTLQDAATAAVDGLLIDVDYTFTADESVDFSGKVLIIECKGKFIGDGMLVWNGLGAGSVIKKPHMHTKTTPYTVYRFDANGNWVTDPTQVLASVQQRLDVGYKPNINDLDIWDDLPDNVKNQVAGATLRIMSGDNIIVENPEATFGGYLFTLCNRILVKNPRNFIALESGITFENHHTTAWGTGNWVVGGEIKYGSGSAVLFIRNDGGTDHDGGVRDLISYRVG…
1477	YAIYAPSSEVSNVSCAGSGTKK	tail_spike_protein	5e-11	81.57	MISQFNQPRGSTSIEVNKQSIARNFGVKEDEVVYFTVGIDLSGFKVIYDESTQRAYSLPSGIVSGTTAISLDERAILTHSAGSVDLGELAVSREEYVTLPGSFNFGHTINVKNELLVHDDKKYRWDGSLPKTVDAGSTPETSGGVGIGTWLSVGDAAFRQEANKKFKYSVKLSDYSTLQDAATAAVDGLLIDVDYTFTADESVDFSGKVLIIECKGKFIGDGMLVWNGLGAGSVIKKPHMHTKTTPYTVYRFDANGNWVTDPTQVLASVQQRLDVGYKPNINDLDIWDDLPDNVKNQVAGATLRIMSGDNIIVENPEATFGGYLFTLCNRILVKNPRNFIALESGITFENHHTTAWGTGNWVVGGEIKYGSGSAVLFIRNDGGTDHDGGVRDLISYRVG…
1496	YAIYAPSSEVSNVSCAGSGTKK	tail_spike_protein	5e-11	60.43	MISQFNQPRGSTSIEVNKQSIARNFGVKEDEVVYFTVGIDLSGFKVIYDESTQRAYSLPSGIVSGTTAISLDERAILTHSAGSVDLGELAVSREEYVTLPGSFNFGHTINVKNELLVHDDKKYRWDGSLPKTVDAGSTPETSGGVGIGTWLSVGDAAFRQEANKKFKYSVKLSDYSTLQDAATAAVDGLLIDVDYTFTADESVDFSGKVLIIECKGKFIGDGMLVWNGLGAGSVIKKPHMHTKTTPYTVYRFDANGNWVTDPTQVLASVQQRLDVGYKPNINDLDIWDDLPDNVKNQVAGATLRIMSGDNIIVENPEATFGGYLFTLCNRILVKNPRNFIALESGITFENHHTTAWGTGNWVVGGEIKYGSGSAVLFIRNDGGTDHDGGVRDLISYRVG…
1514	YAIYAPSSEVSNVSCAGSGTKKL	tail_spike_protein	9e-12	48.8	MISQFNQPRGSTSIEVNKQSIARNFGVKEDEVVYFTVGIDLSGFKVIYDESTQRAYSLPSGIVSGTTAISLDERAILTHSAGSVDLGELAVSREEYVTLPGSFNFGHTINVKNELLVHDDKKYRWDGSLPKTVDAGSTPETSGGVGIGTWLSVGDAAFRQEANKKFKYSVKLSDYSTLQDAATAAVDGLLIDVDYTFTADESVDFSGKVLIIECKGKFIGDGMLVWNGLGAGSVIKKPHMHTKTTPYTVYRFDANGNWVTDPTQVLASVQQRLDVGYKPNINDLDIWDDLPDNVKNQVAGATLRIMSGDNIIVENPEATFGGYLFTLCNRILVKNPRNFIALESGITFENHHTTAWGTGNWVVGGEIKYGSGSAVLFIRNDGGTDHDGGVRDLISYRVG…
1500	YAIYAPSSEVSNVSCFSUBAGSGTKK	tail_spike_protein	2e-09	59.39	MISQFNQPRGSTSIEVNKQSIARNFGVKEDEVVYFTVGIDLSGFKVIYDESTQRAYSLPSGIVSGTTAISLDERAILTHSAGSVDLGELAVSREEYVTLPGSFNFGHTINVKNELLVHDDKKYRWDGSLPKTVDAGSTPETSGGVGIGTWLSVGDAAFRQEANKKFKYSVKLSDYSTLQDAATAAVDGLLIDVDYTFTADESVDFSGKVLIIECKGKFIGDGMLVWNGLGAGSVIKKPHMHTKTTPYTVYRFDANGNWVTDPTQVLASVQQRLDVGYKPNINDLDIWDDLPDNVKNQVAGATLRIMSGDNIIVENPEATFGGYLFTLCNRILVKNPRNFIALESGITFENHHTTAWGTGNWVVGGEIKYGSGSAVLFIRNDGGTDHDGGVRDLISYRVG…
1523	YISDIQGGNINVQHS	tail_spike_protein	1e-06	43.06	MISQFNQPRGSTSIEVNKQSIARNFGVKEDEVVYFTVGIDLSGFKVIYDESTQRAYSLPSGIVSGTTAISLDERAILTHSAGSVDLGELAVSREEYVTLPGSFNFGHTINVKNELLVHDDKKYRWDGSLPKTVDAGSTPETSGGVGIGTWLSVGDAAFRQEANKKFKYSVKLSDYSTLQDAATAAVDGLLIDVDYTFTADESVDFSGKVLIIECKGKFIGDGMLVWNGLGAGSVIKKPHMHTKTTPYTVYRFDANGNWVTDPTQVLASVQQRLDVGYKPNINDLDIWDDLPDNVKNQVAGATLRIMSGDNIIVENPEATFGGYLFTLCNRILVKNPRNFIALESGITFENHHTTAWGTGNWVVGGEIKYGSGSAVLFIRNDGGTDHDGGVRDLISYRVG…
1515	YISDIQGGNINVQHSANQ	tail_spike_protein	1e-08	48.23	MISQFNQPRGSTSIEVNKQSIARNFGVKEDEVVYFTVGIDLSGFKVIYDESTQRAYSLPSGIVSGTTAISLDERAILTHSAGSVDLGELAVSREEYVTLPGSFNFGHTINVKNELLVHDDKKYRWDGSLPKTVDAGSTPETSGGVGIGTWLSVGDAAFRQEANKKFKYSVKLSDYSTLQDAATAAVDGLLIDVDYTFTADESVDFSGKVLIIECKGKFIGDGMLVWNGLGAGSVIKKPHMHTKTTPYTVYRFDANGNWVTDPTQVLASVQQRLDVGYKPNINDLDIWDDLPDNVKNQVAGATLRIMSGDNIIVENPEATFGGYLFTLCNRILVKNPRNFIALESGITFENHHTTAWGTGNWVVGGEIKYGSGSAVLFIRNDGGTDHDGGVRDLISYRVG…
1512	YISDIQGGNINVQHSANQMT	tail_spike_protein	4e-10	50.64	MISQFNQPRGSTSIEVNKQSIARNFGVKEDEVVYFTVGIDLSGFKVIYDESTQRAYSLPSGIVSGTTAISLDERAILTHSAGSVDLGELAVSREEYVTLPGSFNFGHTINVKNELLVHDDKKYRWDGSLPKTVDAGSTPETSGGVGIGTWLSVGDAAFRQEANKKFKYSVKLSDYSTLQDAATAAVDGLLIDVDYTFTADESVDFSGKVLIIECKGKFIGDGMLVWNGLGAGSVIKKPHMHTKTTPYTVYRFDANGNWVTDPTQVLASVQQRLDVGYKPNINDLDIWDDLPDNVKNQVAGATLRIMSGDNIIVENPEATFGGYLFTLCNRILVKNPRNFIALESGITFENHHTTAWGTGNWVVGGEIKYGSGSAVLFIRNDGGTDHDGGVRDLISYRVG…
1527	YISDIQGGNINVQHSANQMTLA	tail_spike_protein	2e-11	41.91	MISQFNQPRGSTSIEVNKQSIARNFGVKEDEVVYFTVGIDLSGFKVIYDESTQRAYSLPSGIVSGTTAISLDERAILTHSAGSVDLGELAVSREEYVTLPGSFNFGHTINVKNELLVHDDKKYRWDGSLPKTVDAGSTPETSGGVGIGTWLSVGDAAFRQEANKKFKYSVKLSDYSTLQDAATAAVDGLLIDVDYTFTADESVDFSGKVLIIECKGKFIGDGMLVWNGLGAGSVIKKPHMHTKTTPYTVYRFDANGNWVTDPTQVLASVQQRLDVGYKPNINDLDIWDDLPDNVKNQVAGATLRIMSGDNIIVENPEATFGGYLFTLCNRILVKNPRNFIALESGITFENHHTTAWGTGNWVVGGEIKYGSGSAVLFIRNDGGTDHDGGVRDLISYRVG…
1449	YSLPSGIVSGTTAISLDERA	tail_spike_protein	2e-09	107.8	MISQFNQPRGSTSIEVNKQSIARNFGVKEDEVVYFTVGIDLSGFKVIYDESTQRAYSLPSGIVSGTTAISLDERAILTHSAGSVDLGELAVSREEYVTLPGSFNFGHTINVKNELLVHDDKKYRWDGSLPKTVDAGSTPETSGGVGIGTWLSVGDAAFRQEANKKFKYSVKLSDYSTLQDAATAAVDGLLIDVDYTFTADESVDFSGKVLIIECKGKFIGDGMLVWNGLGAGSVIKKPHMHTKTTPYTVYRFDANGNWVTDPTQVLASVQQRLDVGYKPNINDLDIWDDLPDNVKNQVAGATLRIMSGDNIIVENPEATFGGYLFTLCNRILVKNPRNFIALESGITFENHHTTAWGTGNWVVGGEIKYGSGSAVLFIRNDGGTDHDGGVRDLISYRVG…
1443	YTTQGYAIYAPSSEVSNVSCAGSGTKK	tail_spike_protein	1e-14	117.32	MISQFNQPRGSTSIEVNKQSIARNFGVKEDEVVYFTVGIDLSGFKVIYDESTQRAYSLPSGIVSGTTAISLDERAILTHSAGSVDLGELAVSREEYVTLPGSFNFGHTINVKNELLVHDDKKYRWDGSLPKTVDAGSTPETSGGVGIGTWLSVGDAAFRQEANKKFKYSVKLSDYSTLQDAATAAVDGLLIDVDYTFTADESVDFSGKVLIIECKGKFIGDGMLVWNGLGAGSVIKKPHMHTKTTPYTVYRFDANGNWVTDPTQVLASVQQRLDVGYKPNINDLDIWDDLPDNVKNQVAGATLRIMSGDNIIVENPEATFGGYLFTLCNRILVKNPRNFIALESGITFENHHTTAWGTGNWVVGGEIKYGSGSAVLFIRNDGGTDHDGGVRDLISYRVG…
1751	FMFGALGGSNDDTIPVQSCVDSGKA	right-handed_putative_parallel_beta-helix	7e-14	123.68	MGYFQMTRNVEELFGGVITAPHQIPFTYKSNVGGETFLSLPFYPVTGVVTINGGMQVPLDNFEIDGNTLNLGRALSKGDVVYCLFDKILSPEDTSKGIRIYKFQAVGGETEFTPDFTSYGVQSLYIGGEYKTPDIEYSYNSTTGKVSLQTALTAGVWVVAEMSVKQPNISPAFDRSIQEIARSANVKDSEVIVSTDTISLLDGKKVIYDIAAQTSYGLPTIPDGSVISTISDGKLNYNPGDVQVDLLPLEDSFINVINTLGRNDGAKYIGECHSVADLRNTEPTMDGQRIILKQHTAGTLLGGGVFRALIDGTGKTDNNGTVIKTVGGAAWLRVNADRVNPFMFGALGGSNDDTIPVQSCVDSGKATQLTGVHYVSNIQLKYNTSSIYGSGLHYSRLHQ…
1779	FMFGALGGSNDDTIPVQSCVDSGKA	right-handed_putative_parallel_beta-helix	7e-14	89.03	MGYFQMTRNVEELFGGVITAPHQIPFTYKSNVGGETFLSLPFYPVTGVVTINGGMQVPLDNFEIDGNTLNLGRALSKGDVVYCLFDKILSPEDTSKGIRIYKFQAVGGETEFTPDFTSYGVQSLYIGGEYKTPDIEYSYNSTTGKVSLQTALTAGVWVVAEMSVKQPNISPAFDRSIQEIARSANVKDSEVIVSTDTISLLDGKKVIYDIAAQTSYGLPTIPDGSVISTISDGKLNYNPGDVQVDLLPLEDSFINVINTLGRNDGAKYIGECHSVADLRNTEPTMDGQRIILKQHTAGTLLGGGVFRALIDGTGKTDNNGTVIKTVGGAAWLRVNADRVNPFMFGALGGSNDDTIPVQSCVDSGKATQLTGVHYVSNIQLKYNTSSIYGSGLHYSRLHQ…
1805	FMFGALGGSNDDTIPVQSCVDSGKA	right-handed_putative_parallel_beta-helix	7e-14	65.61	MGYFQMTRNVEELFGGVITAPHQIPFTYKSNVGGETFLSLPFYPVTGVVTINGGMQVPLDNFEIDGNTLNLGRALSKGDVVYCLFDKILSPEDTSKGIRIYKFQAVGGETEFTPDFTSYGVQSLYIGGEYKTPDIEYSYNSTTGKVSLQTALTAGVWVVAEMSVKQPNISPAFDRSIQEIARSANVKDSEVIVSTDTISLLDGKKVIYDIAAQTSYGLPTIPDGSVISTISDGKLNYNPGDVQVDLLPLEDSFINVINTLGRNDGAKYIGECHSVADLRNTEPTMDGQRIILKQHTAGTLLGGGVFRALIDGTGKTDNNGTVIKTVGGAAWLRVNADRVNPFMFGALGGSNDDTIPVQSCVDSGKATQLTGVHYVSNIQLKYNTSSIYGSGLHYSRLHQ…
1798	IGECHSVADLRN	right-handed_putative_parallel_beta-helix	8e-06	73.2	MGYFQMTRNVEELFGGVITAPHQIPFTYKSNVGGETFLSLPFYPVTGVVTINGGMQVPLDNFEIDGNTLNLGRALSKGDVVYCLFDKILSPEDTSKGIRIYKFQAVGGETEFTPDFTSYGVQSLYIGGEYKTPDIEYSYNSTTGKVSLQTALTAGVWVVAEMSVKQPNISPAFDRSIQEIARSANVKDSEVIVSTDTISLLDGKKVIYDIAAQTSYGLPTIPDGSVISTISDGKLNYNPGDVQVDLLPLEDSFINVINTLGRNDGAKYIGECHSVADLRNTEPTMDGQRIILKQHTAGTLLGGGVFRALIDGTGKTDNNGTVIKTVGGAAWLRVNADRVNPFMFGALGGSNDDTIPVQSCVDSGKATQLTGVHYVSNIQLKYNTSSIYGSGLHYSRLHQ…
1797	KATQLTGVHYV	right-handed_putative_parallel_beta-helix	3e-04	74.52	MGYFQMTRNVEELFGGVITAPHQIPFTYKSNVGGETFLSLPFYPVTGVVTINGGMQVPLDNFEIDGNTLNLGRALSKGDVVYCLFDKILSPEDTSKGIRIYKFQAVGGETEFTPDFTSYGVQSLYIGGEYKTPDIEYSYNSTTGKVSLQTALTAGVWVVAEMSVKQPNISPAFDRSIQEIARSANVKDSEVIVSTDTISLLDGKKVIYDIAAQTSYGLPTIPDGSVISTISDGKLNYNPGDVQVDLLPLEDSFINVINTLGRNDGAKYIGECHSVADLRNTEPTMDGQRIILKQHTAGTLLGGGVFRALIDGTGKTDNNGTVIKTVGGAAWLRVNADRVNPFMFGALGGSNDDTIPVQSCVDSGKATQLTGVHYVSNIQLKYNTSSIYGSGLHYSRLHQ…
1746	KATQLTGVHYVSNIQLKY	right-handed_putative_parallel_beta-helix	9e-09	129.04	MGYFQMTRNVEELFGGVITAPHQIPFTYKSNVGGETFLSLPFYPVTGVVTINGGMQVPLDNFEIDGNTLNLGRALSKGDVVYCLFDKILSPEDTSKGIRIYKFQAVGGETEFTPDFTSYGVQSLYIGGEYKTPDIEYSYNSTTGKVSLQTALTAGVWVVAEMSVKQPNISPAFDRSIQEIARSANVKDSEVIVSTDTISLLDGKKVIYDIAAQTSYGLPTIPDGSVISTISDGKLNYNPGDVQVDLLPLEDSFINVINTLGRNDGAKYIGECHSVADLRNTEPTMDGQRIILKQHTAGTLLGGGVFRALIDGTGKTDNNGTVIKTVGGAAWLRVNADRVNPFMFGALGGSNDDTIPVQSCVDSGKATQLTGVHYVSNIQLKYNTSSIYGSGLHYSRLHQ…
1747	KDSEVIVSTDTISLLDGKK	right-handed_putative_parallel_beta-helix	4e-08	127.9	MGYFQMTRNVEELFGGVITAPHQIPFTYKSNVGGETFLSLPFYPVTGVVTINGGMQVPLDNFEIDGNTLNLGRALSKGDVVYCLFDKILSPEDTSKGIRIYKFQAVGGETEFTPDFTSYGVQSLYIGGEYKTPDIEYSYNSTTGKVSLQTALTAGVWVVAEMSVKQPNISPAFDRSIQEIARSANVKDSEVIVSTDTISLLDGKKVIYDIAAQTSYGLPTIPDGSVISTISDGKLNYNPGDVQVDLLPLEDSFINVINTLGRNDGAKYIGECHSVADLRNTEPTMDGQRIILKQHTAGTLLGGGVFRALIDGTGKTDNNGTVIKTVGGAAWLRVNADRVNPFMFGALGGSNDDTIPVQSCVDSGKATQLTGVHYVSNIQLKYNTSSIYGSGLHYSRLHQ…
1806	KDSEVIVSTDTISLLDGKKV	right-handed_putative_parallel_beta-helix	1e-08	65.05	MGYFQMTRNVEELFGGVITAPHQIPFTYKSNVGGETFLSLPFYPVTGVVTINGGMQVPLDNFEIDGNTLNLGRALSKGDVVYCLFDKILSPEDTSKGIRIYKFQAVGGETEFTPDFTSYGVQSLYIGGEYKTPDIEYSYNSTTGKVSLQTALTAGVWVVAEMSVKQPNISPAFDRSIQEIARSANVKDSEVIVSTDTISLLDGKKVIYDIAAQTSYGLPTIPDGSVISTISDGKLNYNPGDVQVDLLPLEDSFINVINTLGRNDGAKYIGECHSVADLRNTEPTMDGQRIILKQHTAGTLLGGGVFRALIDGTGKTDNNGTVIKTVGGAAWLRVNADRVNPFMFGALGGSNDDTIPVQSCVDSGKATQLTGVHYVSNIQLKYNTSSIYGSGLHYSRLHQ…
1830	KDTCSLIVLDAFG	right-handed_putative_parallel_beta-helix	9e-06	42.02	MGYFQMTRNVEELFGGVITAPHQIPFTYKSNVGGETFLSLPFYPVTGVVTINGGMQVPLDNFEIDGNTLNLGRALSKGDVVYCLFDKILSPEDTSKGIRIYKFQAVGGETEFTPDFTSYGVQSLYIGGEYKTPDIEYSYNSTTGKVSLQTALTAGVWVVAEMSVKQPNISPAFDRSIQEIARSANVKDSEVIVSTDTISLLDGKKVIYDIAAQTSYGLPTIPDGSVISTISDGKLNYNPGDVQVDLLPLEDSFINVINTLGRNDGAKYIGECHSVADLRNTEPTMDGQRIILKQHTAGTLLGGGVFRALIDGTGKTDNNGTVIKTVGGAAWLRVNADRVNPFMFGALGGSNDDTIPVQSCVDSGKATQLTGVHYVSNIQLKYNTSSIYGSGLHYSRLHQ…
1824	KDTCSLIVLDAFGVYGTGAQQGTSFT	right-handed_putative_parallel_beta-helix	4e-14	45.74	MGYFQMTRNVEELFGGVITAPHQIPFTYKSNVGGETFLSLPFYPVTGVVTINGGMQVPLDNFEIDGNTLNLGRALSKGDVVYCLFDKILSPEDTSKGIRIYKFQAVGGETEFTPDFTSYGVQSLYIGGEYKTPDIEYSYNSTTGKVSLQTALTAGVWVVAEMSVKQPNISPAFDRSIQEIARSANVKDSEVIVSTDTISLLDGKKVIYDIAAQTSYGLPTIPDGSVISTISDGKLNYNPGDVQVDLLPLEDSFINVINTLGRNDGAKYIGECHSVADLRNTEPTMDGQRIILKQHTAGTLLGGGVFRALIDGTGKTDNNGTVIKTVGGAAWLRVNADRVNPFMFGALGGSNDDTIPVQSCVDSGKATQLTGVHYVSNIQLKYNTSSIYGSGLHYSRLHQ…
1786	KFQAVGGETEFTPDFTSYG	right-handed_putative_parallel_beta-helix	1e-09	84.62	MGYFQMTRNVEELFGGVITAPHQIPFTYKSNVGGETFLSLPFYPVTGVVTINGGMQVPLDNFEIDGNTLNLGRALSKGDVVYCLFDKILSPEDTSKGIRIYKFQAVGGETEFTPDFTSYGVQSLYIGGEYKTPDIEYSYNSTTGKVSLQTALTAGVWVVAEMSVKQPNISPAFDRSIQEIARSANVKDSEVIVSTDTISLLDGKKVIYDIAAQTSYGLPTIPDGSVISTISDGKLNYNPGDVQVDLLPLEDSFINVINTLGRNDGAKYIGECHSVADLRNTEPTMDGQRIILKQHTAGTLLGGGVFRALIDGTGKTDNNGTVIKTVGGAAWLRVNADRVNPFMFGALGGSNDDTIPVQSCVDSGKATQLTGVHYVSNIQLKYNTSSIYGSGLHYSRLHQ…
1802	KFQAVGGETEFTPDFTSYGVQSLY	right-handed_putative_parallel_beta-helix	3e-13	68.98	MGYFQMTRNVEELFGGVITAPHQIPFTYKSNVGGETFLSLPFYPVTGVVTINGGMQVPLDNFEIDGNTLNLGRALSKGDVVYCLFDKILSPEDTSKGIRIYKFQAVGGETEFTPDFTSYGVQSLYIGGEYKTPDIEYSYNSTTGKVSLQTALTAGVWVVAEMSVKQPNISPAFDRSIQEIARSANVKDSEVIVSTDTISLLDGKKVIYDIAAQTSYGLPTIPDGSVISTISDGKLNYNPGDVQVDLLPLEDSFINVINTLGRNDGAKYIGECHSVADLRNTEPTMDGQRIILKQHTAGTLLGGGVFRALIDGTGKTDNNGTVIKTVGGAAWLRVNADRVNPFMFGALGGSNDDTIPVQSCVDSGKATQLTGVHYVSNIQLKYNTSSIYGSGLHYSRLHQ…
1775	KFQAVGGETEFTPDFTSYGVQSLYI	right-handed_putative_parallel_beta-helix	8e-14	94.83	MGYFQMTRNVEELFGGVITAPHQIPFTYKSNVGGETFLSLPFYPVTGVVTINGGMQVPLDNFEIDGNTLNLGRALSKGDVVYCLFDKILSPEDTSKGIRIYKFQAVGGETEFTPDFTSYGVQSLYIGGEYKTPDIEYSYNSTTGKVSLQTALTAGVWVVAEMSVKQPNISPAFDRSIQEIARSANVKDSEVIVSTDTISLLDGKKVIYDIAAQTSYGLPTIPDGSVISTISDGKLNYNPGDVQVDLLPLEDSFINVINTLGRNDGAKYIGECHSVADLRNTEPTMDGQRIILKQHTAGTLLGGGVFRALIDGTGKTDNNGTVIKTVGGAAWLRVNADRVNPFMFGALGGSNDDTIPVQSCVDSGKATQLTGVHYVSNIQLKYNTSSIYGSGLHYSRLHQ…
1820	KGDVVYCLFDKI	right-handed_putative_parallel_beta-helix	8e-06	48.85	MGYFQMTRNVEELFGGVITAPHQIPFTYKSNVGGETFLSLPFYPVTGVVTINGGMQVPLDNFEIDGNTLNLGRALSKGDVVYCLFDKILSPEDTSKGIRIYKFQAVGGETEFTPDFTSYGVQSLYIGGEYKTPDIEYSYNSTTGKVSLQTALTAGVWVVAEMSVKQPNISPAFDRSIQEIARSANVKDSEVIVSTDTISLLDGKKVIYDIAAQTSYGLPTIPDGSVISTISDGKLNYNPGDVQVDLLPLEDSFINVINTLGRNDGAKYIGECHSVADLRNTEPTMDGQRIILKQHTAGTLLGGGVFRALIDGTGKTDNNGTVIKTVGGAAWLRVNADRVNPFMFGALGGSNDDTIPVQSCVDSGKATQLTGVHYVSNIQLKYNTSSIYGSGLHYSRLHQ…
1791	KKVIYDIAAQTSYG	right-handed_putative_parallel_beta-helix	8e-06	80.54	MGYFQMTRNVEELFGGVITAPHQIPFTYKSNVGGETFLSLPFYPVTGVVTINGGMQVPLDNFEIDGNTLNLGRALSKGDVVYCLFDKILSPEDTSKGIRIYKFQAVGGETEFTPDFTSYGVQSLYIGGEYKTPDIEYSYNSTTGKVSLQTALTAGVWVVAEMSVKQPNISPAFDRSIQEIARSANVKDSEVIVSTDTISLLDGKKVIYDIAAQTSYGLPTIPDGSVISTISDGKLNYNPGDVQVDLLPLEDSFINVINTLGRNDGAKYIGECHSVADLRNTEPTMDGQRIILKQHTAGTLLGGGVFRALIDGTGKTDNNGTVIKTVGGAAWLRVNADRVNPFMFGALGGSNDDTIPVQSCVDSGKATQLTGVHYVSNIQLKYNTSSIYGSGLHYSRLHQ…
1768	KKVIYDIAAQTSYGLPTIPDGSVISTISDGKL	right-handed_putative_parallel_beta-helix	2e-17	98.98	MGYFQMTRNVEELFGGVITAPHQIPFTYKSNVGGETFLSLPFYPVTGVVTINGGMQVPLDNFEIDGNTLNLGRALSKGDVVYCLFDKILSPEDTSKGIRIYKFQAVGGETEFTPDFTSYGVQSLYIGGEYKTPDIEYSYNSTTGKVSLQTALTAGVWVVAEMSVKQPNISPAFDRSIQEIARSANVKDSEVIVSTDTISLLDGKKVIYDIAAQTSYGLPTIPDGSVISTISDGKLNYNPGDVQVDLLPLEDSFINVINTLGRNDGAKYIGECHSVADLRNTEPTMDGQRIILKQHTAGTLLGGGVFRALIDGTGKTDNNGTVIKTVGGAAWLRVNADRVNPFMFGALGGSNDDTIPVQSCVDSGKATQLTGVHYVSNIQLKYNTSSIYGSGLHYSRLHQ…
1796	KKVIYDIAAQTSYGLPTIPDGSVISTISDGKL	right-handed_putative_parallel_beta-helix	2e-17	75.27	MGYFQMTRNVEELFGGVITAPHQIPFTYKSNVGGETFLSLPFYPVTGVVTINGGMQVPLDNFEIDGNTLNLGRALSKGDVVYCLFDKILSPEDTSKGIRIYKFQAVGGETEFTPDFTSYGVQSLYIGGEYKTPDIEYSYNSTTGKVSLQTALTAGVWVVAEMSVKQPNISPAFDRSIQEIARSANVKDSEVIVSTDTISLLDGKKVIYDIAAQTSYGLPTIPDGSVISTISDGKLNYNPGDVQVDLLPLEDSFINVINTLGRNDGAKYIGECHSVADLRNTEPTMDGQRIILKQHTAGTLLGGGVFRALIDGTGKTDNNGTVIKTVGGAAWLRVNADRVNPFMFGALGGSNDDTIPVQSCVDSGKATQLTGVHYVSNIQLKYNTSSIYGSGLHYSRLHQ…
1825	KKVIYDIAAQTSYGLPTIPDGSVISTISDGKL	right-handed_putative_parallel_beta-helix	2e-17	44.84	MGYFQMTRNVEELFGGVITAPHQIPFTYKSNVGGETFLSLPFYPVTGVVTINGGMQVPLDNFEIDGNTLNLGRALSKGDVVYCLFDKILSPEDTSKGIRIYKFQAVGGETEFTPDFTSYGVQSLYIGGEYKTPDIEYSYNSTTGKVSLQTALTAGVWVVAEMSVKQPNISPAFDRSIQEIARSANVKDSEVIVSTDTISLLDGKKVIYDIAAQTSYGLPTIPDGSVISTISDGKLNYNPGDVQVDLLPLEDSFINVINTLGRNDGAKYIGECHSVADLRNTEPTMDGQRIILKQHTAGTLLGGGVFRALIDGTGKTDNNGTVIKTVGGAAWLRVNADRVNPFMFGALGGSNDDTIPVQSCVDSGKATQLTGVHYVSNIQLKYNTSSIYGSGLHYSRLHQ…
1787	KLNYNPGDVQVDLLPLEDSFINVINTLG	right-handed_putative_parallel_beta-helix	2e-15	82.67	MGYFQMTRNVEELFGGVITAPHQIPFTYKSNVGGETFLSLPFYPVTGVVTINGGMQVPLDNFEIDGNTLNLGRALSKGDVVYCLFDKILSPEDTSKGIRIYKFQAVGGETEFTPDFTSYGVQSLYIGGEYKTPDIEYSYNSTTGKVSLQTALTAGVWVVAEMSVKQPNISPAFDRSIQEIARSANVKDSEVIVSTDTISLLDGKKVIYDIAAQTSYGLPTIPDGSVISTISDGKLNYNPGDVQVDLLPLEDSFINVINTLGRNDGAKYIGECHSVADLRNTEPTMDGQRIILKQHTAGTLLGGGVFRALIDGTGKTDNNGTVIKTVGGAAWLRVNADRVNPFMFGALGGSNDDTIPVQSCVDSGKATQLTGVHYVSNIQLKYNTSSIYGSGLHYSRLHQ…
1749	KLNYNPGDVQVDLLPLEDSFINVINTLGRN	right-handed_putative_parallel_beta-helix	6e-17	127.05	MGYFQMTRNVEELFGGVITAPHQIPFTYKSNVGGETFLSLPFYPVTGVVTINGGMQVPLDNFEIDGNTLNLGRALSKGDVVYCLFDKILSPEDTSKGIRIYKFQAVGGETEFTPDFTSYGVQSLYIGGEYKTPDIEYSYNSTTGKVSLQTALTAGVWVVAEMSVKQPNISPAFDRSIQEIARSANVKDSEVIVSTDTISLLDGKKVIYDIAAQTSYGLPTIPDGSVISTISDGKLNYNPGDVQVDLLPLEDSFINVINTLGRNDGAKYIGECHSVADLRNTEPTMDGQRIILKQHTAGTLLGGGVFRALIDGTGKTDNNGTVIKTVGGAAWLRVNADRVNPFMFGALGGSNDDTIPVQSCVDSGKATQLTGVHYVSNIQLKYNTSSIYGSGLHYSRLHQ…
1770	KLNYNPGDVQVDLLPLEDSFINVINTLGRN	right-handed_putative_parallel_beta-helix	6e-17	97.72	MGYFQMTRNVEELFGGVITAPHQIPFTYKSNVGGETFLSLPFYPVTGVVTINGGMQVPLDNFEIDGNTLNLGRALSKGDVVYCLFDKILSPEDTSKGIRIYKFQAVGGETEFTPDFTSYGVQSLYIGGEYKTPDIEYSYNSTTGKVSLQTALTAGVWVVAEMSVKQPNISPAFDRSIQEIARSANVKDSEVIVSTDTISLLDGKKVIYDIAAQTSYGLPTIPDGSVISTISDGKLNYNPGDVQVDLLPLEDSFINVINTLGRNDGAKYIGECHSVADLRNTEPTMDGQRIILKQHTAGTLLGGGVFRALIDGTGKTDNNGTVIKTVGGAAWLRVNADRVNPFMFGALGGSNDDTIPVQSCVDSGKATQLTGVHYVSNIQLKYNTSSIYGSGLHYSRLHQ…
1782	KLNYNPGDVQVDLLPLEDSFINVINTLGRN	right-handed_putative_parallel_beta-helix	6e-17	86.33	MGYFQMTRNVEELFGGVITAPHQIPFTYKSNVGGETFLSLPFYPVTGVVTINGGMQVPLDNFEIDGNTLNLGRALSKGDVVYCLFDKILSPEDTSKGIRIYKFQAVGGETEFTPDFTSYGVQSLYIGGEYKTPDIEYSYNSTTGKVSLQTALTAGVWVVAEMSVKQPNISPAFDRSIQEIARSANVKDSEVIVSTDTISLLDGKKVIYDIAAQTSYGLPTIPDGSVISTISDGKLNYNPGDVQVDLLPLEDSFINVINTLGRNDGAKYIGECHSVADLRNTEPTMDGQRIILKQHTAGTLLGGGVFRALIDGTGKTDNNGTVIKTVGGAAWLRVNADRVNPFMFGALGGSNDDTIPVQSCVDSGKATQLTGVHYVSNIQLKYNTSSIYGSGLHYSRLHQ…
1800	KLNYNPGDVQVDLLPLEDSFINVINTLGRN	right-handed_putative_parallel_beta-helix	6e-17	70.54	MGYFQMTRNVEELFGGVITAPHQIPFTYKSNVGGETFLSLPFYPVTGVVTINGGMQVPLDNFEIDGNTLNLGRALSKGDVVYCLFDKILSPEDTSKGIRIYKFQAVGGETEFTPDFTSYGVQSLYIGGEYKTPDIEYSYNSTTGKVSLQTALTAGVWVVAEMSVKQPNISPAFDRSIQEIARSANVKDSEVIVSTDTISLLDGKKVIYDIAAQTSYGLPTIPDGSVISTISDGKLNYNPGDVQVDLLPLEDSFINVINTLGRNDGAKYIGECHSVADLRNTEPTMDGQRIILKQHTAGTLLGGGVFRALIDGTGKTDNNGTVIKTVGGAAWLRVNADRVNPFMFGALGGSNDDTIPVQSCVDSGKATQLTGVHYVSNIQLKYNTSSIYGSGLHYSRLHQ…
1769	KQCLVLDGCGNGRI	right-handed_putative_parallel_beta-helix	2e-07	97.99	MGYFQMTRNVEELFGGVITAPHQIPFTYKSNVGGETFLSLPFYPVTGVVTINGGMQVPLDNFEIDGNTLNLGRALSKGDVVYCLFDKILSPEDTSKGIRIYKFQAVGGETEFTPDFTSYGVQSLYIGGEYKTPDIEYSYNSTTGKVSLQTALTAGVWVVAEMSVKQPNISPAFDRSIQEIARSANVKDSEVIVSTDTISLLDGKKVIYDIAAQTSYGLPTIPDGSVISTISDGKLNYNPGDVQVDLLPLEDSFINVINTLGRNDGAKYIGECHSVADLRNTEPTMDGQRIILKQHTAGTLLGGGVFRALIDGTGKTDNNGTVIKTVGGAAWLRVNADRVNPFMFGALGGSNDDTIPVQSCVDSGKATQLTGVHYVSNIQLKYNTSSIYGSGLHYSRLHQ…
1776	KQCLVLDGCGNGRI	right-handed_putative_parallel_beta-helix	2e-07	93.5	MGYFQMTRNVEELFGGVITAPHQIPFTYKSNVGGETFLSLPFYPVTGVVTINGGMQVPLDNFEIDGNTLNLGRALSKGDVVYCLFDKILSPEDTSKGIRIYKFQAVGGETEFTPDFTSYGVQSLYIGGEYKTPDIEYSYNSTTGKVSLQTALTAGVWVVAEMSVKQPNISPAFDRSIQEIARSANVKDSEVIVSTDTISLLDGKKVIYDIAAQTSYGLPTIPDGSVISTISDGKLNYNPGDVQVDLLPLEDSFINVINTLGRNDGAKYIGECHSVADLRNTEPTMDGQRIILKQHTAGTLLGGGVFRALIDGTGKTDNNGTVIKTVGGAAWLRVNADRVNPFMFGALGGSNDDTIPVQSCVDSGKATQLTGVHYVSNIQLKYNTSSIYGSGLHYSRLHQ…
1789	KQCLVLDGCGNGRI	right-handed_putative_parallel_beta-helix	2e-07	81.05	MGYFQMTRNVEELFGGVITAPHQIPFTYKSNVGGETFLSLPFYPVTGVVTINGGMQVPLDNFEIDGNTLNLGRALSKGDVVYCLFDKILSPEDTSKGIRIYKFQAVGGETEFTPDFTSYGVQSLYIGGEYKTPDIEYSYNSTTGKVSLQTALTAGVWVVAEMSVKQPNISPAFDRSIQEIARSANVKDSEVIVSTDTISLLDGKKVIYDIAAQTSYGLPTIPDGSVISTISDGKLNYNPGDVQVDLLPLEDSFINVINTLGRNDGAKYIGECHSVADLRNTEPTMDGQRIILKQHTAGTLLGGGVFRALIDGTGKTDNNGTVIKTVGGAAWLRVNADRVNPFMFGALGGSNDDTIPVQSCVDSGKATQLTGVHYVSNIQLKYNTSSIYGSGLHYSRLHQ…
1761	KQHTAGTLLGGGVFRA	right-handed_putative_parallel_beta-helix	3e-07	109.95	MGYFQMTRNVEELFGGVITAPHQIPFTYKSNVGGETFLSLPFYPVTGVVTINGGMQVPLDNFEIDGNTLNLGRALSKGDVVYCLFDKILSPEDTSKGIRIYKFQAVGGETEFTPDFTSYGVQSLYIGGEYKTPDIEYSYNSTTGKVSLQTALTAGVWVVAEMSVKQPNISPAFDRSIQEIARSANVKDSEVIVSTDTISLLDGKKVIYDIAAQTSYGLPTIPDGSVISTISDGKLNYNPGDVQVDLLPLEDSFINVINTLGRNDGAKYIGECHSVADLRNTEPTMDGQRIILKQHTAGTLLGGGVFRALIDGTGKTDNNGTVIKTVGGAAWLRVNADRVNPFMFGALGGSNDDTIPVQSCVDSGKATQLTGVHYVSNIQLKYNTSSIYGSGLHYSRLHQ…
1772	KQHTAGTLLGGGVFRA	right-handed_putative_parallel_beta-helix	3e-07	96.84	MGYFQMTRNVEELFGGVITAPHQIPFTYKSNVGGETFLSLPFYPVTGVVTINGGMQVPLDNFEIDGNTLNLGRALSKGDVVYCLFDKILSPEDTSKGIRIYKFQAVGGETEFTPDFTSYGVQSLYIGGEYKTPDIEYSYNSTTGKVSLQTALTAGVWVVAEMSVKQPNISPAFDRSIQEIARSANVKDSEVIVSTDTISLLDGKKVIYDIAAQTSYGLPTIPDGSVISTISDGKLNYNPGDVQVDLLPLEDSFINVINTLGRNDGAKYIGECHSVADLRNTEPTMDGQRIILKQHTAGTLLGGGVFRALIDGTGKTDNNGTVIKTVGGAAWLRVNADRVNPFMFGALGGSNDDTIPVQSCVDSGKATQLTGVHYVSNIQLKYNTSSIYGSGLHYSRLHQ…
1790	KQTIALLLGGDGTTQILS	right-handed_putative_parallel_beta-helix	1e-07	80.8	MGYFQMTRNVEELFGGVITAPHQIPFTYKSNVGGETFLSLPFYPVTGVVTINGGMQVPLDNFEIDGNTLNLGRALSKGDVVYCLFDKILSPEDTSKGIRIYKFQAVGGETEFTPDFTSYGVQSLYIGGEYKTPDIEYSYNSTTGKVSLQTALTAGVWVVAEMSVKQPNISPAFDRSIQEIARSANVKDSEVIVSTDTISLLDGKKVIYDIAAQTSYGLPTIPDGSVISTISDGKLNYNPGDVQVDLLPLEDSFINVINTLGRNDGAKYIGECHSVADLRNTEPTMDGQRIILKQHTAGTLLGGGVFRALIDGTGKTDNNGTVIKTVGGAAWLRVNADRVNPFMFGALGGSNDDTIPVQSCVDSGKATQLTGVHYVSNIQLKYNTSSIYGSGLHYSRLHQ…
1812	KQTIALLLGGDGTTQILS	right-handed_putative_parallel_beta-helix	1e-07	59.66	MGYFQMTRNVEELFGGVITAPHQIPFTYKSNVGGETFLSLPFYPVTGVVTINGGMQVPLDNFEIDGNTLNLGRALSKGDVVYCLFDKILSPEDTSKGIRIYKFQAVGGETEFTPDFTSYGVQSLYIGGEYKTPDIEYSYNSTTGKVSLQTALTAGVWVVAEMSVKQPNISPAFDRSIQEIARSANVKDSEVIVSTDTISLLDGKKVIYDIAAQTSYGLPTIPDGSVISTISDGKLNYNPGDVQVDLLPLEDSFINVINTLGRNDGAKYIGECHSVADLRNTEPTMDGQRIILKQHTAGTLLGGGVFRALIDGTGKTDNNGTVIKTVGGAAWLRVNADRVNPFMFGALGGSNDDTIPVQSCVDSGKATQLTGVHYVSNIQLKYNTSSIYGSGLHYSRLHQ…
1745	KQTIALLLGGDGTTQILSGDLPNDLKL	right-handed_putative_parallel_beta-helix	1e-13	133.54	MGYFQMTRNVEELFGGVITAPHQIPFTYKSNVGGETFLSLPFYPVTGVVTINGGMQVPLDNFEIDGNTLNLGRALSKGDVVYCLFDKILSPEDTSKGIRIYKFQAVGGETEFTPDFTSYGVQSLYIGGEYKTPDIEYSYNSTTGKVSLQTALTAGVWVVAEMSVKQPNISPAFDRSIQEIARSANVKDSEVIVSTDTISLLDGKKVIYDIAAQTSYGLPTIPDGSVISTISDGKLNYNPGDVQVDLLPLEDSFINVINTLGRNDGAKYIGECHSVADLRNTEPTMDGQRIILKQHTAGTLLGGGVFRALIDGTGKTDNNGTVIKTVGGAAWLRVNADRVNPFMFGALGGSNDDTIPVQSCVDSGKATQLTGVHYVSNIQLKYNTSSIYGSGLHYSRLHQ…
1760	KQTIALLLGGDGTTQILSGDLPNDLKL	right-handed_putative_parallel_beta-helix	1e-13	113.24	MGYFQMTRNVEELFGGVITAPHQIPFTYKSNVGGETFLSLPFYPVTGVVTINGGMQVPLDNFEIDGNTLNLGRALSKGDVVYCLFDKILSPEDTSKGIRIYKFQAVGGETEFTPDFTSYGVQSLYIGGEYKTPDIEYSYNSTTGKVSLQTALTAGVWVVAEMSVKQPNISPAFDRSIQEIARSANVKDSEVIVSTDTISLLDGKKVIYDIAAQTSYGLPTIPDGSVISTISDGKLNYNPGDVQVDLLPLEDSFINVINTLGRNDGAKYIGECHSVADLRNTEPTMDGQRIILKQHTAGTLLGGGVFRALIDGTGKTDNNGTVIKTVGGAAWLRVNADRVNPFMFGALGGSNDDTIPVQSCVDSGKATQLTGVHYVSNIQLKYNTSSIYGSGLHYSRLHQ…
1822	KQTIALLLGGDGTTQILSGDLPNDLKL	right-handed_putative_parallel_beta-helix	1e-13	47.11	MGYFQMTRNVEELFGGVITAPHQIPFTYKSNVGGETFLSLPFYPVTGVVTINGGMQVPLDNFEIDGNTLNLGRALSKGDVVYCLFDKILSPEDTSKGIRIYKFQAVGGETEFTPDFTSYGVQSLYIGGEYKTPDIEYSYNSTTGKVSLQTALTAGVWVVAEMSVKQPNISPAFDRSIQEIARSANVKDSEVIVSTDTISLLDGKKVIYDIAAQTSYGLPTIPDGSVISTISDGKLNYNPGDVQVDLLPLEDSFINVINTLGRNDGAKYIGECHSVADLRNTEPTMDGQRIILKQHTAGTLLGGGVFRALIDGTGKTDNNGTVIKTVGGAAWLRVNADRVNPFMFGALGGSNDDTIPVQSCVDSGKATQLTGVHYVSNIQLKYNTSSIYGSGLHYSRLHQ…
1804	KSDAVINGFVGLNYA	right-handed_putative_parallel_beta-helix	2e-06	67.18	MGYFQMTRNVEELFGGVITAPHQIPFTYKSNVGGETFLSLPFYPVTGVVTINGGMQVPLDNFEIDGNTLNLGRALSKGDVVYCLFDKILSPEDTSKGIRIYKFQAVGGETEFTPDFTSYGVQSLYIGGEYKTPDIEYSYNSTTGKVSLQTALTAGVWVVAEMSVKQPNISPAFDRSIQEIARSANVKDSEVIVSTDTISLLDGKKVIYDIAAQTSYGLPTIPDGSVISTISDGKLNYNPGDVQVDLLPLEDSFINVINTLGRNDGAKYIGECHSVADLRNTEPTMDGQRIILKQHTAGTLLGGGVFRALIDGTGKTDNNGTVIKTVGGAAWLRVNADRVNPFMFGALGGSNDDTIPVQSCVDSGKATQLTGVHYVSNIQLKYNTSSIYGSGLHYSRLHQ…
1818	KSNVGGETFLSLPFYPVTGVVTING	right-handed_putative_parallel_beta-helix	4e-13	53.65	MGYFQMTRNVEELFGGVITAPHQIPFTYKSNVGGETFLSLPFYPVTGVVTINGGMQVPLDNFEIDGNTLNLGRALSKGDVVYCLFDKILSPEDTSKGIRIYKFQAVGGETEFTPDFTSYGVQSLYIGGEYKTPDIEYSYNSTTGKVSLQTALTAGVWVVAEMSVKQPNISPAFDRSIQEIARSANVKDSEVIVSTDTISLLDGKKVIYDIAAQTSYGLPTIPDGSVISTISDGKLNYNPGDVQVDLLPLEDSFINVINTLGRNDGAKYIGECHSVADLRNTEPTMDGQRIILKQHTAGTLLGGGVFRALIDGTGKTDNNGTVIKTVGGAAWLRVNADRVNPFMFGALGGSNDDTIPVQSCVDSGKATQLTGVHYVSNIQLKYNTSSIYGSGLHYSRLHQ…
1809	KSNVGGETFLSLPFYPVTGVVTINGGMQ	right-handed_putative_parallel_beta-helix	2e-15	63.79	MGYFQMTRNVEELFGGVITAPHQIPFTYKSNVGGETFLSLPFYPVTGVVTINGGMQVPLDNFEIDGNTLNLGRALSKGDVVYCLFDKILSPEDTSKGIRIYKFQAVGGETEFTPDFTSYGVQSLYIGGEYKTPDIEYSYNSTTGKVSLQTALTAGVWVVAEMSVKQPNISPAFDRSIQEIARSANVKDSEVIVSTDTISLLDGKKVIYDIAAQTSYGLPTIPDGSVISTISDGKLNYNPGDVQVDLLPLEDSFINVINTLGRNDGAKYIGECHSVADLRNTEPTMDGQRIILKQHTAGTLLGGGVFRALIDGTGKTDNNGTVIKTVGGAAWLRVNADRVNPFMFGALGGSNDDTIPVQSCVDSGKATQLTGVHYVSNIQLKYNTSSIYGSGLHYSRLHQ…
1777	KSNVGGETFLSLPFYPVTGVVTINGGMQVPLDNFEIDGNTLNLGRA	right-handed_putative_parallel_beta-helix	9e-28	91.56	MGYFQMTRNVEELFGGVITAPHQIPFTYKSNVGGETFLSLPFYPVTGVVTINGGMQVPLDNFEIDGNTLNLGRALSKGDVVYCLFDKILSPEDTSKGIRIYKFQAVGGETEFTPDFTSYGVQSLYIGGEYKTPDIEYSYNSTTGKVSLQTALTAGVWVVAEMSVKQPNISPAFDRSIQEIARSANVKDSEVIVSTDTISLLDGKKVIYDIAAQTSYGLPTIPDGSVISTISDGKLNYNPGDVQVDLLPLEDSFINVINTLGRNDGAKYIGECHSVADLRNTEPTMDGQRIILKQHTAGTLLGGGVFRALIDGTGKTDNNGTVIKTVGGAAWLRVNADRVNPFMFGALGGSNDDTIPVQSCVDSGKATQLTGVHYVSNIQLKYNTSSIYGSGLHYSRLHQ…
1783	KSNVGGETFLSLPFYPVTGVVTINGGMQVPLDNFEIDGNTLNLGRA	right-handed_putative_parallel_beta-helix	9e-28	85.93	MGYFQMTRNVEELFGGVITAPHQIPFTYKSNVGGETFLSLPFYPVTGVVTINGGMQVPLDNFEIDGNTLNLGRALSKGDVVYCLFDKILSPEDTSKGIRIYKFQAVGGETEFTPDFTSYGVQSLYIGGEYKTPDIEYSYNSTTGKVSLQTALTAGVWVVAEMSVKQPNISPAFDRSIQEIARSANVKDSEVIVSTDTISLLDGKKVIYDIAAQTSYGLPTIPDGSVISTISDGKLNYNPGDVQVDLLPLEDSFINVINTLGRNDGAKYIGECHSVADLRNTEPTMDGQRIILKQHTAGTLLGGGVFRALIDGTGKTDNNGTVIKTVGGAAWLRVNADRVNPFMFGALGGSNDDTIPVQSCVDSGKATQLTGVHYVSNIQLKYNTSSIYGSGLHYSRLHQ…
1799	KTDNNGTVIKTVGGAAWLRV	right-handed_putative_parallel_beta-helix	3e-09	71.57	MGYFQMTRNVEELFGGVITAPHQIPFTYKSNVGGETFLSLPFYPVTGVVTINGGMQVPLDNFEIDGNTLNLGRALSKGDVVYCLFDKILSPEDTSKGIRIYKFQAVGGETEFTPDFTSYGVQSLYIGGEYKTPDIEYSYNSTTGKVSLQTALTAGVWVVAEMSVKQPNISPAFDRSIQEIARSANVKDSEVIVSTDTISLLDGKKVIYDIAAQTSYGLPTIPDGSVISTISDGKLNYNPGDVQVDLLPLEDSFINVINTLGRNDGAKYIGECHSVADLRNTEPTMDGQRIILKQHTAGTLLGGGVFRALIDGTGKTDNNGTVIKTVGGAAWLRVNADRVNPFMFGALGGSNDDTIPVQSCVDSGKATQLTGVHYVSNIQLKYNTSSIYGSGLHYSRLHQ…
1759	KTGLQTMNETPTFDGVSTTPVYVSVPSSVGQVNG	right-handed_putative_parallel_beta-helix	7e-19	113.94	MGYFQMTRNVEELFGGVITAPHQIPFTYKSNVGGETFLSLPFYPVTGVVTINGGMQVPLDNFEIDGNTLNLGRALSKGDVVYCLFDKILSPEDTSKGIRIYKFQAVGGETEFTPDFTSYGVQSLYIGGEYKTPDIEYSYNSTTGKVSLQTALTAGVWVVAEMSVKQPNISPAFDRSIQEIARSANVKDSEVIVSTDTISLLDGKKVIYDIAAQTSYGLPTIPDGSVISTISDGKLNYNPGDVQVDLLPLEDSFINVINTLGRNDGAKYIGECHSVADLRNTEPTMDGQRIILKQHTAGTLLGGGVFRALIDGTGKTDNNGTVIKTVGGAAWLRVNADRVNPFMFGALGGSNDDTIPVQSCVDSGKATQLTGVHYVSNIQLKYNTSSIYGSGLHYSRLHQ…
1750	KTGLQTMNETPTFDGVSTTPVYVSVPSSVGQVNGLRL	right-handed_putative_parallel_beta-helix	4e-21	126.12	MGYFQMTRNVEELFGGVITAPHQIPFTYKSNVGGETFLSLPFYPVTGVVTINGGMQVPLDNFEIDGNTLNLGRALSKGDVVYCLFDKILSPEDTSKGIRIYKFQAVGGETEFTPDFTSYGVQSLYIGGEYKTPDIEYSYNSTTGKVSLQTALTAGVWVVAEMSVKQPNISPAFDRSIQEIARSANVKDSEVIVSTDTISLLDGKKVIYDIAAQTSYGLPTIPDGSVISTISDGKLNYNPGDVQVDLLPLEDSFINVINTLGRNDGAKYIGECHSVADLRNTEPTMDGQRIILKQHTAGTLLGGGVFRALIDGTGKTDNNGTVIKTVGGAAWLRVNADRVNPFMFGALGGSNDDTIPVQSCVDSGKATQLTGVHYVSNIQLKYNTSSIYGSGLHYSRLHQ…
1754	KTGLQTMNETPTFDGVSTTPVYVSVPSSVGQVNGLRL	right-handed_putative_parallel_beta-helix	4e-21	121.71	MGYFQMTRNVEELFGGVITAPHQIPFTYKSNVGGETFLSLPFYPVTGVVTINGGMQVPLDNFEIDGNTLNLGRALSKGDVVYCLFDKILSPEDTSKGIRIYKFQAVGGETEFTPDFTSYGVQSLYIGGEYKTPDIEYSYNSTTGKVSLQTALTAGVWVVAEMSVKQPNISPAFDRSIQEIARSANVKDSEVIVSTDTISLLDGKKVIYDIAAQTSYGLPTIPDGSVISTISDGKLNYNPGDVQVDLLPLEDSFINVINTLGRNDGAKYIGECHSVADLRNTEPTMDGQRIILKQHTAGTLLGGGVFRALIDGTGKTDNNGTVIKTVGGAAWLRVNADRVNPFMFGALGGSNDDTIPVQSCVDSGKATQLTGVHYVSNIQLKYNTSSIYGSGLHYSRLHQ…
1762	KTGLQTMNETPTFDGVSTTPVYVSVPSSVGQVNGLRL	right-handed_putative_parallel_beta-helix	4e-21	109.67	MGYFQMTRNVEELFGGVITAPHQIPFTYKSNVGGETFLSLPFYPVTGVVTINGGMQVPLDNFEIDGNTLNLGRALSKGDVVYCLFDKILSPEDTSKGIRIYKFQAVGGETEFTPDFTSYGVQSLYIGGEYKTPDIEYSYNSTTGKVSLQTALTAGVWVVAEMSVKQPNISPAFDRSIQEIARSANVKDSEVIVSTDTISLLDGKKVIYDIAAQTSYGLPTIPDGSVISTISDGKLNYNPGDVQVDLLPLEDSFINVINTLGRNDGAKYIGECHSVADLRNTEPTMDGQRIILKQHTAGTLLGGGVFRALIDGTGKTDNNGTVIKTVGGAAWLRVNADRVNPFMFGALGGSNDDTIPVQSCVDSGKATQLTGVHYVSNIQLKYNTSSIYGSGLHYSRLHQ…
1763	KTGLQTMNETPTFDGVSTTPVYVSVPSSVGQVNGLRL	right-handed_putative_parallel_beta-helix	4e-21	107.63	MGYFQMTRNVEELFGGVITAPHQIPFTYKSNVGGETFLSLPFYPVTGVVTINGGMQVPLDNFEIDGNTLNLGRALSKGDVVYCLFDKILSPEDTSKGIRIYKFQAVGGETEFTPDFTSYGVQSLYIGGEYKTPDIEYSYNSTTGKVSLQTALTAGVWVVAEMSVKQPNISPAFDRSIQEIARSANVKDSEVIVSTDTISLLDGKKVIYDIAAQTSYGLPTIPDGSVISTISDGKLNYNPGDVQVDLLPLEDSFINVINTLGRNDGAKYIGECHSVADLRNTEPTMDGQRIILKQHTAGTLLGGGVFRALIDGTGKTDNNGTVIKTVGGAAWLRVNADRVNPFMFGALGGSNDDTIPVQSCVDSGKATQLTGVHYVSNIQLKYNTSSIYGSGLHYSRLHQ…
1807	KTGLQTMNETPTFDGVSTTPVYVSVPSSVGQVNGLRL	right-handed_putative_parallel_beta-helix	4e-21	63.97	MGYFQMTRNVEELFGGVITAPHQIPFTYKSNVGGETFLSLPFYPVTGVVTINGGMQVPLDNFEIDGNTLNLGRALSKGDVVYCLFDKILSPEDTSKGIRIYKFQAVGGETEFTPDFTSYGVQSLYIGGEYKTPDIEYSYNSTTGKVSLQTALTAGVWVVAEMSVKQPNISPAFDRSIQEIARSANVKDSEVIVSTDTISLLDGKKVIYDIAAQTSYGLPTIPDGSVISTISDGKLNYNPGDVQVDLLPLEDSFINVINTLGRNDGAKYIGECHSVADLRNTEPTMDGQRIILKQHTAGTLLGGGVFRALIDGTGKTDNNGTVIKTVGGAAWLRVNADRVNPFMFGALGGSNDDTIPVQSCVDSGKATQLTGVHYVSNIQLKYNTSSIYGSGLHYSRLHQ…
1811	KTGLQTMNETPTFDGVSTTPVYVSVPSSVGQVNGLRL	right-handed_putative_parallel_beta-helix	4e-21	61.39	MGYFQMTRNVEELFGGVITAPHQIPFTYKSNVGGETFLSLPFYPVTGVVTINGGMQVPLDNFEIDGNTLNLGRALSKGDVVYCLFDKILSPEDTSKGIRIYKFQAVGGETEFTPDFTSYGVQSLYIGGEYKTPDIEYSYNSTTGKVSLQTALTAGVWVVAEMSVKQPNISPAFDRSIQEIARSANVKDSEVIVSTDTISLLDGKKVIYDIAAQTSYGLPTIPDGSVISTISDGKLNYNPGDVQVDLLPLEDSFINVINTLGRNDGAKYIGECHSVADLRNTEPTMDGQRIILKQHTAGTLLGGGVFRALIDGTGKTDNNGTVIKTVGGAAWLRVNADRVNPFMFGALGGSNDDTIPVQSCVDSGKATQLTGVHYVSNIQLKYNTSSIYGSGLHYSRLHQ…
1815	KTGLQTMNETPTFDGVSTTPVYVSVPSSVGQVNGLRL	right-handed_putative_parallel_beta-helix	4e-21	56.84	MGYFQMTRNVEELFGGVITAPHQIPFTYKSNVGGETFLSLPFYPVTGVVTINGGMQVPLDNFEIDGNTLNLGRALSKGDVVYCLFDKILSPEDTSKGIRIYKFQAVGGETEFTPDFTSYGVQSLYIGGEYKTPDIEYSYNSTTGKVSLQTALTAGVWVVAEMSVKQPNISPAFDRSIQEIARSANVKDSEVIVSTDTISLLDGKKVIYDIAAQTSYGLPTIPDGSVISTISDGKLNYNPGDVQVDLLPLEDSFINVINTLGRNDGAKYIGECHSVADLRNTEPTMDGQRIILKQHTAGTLLGGGVFRALIDGTGKTDNNGTVIKTVGGAAWLRVNADRVNPFMFGALGGSNDDTIPVQSCVDSGKATQLTGVHYVSNIQLKYNTSSIYGSGLHYSRLHQ…
1758	KTPDIEYSYNSTTGKV	right-handed_putative_parallel_beta-helix	2e-07	114.7	MGYFQMTRNVEELFGGVITAPHQIPFTYKSNVGGETFLSLPFYPVTGVVTINGGMQVPLDNFEIDGNTLNLGRALSKGDVVYCLFDKILSPEDTSKGIRIYKFQAVGGETEFTPDFTSYGVQSLYIGGEYKTPDIEYSYNSTTGKVSLQTALTAGVWVVAEMSVKQPNISPAFDRSIQEIARSANVKDSEVIVSTDTISLLDGKKVIYDIAAQTSYGLPTIPDGSVISTISDGKLNYNPGDVQVDLLPLEDSFINVINTLGRNDGAKYIGECHSVADLRNTEPTMDGQRIILKQHTAGTLLGGGVFRALIDGTGKTDNNGTVIKTVGGAAWLRVNADRVNPFMFGALGGSNDDTIPVQSCVDSGKATQLTGVHYVSNIQLKYNTSSIYGSGLHYSRLHQ…
1771	KTPDIEYSYNSTTGKV	right-handed_putative_parallel_beta-helix	2e-07	97.14	MGYFQMTRNVEELFGGVITAPHQIPFTYKSNVGGETFLSLPFYPVTGVVTINGGMQVPLDNFEIDGNTLNLGRALSKGDVVYCLFDKILSPEDTSKGIRIYKFQAVGGETEFTPDFTSYGVQSLYIGGEYKTPDIEYSYNSTTGKVSLQTALTAGVWVVAEMSVKQPNISPAFDRSIQEIARSANVKDSEVIVSTDTISLLDGKKVIYDIAAQTSYGLPTIPDGSVISTISDGKLNYNPGDVQVDLLPLEDSFINVINTLGRNDGAKYIGECHSVADLRNTEPTMDGQRIILKQHTAGTLLGGGVFRALIDGTGKTDNNGTVIKTVGGAAWLRVNADRVNPFMFGALGGSNDDTIPVQSCVDSGKATQLTGVHYVSNIQLKYNTSSIYGSGLHYSRLHQ…
1810	KTVGGAAWLRV	right-handed_putative_parallel_beta-helix	2e-04	62.78	MGYFQMTRNVEELFGGVITAPHQIPFTYKSNVGGETFLSLPFYPVTGVVTINGGMQVPLDNFEIDGNTLNLGRALSKGDVVYCLFDKILSPEDTSKGIRIYKFQAVGGETEFTPDFTSYGVQSLYIGGEYKTPDIEYSYNSTTGKVSLQTALTAGVWVVAEMSVKQPNISPAFDRSIQEIARSANVKDSEVIVSTDTISLLDGKKVIYDIAAQTSYGLPTIPDGSVISTISDGKLNYNPGDVQVDLLPLEDSFINVINTLGRNDGAKYIGECHSVADLRNTEPTMDGQRIILKQHTAGTLLGGGVFRALIDGTGKTDNNGTVIKTVGGAAWLRVNADRVNPFMFGALGGSNDDTIPVQSCVDSGKATQLTGVHYVSNIQLKYNTSSIYGSGLHYSRLHQ…
1828	KVHIAGFDEYG	right-handed_putative_parallel_beta-helix	6e-05	43.42	MGYFQMTRNVEELFGGVITAPHQIPFTYKSNVGGETFLSLPFYPVTGVVTINGGMQVPLDNFEIDGNTLNLGRALSKGDVVYCLFDKILSPEDTSKGIRIYKFQAVGGETEFTPDFTSYGVQSLYIGGEYKTPDIEYSYNSTTGKVSLQTALTAGVWVVAEMSVKQPNISPAFDRSIQEIARSANVKDSEVIVSTDTISLLDGKKVIYDIAAQTSYGLPTIPDGSVISTISDGKLNYNPGDVQVDLLPLEDSFINVINTLGRNDGAKYIGECHSVADLRNTEPTMDGQRIILKQHTAGTLLGGGVFRALIDGTGKTDNNGTVIKTVGGAAWLRVNADRVNPFMFGALGGSNDDTIPVQSCVDSGKATQLTGVHYVSNIQLKYNTSSIYGSGLHYSRLHQ…
1784	KVIYDIAAQTSYG	right-handed_putative_parallel_beta-helix	4e-05	85.63	MGYFQMTRNVEELFGGVITAPHQIPFTYKSNVGGETFLSLPFYPVTGVVTINGGMQVPLDNFEIDGNTLNLGRALSKGDVVYCLFDKILSPEDTSKGIRIYKFQAVGGETEFTPDFTSYGVQSLYIGGEYKTPDIEYSYNSTTGKVSLQTALTAGVWVVAEMSVKQPNISPAFDRSIQEIARSANVKDSEVIVSTDTISLLDGKKVIYDIAAQTSYGLPTIPDGSVISTISDGKLNYNPGDVQVDLLPLEDSFINVINTLGRNDGAKYIGECHSVADLRNTEPTMDGQRIILKQHTAGTLLGGGVFRALIDGTGKTDNNGTVIKTVGGAAWLRVNADRVNPFMFGALGGSNDDTIPVQSCVDSGKATQLTGVHYVSNIQLKYNTSSIYGSGLHYSRLHQ…
1743	KVIYDIAAQTSYGLPTIPDGSVISTISDGKL	right-handed_putative_parallel_beta-helix	1e-16	145.23	MGYFQMTRNVEELFGGVITAPHQIPFTYKSNVGGETFLSLPFYPVTGVVTINGGMQVPLDNFEIDGNTLNLGRALSKGDVVYCLFDKILSPEDTSKGIRIYKFQAVGGETEFTPDFTSYGVQSLYIGGEYKTPDIEYSYNSTTGKVSLQTALTAGVWVVAEMSVKQPNISPAFDRSIQEIARSANVKDSEVIVSTDTISLLDGKKVIYDIAAQTSYGLPTIPDGSVISTISDGKLNYNPGDVQVDLLPLEDSFINVINTLGRNDGAKYIGECHSVADLRNTEPTMDGQRIILKQHTAGTLLGGGVFRALIDGTGKTDNNGTVIKTVGGAAWLRVNADRVNPFMFGALGGSNDDTIPVQSCVDSGKATQLTGVHYVSNIQLKYNTSSIYGSGLHYSRLHQ…
1744	KVYVGMFSSENDYVASRY	right-handed_putative_parallel_beta-helix	7e-09	141.01	MGYFQMTRNVEELFGGVITAPHQIPFTYKSNVGGETFLSLPFYPVTGVVTINGGMQVPLDNFEIDGNTLNLGRALSKGDVVYCLFDKILSPEDTSKGIRIYKFQAVGGETEFTPDFTSYGVQSLYIGGEYKTPDIEYSYNSTTGKVSLQTALTAGVWVVAEMSVKQPNISPAFDRSIQEIARSANVKDSEVIVSTDTISLLDGKKVIYDIAAQTSYGLPTIPDGSVISTISDGKLNYNPGDVQVDLLPLEDSFINVINTLGRNDGAKYIGECHSVADLRNTEPTMDGQRIILKQHTAGTLLGGGVFRALIDGTGKTDNNGTVIKTVGGAAWLRVNADRVNPFMFGALGGSNDDTIPVQSCVDSGKATQLTGVHYVSNIQLKYNTSSIYGSGLHYSRLHQ…
1755	KVYVGMFSSENDYVASRY	right-handed_putative_parallel_beta-helix	7e-09	119.5	MGYFQMTRNVEELFGGVITAPHQIPFTYKSNVGGETFLSLPFYPVTGVVTINGGMQVPLDNFEIDGNTLNLGRALSKGDVVYCLFDKILSPEDTSKGIRIYKFQAVGGETEFTPDFTSYGVQSLYIGGEYKTPDIEYSYNSTTGKVSLQTALTAGVWVVAEMSVKQPNISPAFDRSIQEIARSANVKDSEVIVSTDTISLLDGKKVIYDIAAQTSYGLPTIPDGSVISTISDGKLNYNPGDVQVDLLPLEDSFINVINTLGRNDGAKYIGECHSVADLRNTEPTMDGQRIILKQHTAGTLLGGGVFRALIDGTGKTDNNGTVIKTVGGAAWLRVNADRVNPFMFGALGGSNDDTIPVQSCVDSGKATQLTGVHYVSNIQLKYNTSSIYGSGLHYSRLHQ…
1767	KVYVGMFSSENDYVASRY	right-handed_putative_parallel_beta-helix	7e-09	99.43	MGYFQMTRNVEELFGGVITAPHQIPFTYKSNVGGETFLSLPFYPVTGVVTINGGMQVPLDNFEIDGNTLNLGRALSKGDVVYCLFDKILSPEDTSKGIRIYKFQAVGGETEFTPDFTSYGVQSLYIGGEYKTPDIEYSYNSTTGKVSLQTALTAGVWVVAEMSVKQPNISPAFDRSIQEIARSANVKDSEVIVSTDTISLLDGKKVIYDIAAQTSYGLPTIPDGSVISTISDGKLNYNPGDVQVDLLPLEDSFINVINTLGRNDGAKYIGECHSVADLRNTEPTMDGQRIILKQHTAGTLLGGGVFRALIDGTGKTDNNGTVIKTVGGAAWLRVNADRVNPFMFGALGGSNDDTIPVQSCVDSGKATQLTGVHYVSNIQLKYNTSSIYGSGLHYSRLHQ…
1788	KYIGECHSVADLRN	right-handed_putative_parallel_beta-helix	2e-07	82.47	MGYFQMTRNVEELFGGVITAPHQIPFTYKSNVGGETFLSLPFYPVTGVVTINGGMQVPLDNFEIDGNTLNLGRALSKGDVVYCLFDKILSPEDTSKGIRIYKFQAVGGETEFTPDFTSYGVQSLYIGGEYKTPDIEYSYNSTTGKVSLQTALTAGVWVVAEMSVKQPNISPAFDRSIQEIARSANVKDSEVIVSTDTISLLDGKKVIYDIAAQTSYGLPTIPDGSVISTISDGKLNYNPGDVQVDLLPLEDSFINVINTLGRNDGAKYIGECHSVADLRNTEPTMDGQRIILKQHTAGTLLGGGVFRALIDGTGKTDNNGTVIKTVGGAAWLRVNADRVNPFMFGALGGSNDDTIPVQSCVDSGKATQLTGVHYVSNIQLKYNTSSIYGSGLHYSRLHQ…
1756	KYNTSSIYGSGLHYSRL	right-handed_putative_parallel_beta-helix	6e-08	118.03	MGYFQMTRNVEELFGGVITAPHQIPFTYKSNVGGETFLSLPFYPVTGVVTINGGMQVPLDNFEIDGNTLNLGRALSKGDVVYCLFDKILSPEDTSKGIRIYKFQAVGGETEFTPDFTSYGVQSLYIGGEYKTPDIEYSYNSTTGKVSLQTALTAGVWVVAEMSVKQPNISPAFDRSIQEIARSANVKDSEVIVSTDTISLLDGKKVIYDIAAQTSYGLPTIPDGSVISTISDGKLNYNPGDVQVDLLPLEDSFINVINTLGRNDGAKYIGECHSVADLRNTEPTMDGQRIILKQHTAGTLLGGGVFRALIDGTGKTDNNGTVIKTVGGAAWLRVNADRVNPFMFGALGGSNDDTIPVQSCVDSGKATQLTGVHYVSNIQLKYNTSSIYGSGLHYSRLHQ…
1813	LPLEDSFINVINTLGRN	right-handed_putative_parallel_beta-helix	6e-08	58.68	MGYFQMTRNVEELFGGVITAPHQIPFTYKSNVGGETFLSLPFYPVTGVVTINGGMQVPLDNFEIDGNTLNLGRALSKGDVVYCLFDKILSPEDTSKGIRIYKFQAVGGETEFTPDFTSYGVQSLYIGGEYKTPDIEYSYNSTTGKVSLQTALTAGVWVVAEMSVKQPNISPAFDRSIQEIARSANVKDSEVIVSTDTISLLDGKKVIYDIAAQTSYGLPTIPDGSVISTISDGKLNYNPGDVQVDLLPLEDSFINVINTLGRNDGAKYIGECHSVADLRNTEPTMDGQRIILKQHTAGTLLGGGVFRALIDGTGKTDNNGTVIKTVGGAAWLRVNADRVNPFMFGALGGSNDDTIPVQSCVDSGKATQLTGVHYVSNIQLKYNTSSIYGSGLHYSRLHQ…
1823	LSADYPFHTTADPRR	right-handed_putative_parallel_beta-helix	1e-08	46.55	MGYFQMTRNVEELFGGVITAPHQIPFTYKSNVGGETFLSLPFYPVTGVVTINGGMQVPLDNFEIDGNTLNLGRALSKGDVVYCLFDKILSPEDTSKGIRIYKFQAVGGETEFTPDFTSYGVQSLYIGGEYKTPDIEYSYNSTTGKVSLQTALTAGVWVVAEMSVKQPNISPAFDRSIQEIARSANVKDSEVIVSTDTISLLDGKKVIYDIAAQTSYGLPTIPDGSVISTISDGKLNYNPGDVQVDLLPLEDSFINVINTLGRNDGAKYIGECHSVADLRNTEPTMDGQRIILKQHTAGTLLGGGVFRALIDGTGKTDNNGTVIKTVGGAAWLRVNADRVNPFMFGALGGSNDDTIPVQSCVDSGKATQLTGVHYVSNIQLKYNTSSIYGSGLHYSRLHQ…
1819	NETPTFDGVSTTPVYVSVPSSVGQVNGLRL	right-handed_putative_parallel_beta-helix	2e-16	53.02	MGYFQMTRNVEELFGGVITAPHQIPFTYKSNVGGETFLSLPFYPVTGVVTINGGMQVPLDNFEIDGNTLNLGRALSKGDVVYCLFDKILSPEDTSKGIRIYKFQAVGGETEFTPDFTSYGVQSLYIGGEYKTPDIEYSYNSTTGKVSLQTALTAGVWVVAEMSVKQPNISPAFDRSIQEIARSANVKDSEVIVSTDTISLLDGKKVIYDIAAQTSYGLPTIPDGSVISTISDGKLNYNPGDVQVDLLPLEDSFINVINTLGRNDGAKYIGECHSVADLRNTEPTMDGQRIILKQHTAGTLLGGGVFRALIDGTGKTDNNGTVIKTVGGAAWLRVNADRVNPFMFGALGGSNDDTIPVQSCVDSGKATQLTGVHYVSNIQLKYNTSSIYGSGLHYSRLHQ…
1764	NGGMQVPLDNFEIDGNTLNLGRA	right-handed_putative_parallel_beta-helix	2e-12	106.34	MGYFQMTRNVEELFGGVITAPHQIPFTYKSNVGGETFLSLPFYPVTGVVTINGGMQVPLDNFEIDGNTLNLGRALSKGDVVYCLFDKILSPEDTSKGIRIYKFQAVGGETEFTPDFTSYGVQSLYIGGEYKTPDIEYSYNSTTGKVSLQTALTAGVWVVAEMSVKQPNISPAFDRSIQEIARSANVKDSEVIVSTDTISLLDGKKVIYDIAAQTSYGLPTIPDGSVISTISDGKLNYNPGDVQVDLLPLEDSFINVINTLGRNDGAKYIGECHSVADLRNTEPTMDGQRIILKQHTAGTLLGGGVFRALIDGTGKTDNNGTVIKTVGGAAWLRVNADRVNPFMFGALGGSNDDTIPVQSCVDSGKATQLTGVHYVSNIQLKYNTSSIYGSGLHYSRLHQ…
1829	NGGMQVPLDNFEIDGNTLNLGRA	right-handed_putative_parallel_beta-helix	2e-12	42.96	MGYFQMTRNVEELFGGVITAPHQIPFTYKSNVGGETFLSLPFYPVTGVVTINGGMQVPLDNFEIDGNTLNLGRALSKGDVVYCLFDKILSPEDTSKGIRIYKFQAVGGETEFTPDFTSYGVQSLYIGGEYKTPDIEYSYNSTTGKVSLQTALTAGVWVVAEMSVKQPNISPAFDRSIQEIARSANVKDSEVIVSTDTISLLDGKKVIYDIAAQTSYGLPTIPDGSVISTISDGKLNYNPGDVQVDLLPLEDSFINVINTLGRNDGAKYIGECHSVADLRNTEPTMDGQRIILKQHTAGTLLGGGVFRALIDGTGKTDNNGTVIKTVGGAAWLRVNADRVNPFMFGALGGSNDDTIPVQSCVDSGKATQLTGVHYVSNIQLKYNTSSIYGSGLHYSRLHQ…
1792	NNTFYNIVFNKS	right-handed_putative_parallel_beta-helix	2e-04	78.76	MGYFQMTRNVEELFGGVITAPHQIPFTYKSNVGGETFLSLPFYPVTGVVTINGGMQVPLDNFEIDGNTLNLGRALSKGDVVYCLFDKILSPEDTSKGIRIYKFQAVGGETEFTPDFTSYGVQSLYIGGEYKTPDIEYSYNSTTGKVSLQTALTAGVWVVAEMSVKQPNISPAFDRSIQEIARSANVKDSEVIVSTDTISLLDGKKVIYDIAAQTSYGLPTIPDGSVISTISDGKLNYNPGDVQVDLLPLEDSFINVINTLGRNDGAKYIGECHSVADLRNTEPTMDGQRIILKQHTAGTLLGGGVFRALIDGTGKTDNNGTVIKTVGGAAWLRVNADRVNPFMFGALGGSNDDTIPVQSCVDSGKATQLTGVHYVSNIQLKYNTSSIYGSGLHYSRLHQ…
1817	RALSKGDVVYCLFDKI	right-handed_putative_parallel_beta-helix	3e-08	54.23	MGYFQMTRNVEELFGGVITAPHQIPFTYKSNVGGETFLSLPFYPVTGVVTINGGMQVPLDNFEIDGNTLNLGRALSKGDVVYCLFDKILSPEDTSKGIRIYKFQAVGGETEFTPDFTSYGVQSLYIGGEYKTPDIEYSYNSTTGKVSLQTALTAGVWVVAEMSVKQPNISPAFDRSIQEIARSANVKDSEVIVSTDTISLLDGKKVIYDIAAQTSYGLPTIPDGSVISTISDGKLNYNPGDVQVDLLPLEDSFINVINTLGRNDGAKYIGECHSVADLRNTEPTMDGQRIILKQHTAGTLLGGGVFRALIDGTGKTDNNGTVIKTVGGAAWLRVNADRVNPFMFGALGGSNDDTIPVQSCVDSGKATQLTGVHYVSNIQLKYNTSSIYGSGLHYSRLHQ…
1752	RCATTDWTWTNIQVNTCGKQ	right-handed_putative_parallel_beta-helix	1e-12	123.32	MGYFQMTRNVEELFGGVITAPHQIPFTYKSNVGGETFLSLPFYPVTGVVTINGGMQVPLDNFEIDGNTLNLGRALSKGDVVYCLFDKILSPEDTSKGIRIYKFQAVGGETEFTPDFTSYGVQSLYIGGEYKTPDIEYSYNSTTGKVSLQTALTAGVWVVAEMSVKQPNISPAFDRSIQEIARSANVKDSEVIVSTDTISLLDGKKVIYDIAAQTSYGLPTIPDGSVISTISDGKLNYNPGDVQVDLLPLEDSFINVINTLGRNDGAKYIGECHSVADLRNTEPTMDGQRIILKQHTAGTLLGGGVFRALIDGTGKTDNNGTVIKTVGGAAWLRVNADRVNPFMFGALGGSNDDTIPVQSCVDSGKATQLTGVHYVSNIQLKYNTSSIYGSGLHYSRLHQ…
1780	RGAYLAVPFNSIFGLTSSLTFFSDSNAGGDACSGVGAKV	right-handed_putative_parallel_beta-helix	3e-22	88.92	MGYFQMTRNVEELFGGVITAPHQIPFTYKSNVGGETFLSLPFYPVTGVVTINGGMQVPLDNFEIDGNTLNLGRALSKGDVVYCLFDKILSPEDTSKGIRIYKFQAVGGETEFTPDFTSYGVQSLYIGGEYKTPDIEYSYNSTTGKVSLQTALTAGVWVVAEMSVKQPNISPAFDRSIQEIARSANVKDSEVIVSTDTISLLDGKKVIYDIAAQTSYGLPTIPDGSVISTISDGKLNYNPGDVQVDLLPLEDSFINVINTLGRNDGAKYIGECHSVADLRNTEPTMDGQRIILKQHTAGTLLGGGVFRALIDGTGKTDNNGTVIKTVGGAAWLRVNADRVNPFMFGALGGSNDDTIPVQSCVDSGKATQLTGVHYVSNIQLKYNTSSIYGSGLHYSRLHQ…
1753	RLHQLPSATGNCITIKD	right-handed_putative_parallel_beta-helix	3e-09	122.89	MGYFQMTRNVEELFGGVITAPHQIPFTYKSNVGGETFLSLPFYPVTGVVTINGGMQVPLDNFEIDGNTLNLGRALSKGDVVYCLFDKILSPEDTSKGIRIYKFQAVGGETEFTPDFTSYGVQSLYIGGEYKTPDIEYSYNSTTGKVSLQTALTAGVWVVAEMSVKQPNISPAFDRSIQEIARSANVKDSEVIVSTDTISLLDGKKVIYDIAAQTSYGLPTIPDGSVISTISDGKLNYNPGDVQVDLLPLEDSFINVINTLGRNDGAKYIGECHSVADLRNTEPTMDGQRIILKQHTAGTLLGGGVFRALIDGTGKTDNNGTVIKTVGGAAWLRVNADRVNPFMFGALGGSNDDTIPVQSCVDSGKATQLTGVHYVSNIQLKYNTSSIYGSGLHYSRLHQ…
1801	RLHQLPSATGNCITIKD	right-handed_putative_parallel_beta-helix	3e-09	70.52	MGYFQMTRNVEELFGGVITAPHQIPFTYKSNVGGETFLSLPFYPVTGVVTINGGMQVPLDNFEIDGNTLNLGRALSKGDVVYCLFDKILSPEDTSKGIRIYKFQAVGGETEFTPDFTSYGVQSLYIGGEYKTPDIEYSYNSTTGKVSLQTALTAGVWVVAEMSVKQPNISPAFDRSIQEIARSANVKDSEVIVSTDTISLLDGKKVIYDIAAQTSYGLPTIPDGSVISTISDGKLNYNPGDVQVDLLPLEDSFINVINTLGRNDGAKYIGECHSVADLRNTEPTMDGQRIILKQHTAGTLLGGGVFRALIDGTGKTDNNGTVIKTVGGAAWLRVNADRVNPFMFGALGGSNDDTIPVQSCVDSGKATQLTGVHYVSNIQLKYNTSSIYGSGLHYSRLHQ…
1831	RLHQLPSATGNCITIKD	right-handed_putative_parallel_beta-helix	3e-09	42.01	MGYFQMTRNVEELFGGVITAPHQIPFTYKSNVGGETFLSLPFYPVTGVVTINGGMQVPLDNFEIDGNTLNLGRALSKGDVVYCLFDKILSPEDTSKGIRIYKFQAVGGETEFTPDFTSYGVQSLYIGGEYKTPDIEYSYNSTTGKVSLQTALTAGVWVVAEMSVKQPNISPAFDRSIQEIARSANVKDSEVIVSTDTISLLDGKKVIYDIAAQTSYGLPTIPDGSVISTISDGKLNYNPGDVQVDLLPLEDSFINVINTLGRNDGAKYIGECHSVADLRNTEPTMDGQRIILKQHTAGTLLGGGVFRALIDGTGKTDNNGTVIKTVGGAAWLRVNADRVNPFMFGALGGSNDDTIPVQSCVDSGKATQLTGVHYVSNIQLKYNTSSIYGSGLHYSRLHQ…
1748	RNGINANNTFYNIVFNKS	right-handed_putative_parallel_beta-helix	3e-08	127.32	MGYFQMTRNVEELFGGVITAPHQIPFTYKSNVGGETFLSLPFYPVTGVVTINGGMQVPLDNFEIDGNTLNLGRALSKGDVVYCLFDKILSPEDTSKGIRIYKFQAVGGETEFTPDFTSYGVQSLYIGGEYKTPDIEYSYNSTTGKVSLQTALTAGVWVVAEMSVKQPNISPAFDRSIQEIARSANVKDSEVIVSTDTISLLDGKKVIYDIAAQTSYGLPTIPDGSVISTISDGKLNYNPGDVQVDLLPLEDSFINVINTLGRNDGAKYIGECHSVADLRNTEPTMDGQRIILKQHTAGTLLGGGVFRALIDGTGKTDNNGTVIKTVGGAAWLRVNADRVNPFMFGALGGSNDDTIPVQSCVDSGKATQLTGVHYVSNIQLKYNTSSIYGSGLHYSRLHQ…
1757	RNGINANNTFYNIVFNKS	right-handed_putative_parallel_beta-helix	3e-08	115.57	MGYFQMTRNVEELFGGVITAPHQIPFTYKSNVGGETFLSLPFYPVTGVVTINGGMQVPLDNFEIDGNTLNLGRALSKGDVVYCLFDKILSPEDTSKGIRIYKFQAVGGETEFTPDFTSYGVQSLYIGGEYKTPDIEYSYNSTTGKVSLQTALTAGVWVVAEMSVKQPNISPAFDRSIQEIARSANVKDSEVIVSTDTISLLDGKKVIYDIAAQTSYGLPTIPDGSVISTISDGKLNYNPGDVQVDLLPLEDSFINVINTLGRNDGAKYIGECHSVADLRNTEPTMDGQRIILKQHTAGTLLGGGVFRALIDGTGKTDNNGTVIKTVGGAAWLRVNADRVNPFMFGALGGSNDDTIPVQSCVDSGKATQLTGVHYVSNIQLKYNTSSIYGSGLHYSRLHQ…
1773	RNGINANNTFYNIVFNKS	right-handed_putative_parallel_beta-helix	3e-08	96.06	MGYFQMTRNVEELFGGVITAPHQIPFTYKSNVGGETFLSLPFYPVTGVVTINGGMQVPLDNFEIDGNTLNLGRALSKGDVVYCLFDKILSPEDTSKGIRIYKFQAVGGETEFTPDFTSYGVQSLYIGGEYKTPDIEYSYNSTTGKVSLQTALTAGVWVVAEMSVKQPNISPAFDRSIQEIARSANVKDSEVIVSTDTISLLDGKKVIYDIAAQTSYGLPTIPDGSVISTISDGKLNYNPGDVQVDLLPLEDSFINVINTLGRNDGAKYIGECHSVADLRNTEPTMDGQRIILKQHTAGTLLGGGVFRALIDGTGKTDNNGTVIKTVGGAAWLRVNADRVNPFMFGALGGSNDDTIPVQSCVDSGKATQLTGVHYVSNIQLKYNTSSIYGSGLHYSRLHQ…
1808	RNGINANNTFYNIVFNKS	right-handed_putative_parallel_beta-helix	3e-08	63.96	MGYFQMTRNVEELFGGVITAPHQIPFTYKSNVGGETFLSLPFYPVTGVVTINGGMQVPLDNFEIDGNTLNLGRALSKGDVVYCLFDKILSPEDTSKGIRIYKFQAVGGETEFTPDFTSYGVQSLYIGGEYKTPDIEYSYNSTTGKVSLQTALTAGVWVVAEMSVKQPNISPAFDRSIQEIARSANVKDSEVIVSTDTISLLDGKKVIYDIAAQTSYGLPTIPDGSVISTISDGKLNYNPGDVQVDLLPLEDSFINVINTLGRNDGAKYIGECHSVADLRNTEPTMDGQRIILKQHTAGTLLGGGVFRALIDGTGKTDNNGTVIKTVGGAAWLRVNADRVNPFMFGALGGSNDDTIPVQSCVDSGKATQLTGVHYVSNIQLKYNTSSIYGSGLHYSRLHQ…
1814	RNGINANNTFYNIVFNKS	right-handed_putative_parallel_beta-helix	3e-08	58.54	MGYFQMTRNVEELFGGVITAPHQIPFTYKSNVGGETFLSLPFYPVTGVVTINGGMQVPLDNFEIDGNTLNLGRALSKGDVVYCLFDKILSPEDTSKGIRIYKFQAVGGETEFTPDFTSYGVQSLYIGGEYKTPDIEYSYNSTTGKVSLQTALTAGVWVVAEMSVKQPNISPAFDRSIQEIARSANVKDSEVIVSTDTISLLDGKKVIYDIAAQTSYGLPTIPDGSVISTISDGKLNYNPGDVQVDLLPLEDSFINVINTLGRNDGAKYIGECHSVADLRNTEPTMDGQRIILKQHTAGTLLGGGVFRALIDGTGKTDNNGTVIKTVGGAAWLRVNADRVNPFMFGALGGSNDDTIPVQSCVDSGKATQLTGVHYVSNIQLKYNTSSIYGSGLHYSRLHQ…
1827	RNGINANNTFYNIVFNKS	right-handed_putative_parallel_beta-helix	3e-08	43.81	MGYFQMTRNVEELFGGVITAPHQIPFTYKSNVGGETFLSLPFYPVTGVVTINGGMQVPLDNFEIDGNTLNLGRALSKGDVVYCLFDKILSPEDTSKGIRIYKFQAVGGETEFTPDFTSYGVQSLYIGGEYKTPDIEYSYNSTTGKVSLQTALTAGVWVVAEMSVKQPNISPAFDRSIQEIARSANVKDSEVIVSTDTISLLDGKKVIYDIAAQTSYGLPTIPDGSVISTISDGKLNYNPGDVQVDLLPLEDSFINVINTLGRNDGAKYIGECHSVADLRNTEPTMDGQRIILKQHTAGTLLGGGVFRALIDGTGKTDNNGTVIKTVGGAAWLRVNADRVNPFMFGALGGSNDDTIPVQSCVDSGKATQLTGVHYVSNIQLKYNTSSIYGSGLHYSRLHQ…
1781	RNVEELFGGVITAPHQ	right-handed_putative_parallel_beta-helix	2e-08	87.08	MGYFQMTRNVEELFGGVITAPHQIPFTYKSNVGGETFLSLPFYPVTGVVTINGGMQVPLDNFEIDGNTLNLGRALSKGDVVYCLFDKILSPEDTSKGIRIYKFQAVGGETEFTPDFTSYGVQSLYIGGEYKTPDIEYSYNSTTGKVSLQTALTAGVWVVAEMSVKQPNISPAFDRSIQEIARSANVKDSEVIVSTDTISLLDGKKVIYDIAAQTSYGLPTIPDGSVISTISDGKLNYNPGDVQVDLLPLEDSFINVINTLGRNDGAKYIGECHSVADLRNTEPTMDGQRIILKQHTAGTLLGGGVFRALIDGTGKTDNNGTVIKTVGGAAWLRVNADRVNPFMFGALGGSNDDTIPVQSCVDSGKATQLTGVHYVSNIQLKYNTSSIYGSGLHYSRLHQ…
1765	RNVEELFGGVITAPHQIPFT	right-handed_putative_parallel_beta-helix	2e-11	103.01	MGYFQMTRNVEELFGGVITAPHQIPFTYKSNVGGETFLSLPFYPVTGVVTINGGMQVPLDNFEIDGNTLNLGRALSKGDVVYCLFDKILSPEDTSKGIRIYKFQAVGGETEFTPDFTSYGVQSLYIGGEYKTPDIEYSYNSTTGKVSLQTALTAGVWVVAEMSVKQPNISPAFDRSIQEIARSANVKDSEVIVSTDTISLLDGKKVIYDIAAQTSYGLPTIPDGSVISTISDGKLNYNPGDVQVDLLPLEDSFINVINTLGRNDGAKYIGECHSVADLRNTEPTMDGQRIILKQHTAGTLLGGGVFRALIDGTGKTDNNGTVIKTVGGAAWLRVNADRVNPFMFGALGGSNDDTIPVQSCVDSGKATQLTGVHYVSNIQLKYNTSSIYGSGLHYSRLHQ…
1816	RNVEELFGGVITAPHQIPFT	right-handed_putative_parallel_beta-helix	2e-11	55.37	MGYFQMTRNVEELFGGVITAPHQIPFTYKSNVGGETFLSLPFYPVTGVVTINGGMQVPLDNFEIDGNTLNLGRALSKGDVVYCLFDKILSPEDTSKGIRIYKFQAVGGETEFTPDFTSYGVQSLYIGGEYKTPDIEYSYNSTTGKVSLQTALTAGVWVVAEMSVKQPNISPAFDRSIQEIARSANVKDSEVIVSTDTISLLDGKKVIYDIAAQTSYGLPTIPDGSVISTISDGKLNYNPGDVQVDLLPLEDSFINVINTLGRNDGAKYIGECHSVADLRNTEPTMDGQRIILKQHTAGTLLGGGVFRALIDGTGKTDNNGTVIKTVGGAAWLRVNADRVNPFMFGALGGSNDDTIPVQSCVDSGKATQLTGVHYVSNIQLKYNTSSIYGSGLHYSRLHQ…
1794	RNVEELFGGVITAPHQIPFTYKS	right-handed_putative_parallel_beta-helix	2e-13	77.42	MGYFQMTRNVEELFGGVITAPHQIPFTYKSNVGGETFLSLPFYPVTGVVTINGGMQVPLDNFEIDGNTLNLGRALSKGDVVYCLFDKILSPEDTSKGIRIYKFQAVGGETEFTPDFTSYGVQSLYIGGEYKTPDIEYSYNSTTGKVSLQTALTAGVWVVAEMSVKQPNISPAFDRSIQEIARSANVKDSEVIVSTDTISLLDGKKVIYDIAAQTSYGLPTIPDGSVISTISDGKLNYNPGDVQVDLLPLEDSFINVINTLGRNDGAKYIGECHSVADLRNTEPTMDGQRIILKQHTAGTLLGGGVFRALIDGTGKTDNNGTVIKTVGGAAWLRVNADRVNPFMFGALGGSNDDTIPVQSCVDSGKATQLTGVHYVSNIQLKYNTSSIYGSGLHYSRLHQ…
1826	RTAGPEGITMAAVVVPTISGAEVFNFMA	right-handed_putative_parallel_beta-helix	9e-15	44.41	MGYFQMTRNVEELFGGVITAPHQIPFTYKSNVGGETFLSLPFYPVTGVVTINGGMQVPLDNFEIDGNTLNLGRALSKGDVVYCLFDKILSPEDTSKGIRIYKFQAVGGETEFTPDFTSYGVQSLYIGGEYKTPDIEYSYNSTTGKVSLQTALTAGVWVVAEMSVKQPNISPAFDRSIQEIARSANVKDSEVIVSTDTISLLDGKKVIYDIAAQTSYGLPTIPDGSVISTISDGKLNYNPGDVQVDLLPLEDSFINVINTLGRNDGAKYIGECHSVADLRNTEPTMDGQRIILKQHTAGTLLGGGVFRALIDGTGKTDNNGTVIKTVGGAAWLRVNADRVNPFMFGALGGSNDDTIPVQSCVDSGKATQLTGVHYVSNIQLKYNTSSIYGSGLHYSRLHQ…
1793	RVNPFMFGALGGSNDDTIPVQSCVDSGKA	right-handed_putative_parallel_beta-helix	5e-17	77.65	MGYFQMTRNVEELFGGVITAPHQIPFTYKSNVGGETFLSLPFYPVTGVVTINGGMQVPLDNFEIDGNTLNLGRALSKGDVVYCLFDKILSPEDTSKGIRIYKFQAVGGETEFTPDFTSYGVQSLYIGGEYKTPDIEYSYNSTTGKVSLQTALTAGVWVVAEMSVKQPNISPAFDRSIQEIARSANVKDSEVIVSTDTISLLDGKKVIYDIAAQTSYGLPTIPDGSVISTISDGKLNYNPGDVQVDLLPLEDSFINVINTLGRNDGAKYIGECHSVADLRNTEPTMDGQRIILKQHTAGTLLGGGVFRALIDGTGKTDNNGTVIKTVGGAAWLRVNADRVNPFMFGALGGSNDDTIPVQSCVDSGKATQLTGVHYVSNIQLKYNTSSIYGSGLHYSRLHQ…
1803	RVNPFMFGALGGSNDDTIPVQSCVDSGKA	right-handed_putative_parallel_beta-helix	5e-17	67.94	MGYFQMTRNVEELFGGVITAPHQIPFTYKSNVGGETFLSLPFYPVTGVVTINGGMQVPLDNFEIDGNTLNLGRALSKGDVVYCLFDKILSPEDTSKGIRIYKFQAVGGETEFTPDFTSYGVQSLYIGGEYKTPDIEYSYNSTTGKVSLQTALTAGVWVVAEMSVKQPNISPAFDRSIQEIARSANVKDSEVIVSTDTISLLDGKKVIYDIAAQTSYGLPTIPDGSVISTISDGKLNYNPGDVQVDLLPLEDSFINVINTLGRNDGAKYIGECHSVADLRNTEPTMDGQRIILKQHTAGTLLGGGVFRALIDGTGKTDNNGTVIKTVGGAAWLRVNADRVNPFMFGALGGSNDDTIPVQSCVDSGKATQLTGVHYVSNIQLKYNTSSIYGSGLHYSRLHQ…
1821	RVNPFMFGALGGSNDDTIPVQSCVDSGKA	right-handed_putative_parallel_beta-helix	5e-17	47.74	MGYFQMTRNVEELFGGVITAPHQIPFTYKSNVGGETFLSLPFYPVTGVVTINGGMQVPLDNFEIDGNTLNLGRALSKGDVVYCLFDKILSPEDTSKGIRIYKFQAVGGETEFTPDFTSYGVQSLYIGGEYKTPDIEYSYNSTTGKVSLQTALTAGVWVVAEMSVKQPNISPAFDRSIQEIARSANVKDSEVIVSTDTISLLDGKKVIYDIAAQTSYGLPTIPDGSVISTISDGKLNYNPGDVQVDLLPLEDSFINVINTLGRNDGAKYIGECHSVADLRNTEPTMDGQRIILKQHTAGTLLGGGVFRALIDGTGKTDNNGTVIKTVGGAAWLRVNADRVNPFMFGALGGSNDDTIPVQSCVDSGKATQLTGVHYVSNIQLKYNTSSIYGSGLHYSRLHQ…
1766	RYYNLINPVDPNKL	right-handed_putative_parallel_beta-helix	3e-07	100.59	MGYFQMTRNVEELFGGVITAPHQIPFTYKSNVGGETFLSLPFYPVTGVVTINGGMQVPLDNFEIDGNTLNLGRALSKGDVVYCLFDKILSPEDTSKGIRIYKFQAVGGETEFTPDFTSYGVQSLYIGGEYKTPDIEYSYNSTTGKVSLQTALTAGVWVVAEMSVKQPNISPAFDRSIQEIARSANVKDSEVIVSTDTISLLDGKKVIYDIAAQTSYGLPTIPDGSVISTISDGKLNYNPGDVQVDLLPLEDSFINVINTLGRNDGAKYIGECHSVADLRNTEPTMDGQRIILKQHTAGTLLGGGVFRALIDGTGKTDNNGTVIKTVGGAAWLRVNADRVNPFMFGALGGSNDDTIPVQSCVDSGKATQLTGVHYVSNIQLKYNTSSIYGSGLHYSRLHQ…
1785	RYYNLINPVDPNKL	right-handed_putative_parallel_beta-helix	3e-07	85.63	MGYFQMTRNVEELFGGVITAPHQIPFTYKSNVGGETFLSLPFYPVTGVVTINGGMQVPLDNFEIDGNTLNLGRALSKGDVVYCLFDKILSPEDTSKGIRIYKFQAVGGETEFTPDFTSYGVQSLYIGGEYKTPDIEYSYNSTTGKVSLQTALTAGVWVVAEMSVKQPNISPAFDRSIQEIARSANVKDSEVIVSTDTISLLDGKKVIYDIAAQTSYGLPTIPDGSVISTISDGKLNYNPGDVQVDLLPLEDSFINVINTLGRNDGAKYIGECHSVADLRNTEPTMDGQRIILKQHTAGTLLGGGVFRALIDGTGKTDNNGTVIKTVGGAAWLRVNADRVNPFMFGALGGSNDDTIPVQSCVDSGKATQLTGVHYVSNIQLKYNTSSIYGSGLHYSRLHQ…
1778	RYYNLINPVDPNKLISYRI	right-handed_putative_parallel_beta-helix	1e-10	90.33	MGYFQMTRNVEELFGGVITAPHQIPFTYKSNVGGETFLSLPFYPVTGVVTINGGMQVPLDNFEIDGNTLNLGRALSKGDVVYCLFDKILSPEDTSKGIRIYKFQAVGGETEFTPDFTSYGVQSLYIGGEYKTPDIEYSYNSTTGKVSLQTALTAGVWVVAEMSVKQPNISPAFDRSIQEIARSANVKDSEVIVSTDTISLLDGKKVIYDIAAQTSYGLPTIPDGSVISTISDGKLNYNPGDVQVDLLPLEDSFINVINTLGRNDGAKYIGECHSVADLRNTEPTMDGQRIILKQHTAGTLLGGGVFRALIDGTGKTDNNGTVIKTVGGAAWLRVNADRVNPFMFGALGGSNDDTIPVQSCVDSGKATQLTGVHYVSNIQLKYNTSSIYGSGLHYSRLHQ…
1795	YDIAAQTSYGLPTIPDGSVISTISDGKL	right-handed_putative_parallel_beta-helix	7e-15	76.61	MGYFQMTRNVEELFGGVITAPHQIPFTYKSNVGGETFLSLPFYPVTGVVTINGGMQVPLDNFEIDGNTLNLGRALSKGDVVYCLFDKILSPEDTSKGIRIYKFQAVGGETEFTPDFTSYGVQSLYIGGEYKTPDIEYSYNSTTGKVSLQTALTAGVWVVAEMSVKQPNISPAFDRSIQEIARSANVKDSEVIVSTDTISLLDGKKVIYDIAAQTSYGLPTIPDGSVISTISDGKLNYNPGDVQVDLLPLEDSFINVINTLGRNDGAKYIGECHSVADLRNTEPTMDGQRIILKQHTAGTLLGGGVFRALIDGTGKTDNNGTVIKTVGGAAWLRVNADRVNPFMFGALGGSNDDTIPVQSCVDSGKATQLTGVHYVSNIQLKYNTSSIYGSGLHYSRLHQ…
1774	YGLPTIPDGSVISTISDGKL	right-handed_putative_parallel_beta-helix	1e-09	95.17	MGYFQMTRNVEELFGGVITAPHQIPFTYKSNVGGETFLSLPFYPVTGVVTINGGMQVPLDNFEIDGNTLNLGRALSKGDVVYCLFDKILSPEDTSKGIRIYKFQAVGGETEFTPDFTSYGVQSLYIGGEYKTPDIEYSYNSTTGKVSLQTALTAGVWVVAEMSVKQPNISPAFDRSIQEIARSANVKDSEVIVSTDTISLLDGKKVIYDIAAQTSYGLPTIPDGSVISTISDGKLNYNPGDVQVDLLPLEDSFINVINTLGRNDGAKYIGECHSVADLRNTEPTMDGQRIILKQHTAGTLLGGGVFRALIDGTGKTDNNGTVIKTVGGAAWLRVNADRVNPFMFGALGGSNDDTIPVQSCVDSGKATQLTGVHYVSNIQLKYNTSSIYGSGLHYSRLHQ…
1859	ATADFIWTSPTKPVVLPDGKM	exo-alpha-sialidase	2e-11	100.49	MNPQFAQPKGSTSKESNKDSIARKFGCKKSEVVYAKSGQSLSGYKVIYDKETQRAYSLPVDIPAGTTAISLSASALLVHSGGSVDLGELASQRNEYNVLPGSFTTGAIVSTKNDVLTHNGIQYRWNGSLPKVVPQNSLPSSDDNWIGLGASYLKEQLNSTSGASMVVLANGKTIEEEFAEEAAWQNQENMVRTVIPNVYHHIRGVQRHSGKNLAWSAPDVAIDKLNPTDTVFYRMPQIVKTGDGTLMIFCNELHGNNTDIGATPDQQCNIVMKYSIDNGWSWSAKVVVANFGATYQNGEIAAVYNPVDGRVYCYFTSCKGQLGWGYSQPGNDPNTSSQIYVTYCDAEAPTIWRTPANITATLKPATADFIWTSPTKPVVLPDGKMAMIVSTVTGSRVDS…
1878	FCNELHGNNTDIGATPDQQCNIVMKY	exo-alpha-sialidase	5e-17	88.49	MNPQFAQPKGSTSKESNKDSIARKFGCKKSEVVYAKSGQSLSGYKVIYDKETQRAYSLPVDIPAGTTAISLSASALLVHSGGSVDLGELASQRNEYNVLPGSFTTGAIVSTKNDVLTHNGIQYRWNGSLPKVVPQNSLPSSDDNWIGLGASYLKEQLNSTSGASMVVLANGKTIEEEFAEEAAWQNQENMVRTVIPNVYHHIRGVQRHSGKNLAWSAPDVAIDKLNPTDTVFYRMPQIVKTGDGTLMIFCNELHGNNTDIGATPDQQCNIVMKYSIDNGWSWSAKVVVANFGATYQNGEIAAVYNPVDGRVYCYFTSCKGQLGWGYSQPGNDPNTSSQIYVTYCDAEAPTIWRTPANITATLKPATADFIWTSPTKPVVLPDGKMAMIVSTVTGSRVDS…
1880	HSGGSVDLGELASQRN	exo-alpha-sialidase	4e-07	87.81	MNPQFAQPKGSTSKESNKDSIARKFGCKKSEVVYAKSGQSLSGYKVIYDKETQRAYSLPVDIPAGTTAISLSASALLVHSGGSVDLGELASQRNEYNVLPGSFTTGAIVSTKNDVLTHNGIQYRWNGSLPKVVPQNSLPSSDDNWIGLGASYLKEQLNSTSGASMVVLANGKTIEEEFAEEAAWQNQENMVRTVIPNVYHHIRGVQRHSGKNLAWSAPDVAIDKLNPTDTVFYRMPQIVKTGDGTLMIFCNELHGNNTDIGATPDQQCNIVMKYSIDNGWSWSAKVVVANFGATYQNGEIAAVYNPVDGRVYCYFTSCKGQLGWGYSQPGNDPNTSSQIYVTYCDAEAPTIWRTPANITATLKPATADFIWTSPTKPVVLPDGKMAMIVSTVTGSRVDS…
1898	KDSNLINFNRN	exo-alpha-sialidase	3e-04	74.41	MNPQFAQPKGSTSKESNKDSIARKFGCKKSEVVYAKSGQSLSGYKVIYDKETQRAYSLPVDIPAGTTAISLSASALLVHSGGSVDLGELASQRNEYNVLPGSFTTGAIVSTKNDVLTHNGIQYRWNGSLPKVVPQNSLPSSDDNWIGLGASYLKEQLNSTSGASMVVLANGKTIEEEFAEEAAWQNQENMVRTVIPNVYHHIRGVQRHSGKNLAWSAPDVAIDKLNPTDTVFYRMPQIVKTGDGTLMIFCNELHGNNTDIGATPDQQCNIVMKYSIDNGWSWSAKVVVANFGATYQNGEIAAVYNPVDGRVYCYFTSCKGQLGWGYSQPGNDPNTSSQIYVTYCDAEAPTIWRTPANITATLKPATADFIWTSPTKPVVLPDGKMAMIVSTVTGSRVDS…
1939	KDSNLINFNRNGTPVKI	exo-alpha-sialidase	4e-08	43.85	MNPQFAQPKGSTSKESNKDSIARKFGCKKSEVVYAKSGQSLSGYKVIYDKETQRAYSLPVDIPAGTTAISLSASALLVHSGGSVDLGELASQRNEYNVLPGSFTTGAIVSTKNDVLTHNGIQYRWNGSLPKVVPQNSLPSSDDNWIGLGASYLKEQLNSTSGASMVVLANGKTIEEEFAEEAAWQNQENMVRTVIPNVYHHIRGVQRHSGKNLAWSAPDVAIDKLNPTDTVFYRMPQIVKTGDGTLMIFCNELHGNNTDIGATPDQQCNIVMKYSIDNGWSWSAKVVVANFGATYQNGEIAAVYNPVDGRVYCYFTSCKGQLGWGYSQPGNDPNTSSQIYVTYCDAEAPTIWRTPANITATLKPATADFIWTSPTKPVVLPDGKMAMIVSTVTGSRVDS…
1836	KEQLNSTSGASMVVLANGKT	exo-alpha-sialidase	3e-09	131.63	MNPQFAQPKGSTSKESNKDSIARKFGCKKSEVVYAKSGQSLSGYKVIYDKETQRAYSLPVDIPAGTTAISLSASALLVHSGGSVDLGELASQRNEYNVLPGSFTTGAIVSTKNDVLTHNGIQYRWNGSLPKVVPQNSLPSSDDNWIGLGASYLKEQLNSTSGASMVVLANGKTIEEEFAEEAAWQNQENMVRTVIPNVYHHIRGVQRHSGKNLAWSAPDVAIDKLNPTDTVFYRMPQIVKTGDGTLMIFCNELHGNNTDIGATPDQQCNIVMKYSIDNGWSWSAKVVVANFGATYQNGEIAAVYNPVDGRVYCYFTSCKGQLGWGYSQPGNDPNTSSQIYVTYCDAEAPTIWRTPANITATLKPATADFIWTSPTKPVVLPDGKMAMIVSTVTGSRVDS…
1840	KEQLNSTSGASMVVLANGKT	exo-alpha-sialidase	3e-09	126.17	MNPQFAQPKGSTSKESNKDSIARKFGCKKSEVVYAKSGQSLSGYKVIYDKETQRAYSLPVDIPAGTTAISLSASALLVHSGGSVDLGELASQRNEYNVLPGSFTTGAIVSTKNDVLTHNGIQYRWNGSLPKVVPQNSLPSSDDNWIGLGASYLKEQLNSTSGASMVVLANGKTIEEEFAEEAAWQNQENMVRTVIPNVYHHIRGVQRHSGKNLAWSAPDVAIDKLNPTDTVFYRMPQIVKTGDGTLMIFCNELHGNNTDIGATPDQQCNIVMKYSIDNGWSWSAKVVVANFGATYQNGEIAAVYNPVDGRVYCYFTSCKGQLGWGYSQPGNDPNTSSQIYVTYCDAEAPTIWRTPANITATLKPATADFIWTSPTKPVVLPDGKMAMIVSTVTGSRVDS…
1844	KEQLNSTSGASMVVLANGKT	exo-alpha-sialidase	3e-09	120.41	MNPQFAQPKGSTSKESNKDSIARKFGCKKSEVVYAKSGQSLSGYKVIYDKETQRAYSLPVDIPAGTTAISLSASALLVHSGGSVDLGELASQRNEYNVLPGSFTTGAIVSTKNDVLTHNGIQYRWNGSLPKVVPQNSLPSSDDNWIGLGASYLKEQLNSTSGASMVVLANGKTIEEEFAEEAAWQNQENMVRTVIPNVYHHIRGVQRHSGKNLAWSAPDVAIDKLNPTDTVFYRMPQIVKTGDGTLMIFCNELHGNNTDIGATPDQQCNIVMKYSIDNGWSWSAKVVVANFGATYQNGEIAAVYNPVDGRVYCYFTSCKGQLGWGYSQPGNDPNTSSQIYVTYCDAEAPTIWRTPANITATLKPATADFIWTSPTKPVVLPDGKMAMIVSTVTGSRVDS…
1847	KEQLNSTSGASMVVLANGKT	exo-alpha-sialidase	3e-09	116.28	MNPQFAQPKGSTSKESNKDSIARKFGCKKSEVVYAKSGQSLSGYKVIYDKETQRAYSLPVDIPAGTTAISLSASALLVHSGGSVDLGELASQRNEYNVLPGSFTTGAIVSTKNDVLTHNGIQYRWNGSLPKVVPQNSLPSSDDNWIGLGASYLKEQLNSTSGASMVVLANGKTIEEEFAEEAAWQNQENMVRTVIPNVYHHIRGVQRHSGKNLAWSAPDVAIDKLNPTDTVFYRMPQIVKTGDGTLMIFCNELHGNNTDIGATPDQQCNIVMKYSIDNGWSWSAKVVVANFGATYQNGEIAAVYNPVDGRVYCYFTSCKGQLGWGYSQPGNDPNTSSQIYVTYCDAEAPTIWRTPANITATLKPATADFIWTSPTKPVVLPDGKMAMIVSTVTGSRVDS…
1870	KEQLNSTSGASMVVLANGKT	exo-alpha-sialidase	3e-09	95.13	MNPQFAQPKGSTSKESNKDSIARKFGCKKSEVVYAKSGQSLSGYKVIYDKETQRAYSLPVDIPAGTTAISLSASALLVHSGGSVDLGELASQRNEYNVLPGSFTTGAIVSTKNDVLTHNGIQYRWNGSLPKVVPQNSLPSSDDNWIGLGASYLKEQLNSTSGASMVVLANGKTIEEEFAEEAAWQNQENMVRTVIPNVYHHIRGVQRHSGKNLAWSAPDVAIDKLNPTDTVFYRMPQIVKTGDGTLMIFCNELHGNNTDIGATPDQQCNIVMKYSIDNGWSWSAKVVVANFGATYQNGEIAAVYNPVDGRVYCYFTSCKGQLGWGYSQPGNDPNTSSQIYVTYCDAEAPTIWRTPANITATLKPATADFIWTSPTKPVVLPDGKMAMIVSTVTGSRVDS…
1890	KEQLNSTSGASMVVLANGKT	exo-alpha-sialidase	3e-09	78.26	MNPQFAQPKGSTSKESNKDSIARKFGCKKSEVVYAKSGQSLSGYKVIYDKETQRAYSLPVDIPAGTTAISLSASALLVHSGGSVDLGELASQRNEYNVLPGSFTTGAIVSTKNDVLTHNGIQYRWNGSLPKVVPQNSLPSSDDNWIGLGASYLKEQLNSTSGASMVVLANGKTIEEEFAEEAAWQNQENMVRTVIPNVYHHIRGVQRHSGKNLAWSAPDVAIDKLNPTDTVFYRMPQIVKTGDGTLMIFCNELHGNNTDIGATPDQQCNIVMKYSIDNGWSWSAKVVVANFGATYQNGEIAAVYNPVDGRVYCYFTSCKGQLGWGYSQPGNDPNTSSQIYVTYCDAEAPTIWRTPANITATLKPATADFIWTSPTKPVVLPDGKMAMIVSTVTGSRVDS…
1909	KEQLNSTSGASMVVLANGKT	exo-alpha-sialidase	3e-09	67.27	MNPQFAQPKGSTSKESNKDSIARKFGCKKSEVVYAKSGQSLSGYKVIYDKETQRAYSLPVDIPAGTTAISLSASALLVHSGGSVDLGELASQRNEYNVLPGSFTTGAIVSTKNDVLTHNGIQYRWNGSLPKVVPQNSLPSSDDNWIGLGASYLKEQLNSTSGASMVVLANGKTIEEEFAEEAAWQNQENMVRTVIPNVYHHIRGVQRHSGKNLAWSAPDVAIDKLNPTDTVFYRMPQIVKTGDGTLMIFCNELHGNNTDIGATPDQQCNIVMKYSIDNGWSWSAKVVVANFGATYQNGEIAAVYNPVDGRVYCYFTSCKGQLGWGYSQPGNDPNTSSQIYVTYCDAEAPTIWRTPANITATLKPATADFIWTSPTKPVVLPDGKMAMIVSTVTGSRVDS…
1922	KEQLNSTSGASMVVLANGKT	exo-alpha-sialidase	3e-09	57.7	MNPQFAQPKGSTSKESNKDSIARKFGCKKSEVVYAKSGQSLSGYKVIYDKETQRAYSLPVDIPAGTTAISLSASALLVHSGGSVDLGELASQRNEYNVLPGSFTTGAIVSTKNDVLTHNGIQYRWNGSLPKVVPQNSLPSSDDNWIGLGASYLKEQLNSTSGASMVVLANGKTIEEEFAEEAAWQNQENMVRTVIPNVYHHIRGVQRHSGKNLAWSAPDVAIDKLNPTDTVFYRMPQIVKTGDGTLMIFCNELHGNNTDIGATPDQQCNIVMKYSIDNGWSWSAKVVVANFGATYQNGEIAAVYNPVDGRVYCYFTSCKGQLGWGYSQPGNDPNTSSQIYVTYCDAEAPTIWRTPANITATLKPATADFIWTSPTKPVVLPDGKMAMIVSTVTGSRVDS…
1886	KFYISDHQFKN	exo-alpha-sialidase	2e-05	79.16	MNPQFAQPKGSTSKESNKDSIARKFGCKKSEVVYAKSGQSLSGYKVIYDKETQRAYSLPVDIPAGTTAISLSASALLVHSGGSVDLGELASQRNEYNVLPGSFTTGAIVSTKNDVLTHNGIQYRWNGSLPKVVPQNSLPSSDDNWIGLGASYLKEQLNSTSGASMVVLANGKTIEEEFAEEAAWQNQENMVRTVIPNVYHHIRGVQRHSGKNLAWSAPDVAIDKLNPTDTVFYRMPQIVKTGDGTLMIFCNELHGNNTDIGATPDQQCNIVMKYSIDNGWSWSAKVVVANFGATYQNGEIAAVYNPVDGRVYCYFTSCKGQLGWGYSQPGNDPNTSSQIYVTYCDAEAPTIWRTPANITATLKPATADFIWTSPTKPVVLPDGKMAMIVSTVTGSRVDS…
1883	KGDLVPIFDGVNGVLTWAFT	exo-alpha-sialidase	1e-10	82.26	MNPQFAQPKGSTSKESNKDSIARKFGCKKSEVVYAKSGQSLSGYKVIYDKETQRAYSLPVDIPAGTTAISLSASALLVHSGGSVDLGELASQRNEYNVLPGSFTTGAIVSTKNDVLTHNGIQYRWNGSLPKVVPQNSLPSSDDNWIGLGASYLKEQLNSTSGASMVVLANGKTIEEEFAEEAAWQNQENMVRTVIPNVYHHIRGVQRHSGKNLAWSAPDVAIDKLNPTDTVFYRMPQIVKTGDGTLMIFCNELHGNNTDIGATPDQQCNIVMKYSIDNGWSWSAKVVVANFGATYQNGEIAAVYNPVDGRVYCYFTSCKGQLGWGYSQPGNDPNTSSQIYVTYCDAEAPTIWRTPANITATLKPATADFIWTSPTKPVVLPDGKMAMIVSTVTGSRVDS…
1891	KGDLVPIFDGVNGVLTWAFT	exo-alpha-sialidase	1e-10	76.82	MNPQFAQPKGSTSKESNKDSIARKFGCKKSEVVYAKSGQSLSGYKVIYDKETQRAYSLPVDIPAGTTAISLSASALLVHSGGSVDLGELASQRNEYNVLPGSFTTGAIVSTKNDVLTHNGIQYRWNGSLPKVVPQNSLPSSDDNWIGLGASYLKEQLNSTSGASMVVLANGKTIEEEFAEEAAWQNQENMVRTVIPNVYHHIRGVQRHSGKNLAWSAPDVAIDKLNPTDTVFYRMPQIVKTGDGTLMIFCNELHGNNTDIGATPDQQCNIVMKYSIDNGWSWSAKVVVANFGATYQNGEIAAVYNPVDGRVYCYFTSCKGQLGWGYSQPGNDPNTSSQIYVTYCDAEAPTIWRTPANITATLKPATADFIWTSPTKPVVLPDGKMAMIVSTVTGSRVDS…
1937	KGDLVPIFDGVNGVLTWAFT	exo-alpha-sialidase	1e-10	45.5	MNPQFAQPKGSTSKESNKDSIARKFGCKKSEVVYAKSGQSLSGYKVIYDKETQRAYSLPVDIPAGTTAISLSASALLVHSGGSVDLGELASQRNEYNVLPGSFTTGAIVSTKNDVLTHNGIQYRWNGSLPKVVPQNSLPSSDDNWIGLGASYLKEQLNSTSGASMVVLANGKTIEEEFAEEAAWQNQENMVRTVIPNVYHHIRGVQRHSGKNLAWSAPDVAIDKLNPTDTVFYRMPQIVKTGDGTLMIFCNELHGNNTDIGATPDQQCNIVMKYSIDNGWSWSAKVVVANFGATYQNGEIAAVYNPVDGRVYCYFTSCKGQLGWGYSQPGNDPNTSSQIYVTYCDAEAPTIWRTPANITATLKPATADFIWTSPTKPVVLPDGKMAMIVSTVTGSRVDS…
1850	KGDLVPIFDGVNGVLTWAFTCANG	exo-alpha-sialidase	5e-14	112.89	MNPQFAQPKGSTSKESNKDSIARKFGCKKSEVVYAKSGQSLSGYKVIYDKETQRAYSLPVDIPAGTTAISLSASALLVHSGGSVDLGELASQRNEYNVLPGSFTTGAIVSTKNDVLTHNGIQYRWNGSLPKVVPQNSLPSSDDNWIGLGASYLKEQLNSTSGASMVVLANGKTIEEEFAEEAAWQNQENMVRTVIPNVYHHIRGVQRHSGKNLAWSAPDVAIDKLNPTDTVFYRMPQIVKTGDGTLMIFCNELHGNNTDIGATPDQQCNIVMKYSIDNGWSWSAKVVVANFGATYQNGEIAAVYNPVDGRVYCYFTSCKGQLGWGYSQPGNDPNTSSQIYVTYCDAEAPTIWRTPANITATLKPATADFIWTSPTKPVVLPDGKMAMIVSTVTGSRVDS…
1852	KGDLVPIFDGVNGVLTWAFTCANG	exo-alpha-sialidase	5e-14	105.81	MNPQFAQPKGSTSKESNKDSIARKFGCKKSEVVYAKSGQSLSGYKVIYDKETQRAYSLPVDIPAGTTAISLSASALLVHSGGSVDLGELASQRNEYNVLPGSFTTGAIVSTKNDVLTHNGIQYRWNGSLPKVVPQNSLPSSDDNWIGLGASYLKEQLNSTSGASMVVLANGKTIEEEFAEEAAWQNQENMVRTVIPNVYHHIRGVQRHSGKNLAWSAPDVAIDKLNPTDTVFYRMPQIVKTGDGTLMIFCNELHGNNTDIGATPDQQCNIVMKYSIDNGWSWSAKVVVANFGATYQNGEIAAVYNPVDGRVYCYFTSCKGQLGWGYSQPGNDPNTSSQIYVTYCDAEAPTIWRTPANITATLKPATADFIWTSPTKPVVLPDGKMAMIVSTVTGSRVDS…
1846	KGDLVPIFDGVNGVLTWAFTCANGVGDNSIGRT	exo-alpha-sialidase	1e-19	118.25	MNPQFAQPKGSTSKESNKDSIARKFGCKKSEVVYAKSGQSLSGYKVIYDKETQRAYSLPVDIPAGTTAISLSASALLVHSGGSVDLGELASQRNEYNVLPGSFTTGAIVSTKNDVLTHNGIQYRWNGSLPKVVPQNSLPSSDDNWIGLGASYLKEQLNSTSGASMVVLANGKTIEEEFAEEAAWQNQENMVRTVIPNVYHHIRGVQRHSGKNLAWSAPDVAIDKLNPTDTVFYRMPQIVKTGDGTLMIFCNELHGNNTDIGATPDQQCNIVMKYSIDNGWSWSAKVVVANFGATYQNGEIAAVYNPVDGRVYCYFTSCKGQLGWGYSQPGNDPNTSSQIYVTYCDAEAPTIWRTPANITATLKPATADFIWTSPTKPVVLPDGKMAMIVSTVTGSRVDS…
1876	KGDLVPIFDGVNGVLTWAFTCANGVGDNSIGRT	exo-alpha-sialidase	1e-19	88.97	MNPQFAQPKGSTSKESNKDSIARKFGCKKSEVVYAKSGQSLSGYKVIYDKETQRAYSLPVDIPAGTTAISLSASALLVHSGGSVDLGELASQRNEYNVLPGSFTTGAIVSTKNDVLTHNGIQYRWNGSLPKVVPQNSLPSSDDNWIGLGASYLKEQLNSTSGASMVVLANGKTIEEEFAEEAAWQNQENMVRTVIPNVYHHIRGVQRHSGKNLAWSAPDVAIDKLNPTDTVFYRMPQIVKTGDGTLMIFCNELHGNNTDIGATPDQQCNIVMKYSIDNGWSWSAKVVVANFGATYQNGEIAAVYNPVDGRVYCYFTSCKGQLGWGYSQPGNDPNTSSQIYVTYCDAEAPTIWRTPANITATLKPATADFIWTSPTKPVVLPDGKMAMIVSTVTGSRVDS…
1906	KGDLVPIFDGVNGVLTWAFTCANGVGDNSIGRT	exo-alpha-sialidase	1e-19	69.45	MNPQFAQPKGSTSKESNKDSIARKFGCKKSEVVYAKSGQSLSGYKVIYDKETQRAYSLPVDIPAGTTAISLSASALLVHSGGSVDLGELASQRNEYNVLPGSFTTGAIVSTKNDVLTHNGIQYRWNGSLPKVVPQNSLPSSDDNWIGLGASYLKEQLNSTSGASMVVLANGKTIEEEFAEEAAWQNQENMVRTVIPNVYHHIRGVQRHSGKNLAWSAPDVAIDKLNPTDTVFYRMPQIVKTGDGTLMIFCNELHGNNTDIGATPDQQCNIVMKYSIDNGWSWSAKVVVANFGATYQNGEIAAVYNPVDGRVYCYFTSCKGQLGWGYSQPGNDPNTSSQIYVTYCDAEAPTIWRTPANITATLKPATADFIWTSPTKPVVLPDGKMAMIVSTVTGSRVDS…
1920	KGDLVPIFDGVNGVLTWAFTCANGVGDNSIGRT	exo-alpha-sialidase	1e-19	61.18	MNPQFAQPKGSTSKESNKDSIARKFGCKKSEVVYAKSGQSLSGYKVIYDKETQRAYSLPVDIPAGTTAISLSASALLVHSGGSVDLGELASQRNEYNVLPGSFTTGAIVSTKNDVLTHNGIQYRWNGSLPKVVPQNSLPSSDDNWIGLGASYLKEQLNSTSGASMVVLANGKTIEEEFAEEAAWQNQENMVRTVIPNVYHHIRGVQRHSGKNLAWSAPDVAIDKLNPTDTVFYRMPQIVKTGDGTLMIFCNELHGNNTDIGATPDQQCNIVMKYSIDNGWSWSAKVVVANFGATYQNGEIAAVYNPVDGRVYCYFTSCKGQLGWGYSQPGNDPNTSSQIYVTYCDAEAPTIWRTPANITATLKPATADFIWTSPTKPVVLPDGKMAMIVSTVTGSRVDS…
1899	KGQLGWGYSQPGNDPNTSSQIYVTYC	exo-alpha-sialidase	1e-15	74.37	MNPQFAQPKGSTSKESNKDSIARKFGCKKSEVVYAKSGQSLSGYKVIYDKETQRAYSLPVDIPAGTTAISLSASALLVHSGGSVDLGELASQRNEYNVLPGSFTTGAIVSTKNDVLTHNGIQYRWNGSLPKVVPQNSLPSSDDNWIGLGASYLKEQLNSTSGASMVVLANGKTIEEEFAEEAAWQNQENMVRTVIPNVYHHIRGVQRHSGKNLAWSAPDVAIDKLNPTDTVFYRMPQIVKTGDGTLMIFCNELHGNNTDIGATPDQQCNIVMKYSIDNGWSWSAKVVVANFGATYQNGEIAAVYNPVDGRVYCYFTSCKGQLGWGYSQPGNDPNTSSQIYVTYCDAEAPTIWRTPANITATLKPATADFIWTSPTKPVVLPDGKMAMIVSTVTGSRVDS…
1855	KIQQLGVSQNAVDKY	exo-alpha-sialidase	1e-06	105	MNPQFAQPKGSTSKESNKDSIARKFGCKKSEVVYAKSGQSLSGYKVIYDKETQRAYSLPVDIPAGTTAISLSASALLVHSGGSVDLGELASQRNEYNVLPGSFTTGAIVSTKNDVLTHNGIQYRWNGSLPKVVPQNSLPSSDDNWIGLGASYLKEQLNSTSGASMVVLANGKTIEEEFAEEAAWQNQENMVRTVIPNVYHHIRGVQRHSGKNLAWSAPDVAIDKLNPTDTVFYRMPQIVKTGDGTLMIFCNELHGNNTDIGATPDQQCNIVMKYSIDNGWSWSAKVVVANFGATYQNGEIAAVYNPVDGRVYCYFTSCKGQLGWGYSQPGNDPNTSSQIYVTYCDAEAPTIWRTPANITATLKPATADFIWTSPTKPVVLPDGKMAMIVSTVTGSRVDS…
1942	KIQQLGVSQNAVDKY	exo-alpha-sialidase	1e-06	42.93	MNPQFAQPKGSTSKESNKDSIARKFGCKKSEVVYAKSGQSLSGYKVIYDKETQRAYSLPVDIPAGTTAISLSASALLVHSGGSVDLGELASQRNEYNVLPGSFTTGAIVSTKNDVLTHNGIQYRWNGSLPKVVPQNSLPSSDDNWIGLGASYLKEQLNSTSGASMVVLANGKTIEEEFAEEAAWQNQENMVRTVIPNVYHHIRGVQRHSGKNLAWSAPDVAIDKLNPTDTVFYRMPQIVKTGDGTLMIFCNELHGNNTDIGATPDQQCNIVMKYSIDNGWSWSAKVVVANFGATYQNGEIAAVYNPVDGRVYCYFTSCKGQLGWGYSQPGNDPNTSSQIYVTYCDAEAPTIWRTPANITATLKPATADFIWTSPTKPVVLPDGKMAMIVSTVTGSRVDS…
1854	KIQQLGVSQNAVDKYT	exo-alpha-sialidase	4e-07	105.04	MNPQFAQPKGSTSKESNKDSIARKFGCKKSEVVYAKSGQSLSGYKVIYDKETQRAYSLPVDIPAGTTAISLSASALLVHSGGSVDLGELASQRNEYNVLPGSFTTGAIVSTKNDVLTHNGIQYRWNGSLPKVVPQNSLPSSDDNWIGLGASYLKEQLNSTSGASMVVLANGKTIEEEFAEEAAWQNQENMVRTVIPNVYHHIRGVQRHSGKNLAWSAPDVAIDKLNPTDTVFYRMPQIVKTGDGTLMIFCNELHGNNTDIGATPDQQCNIVMKYSIDNGWSWSAKVVVANFGATYQNGEIAAVYNPVDGRVYCYFTSCKGQLGWGYSQPGNDPNTSSQIYVTYCDAEAPTIWRTPANITATLKPATADFIWTSPTKPVVLPDGKMAMIVSTVTGSRVDS…
1848	KMAMIVSTVTGSRV	exo-alpha-sialidase	4e-05	114.51	MNPQFAQPKGSTSKESNKDSIARKFGCKKSEVVYAKSGQSLSGYKVIYDKETQRAYSLPVDIPAGTTAISLSASALLVHSGGSVDLGELASQRNEYNVLPGSFTTGAIVSTKNDVLTHNGIQYRWNGSLPKVVPQNSLPSSDDNWIGLGASYLKEQLNSTSGASMVVLANGKTIEEEFAEEAAWQNQENMVRTVIPNVYHHIRGVQRHSGKNLAWSAPDVAIDKLNPTDTVFYRMPQIVKTGDGTLMIFCNELHGNNTDIGATPDQQCNIVMKYSIDNGWSWSAKVVVANFGATYQNGEIAAVYNPVDGRVYCYFTSCKGQLGWGYSQPGNDPNTSSQIYVTYCDAEAPTIWRTPANITATLKPATADFIWTSPTKPVVLPDGKMAMIVSTVTGSRVDS…
1879	KMAMIVSTVTGSRV	exo-alpha-sialidase	4e-05	88.27	MNPQFAQPKGSTSKESNKDSIARKFGCKKSEVVYAKSGQSLSGYKVIYDKETQRAYSLPVDIPAGTTAISLSASALLVHSGGSVDLGELASQRNEYNVLPGSFTTGAIVSTKNDVLTHNGIQYRWNGSLPKVVPQNSLPSSDDNWIGLGASYLKEQLNSTSGASMVVLANGKTIEEEFAEEAAWQNQENMVRTVIPNVYHHIRGVQRHSGKNLAWSAPDVAIDKLNPTDTVFYRMPQIVKTGDGTLMIFCNELHGNNTDIGATPDQQCNIVMKYSIDNGWSWSAKVVVANFGATYQNGEIAAVYNPVDGRVYCYFTSCKGQLGWGYSQPGNDPNTSSQIYVTYCDAEAPTIWRTPANITATLKPATADFIWTSPTKPVVLPDGKMAMIVSTVTGSRVDS…
1904	KMAMIVSTVTGSRV	exo-alpha-sialidase	4e-05	70.47	MNPQFAQPKGSTSKESNKDSIARKFGCKKSEVVYAKSGQSLSGYKVIYDKETQRAYSLPVDIPAGTTAISLSASALLVHSGGSVDLGELASQRNEYNVLPGSFTTGAIVSTKNDVLTHNGIQYRWNGSLPKVVPQNSLPSSDDNWIGLGASYLKEQLNSTSGASMVVLANGKTIEEEFAEEAAWQNQENMVRTVIPNVYHHIRGVQRHSGKNLAWSAPDVAIDKLNPTDTVFYRMPQIVKTGDGTLMIFCNELHGNNTDIGATPDQQCNIVMKYSIDNGWSWSAKVVVANFGATYQNGEIAAVYNPVDGRVYCYFTSCKGQLGWGYSQPGNDPNTSSQIYVTYCDAEAPTIWRTPANITATLKPATADFIWTSPTKPVVLPDGKMAMIVSTVTGSRVDS…
1908	KMAMIVSTVTGSRV	exo-alpha-sialidase	4e-05	68.32	MNPQFAQPKGSTSKESNKDSIARKFGCKKSEVVYAKSGQSLSGYKVIYDKETQRAYSLPVDIPAGTTAISLSASALLVHSGGSVDLGELASQRNEYNVLPGSFTTGAIVSTKNDVLTHNGIQYRWNGSLPKVVPQNSLPSSDDNWIGLGASYLKEQLNSTSGASMVVLANGKTIEEEFAEEAAWQNQENMVRTVIPNVYHHIRGVQRHSGKNLAWSAPDVAIDKLNPTDTVFYRMPQIVKTGDGTLMIFCNELHGNNTDIGATPDQQCNIVMKYSIDNGWSWSAKVVVANFGATYQNGEIAAVYNPVDGRVYCYFTSCKGQLGWGYSQPGNDPNTSSQIYVTYCDAEAPTIWRTPANITATLKPATADFIWTSPTKPVVLPDGKMAMIVSTVTGSRVDS…
1934	KMAMIVSTVTGSRV	exo-alpha-sialidase	4e-05	50.03	MNPQFAQPKGSTSKESNKDSIARKFGCKKSEVVYAKSGQSLSGYKVIYDKETQRAYSLPVDIPAGTTAISLSASALLVHSGGSVDLGELASQRNEYNVLPGSFTTGAIVSTKNDVLTHNGIQYRWNGSLPKVVPQNSLPSSDDNWIGLGASYLKEQLNSTSGASMVVLANGKTIEEEFAEEAAWQNQENMVRTVIPNVYHHIRGVQRHSGKNLAWSAPDVAIDKLNPTDTVFYRMPQIVKTGDGTLMIFCNELHGNNTDIGATPDQQCNIVMKYSIDNGWSWSAKVVVANFGATYQNGEIAAVYNPVDGRVYCYFTSCKGQLGWGYSQPGNDPNTSSQIYVTYCDAEAPTIWRTPANITATLKPATADFIWTSPTKPVVLPDGKMAMIVSTVTGSRVDS…
1928	KMMVTLVKT	exo-alpha-sialidase	0.014	54.84	MNPQFAQPKGSTSKESNKDSIARKFGCKKSEVVYAKSGQSLSGYKVIYDKETQRAYSLPVDIPAGTTAISLSASALLVHSGGSVDLGELASQRNEYNVLPGSFTTGAIVSTKNDVLTHNGIQYRWNGSLPKVVPQNSLPSSDDNWIGLGASYLKEQLNSTSGASMVVLANGKTIEEEFAEEAAWQNQENMVRTVIPNVYHHIRGVQRHSGKNLAWSAPDVAIDKLNPTDTVFYRMPQIVKTGDGTLMIFCNELHGNNTDIGATPDQQCNIVMKYSIDNGWSWSAKVVVANFGATYQNGEIAAVYNPVDGRVYCYFTSCKGQLGWGYSQPGNDPNTSSQIYVTYCDAEAPTIWRTPANITATLKPATADFIWTSPTKPVVLPDGKMAMIVSTVTGSRVDS…
1944	KMMVTLVKT	exo-alpha-sialidase	0.014	41.72	MNPQFAQPKGSTSKESNKDSIARKFGCKKSEVVYAKSGQSLSGYKVIYDKETQRAYSLPVDIPAGTTAISLSASALLVHSGGSVDLGELASQRNEYNVLPGSFTTGAIVSTKNDVLTHNGIQYRWNGSLPKVVPQNSLPSSDDNWIGLGASYLKEQLNSTSGASMVVLANGKTIEEEFAEEAAWQNQENMVRTVIPNVYHHIRGVQRHSGKNLAWSAPDVAIDKLNPTDTVFYRMPQIVKTGDGTLMIFCNELHGNNTDIGATPDQQCNIVMKYSIDNGWSWSAKVVVANFGATYQNGEIAAVYNPVDGRVYCYFTSCKGQLGWGYSQPGNDPNTSSQIYVTYCDAEAPTIWRTPANITATLKPATADFIWTSPTKPVVLPDGKMAMIVSTVTGSRVDS…
1866	KNDVLTHNGIQYRW	exo-alpha-sialidase	3e-07	97.87	MNPQFAQPKGSTSKESNKDSIARKFGCKKSEVVYAKSGQSLSGYKVIYDKETQRAYSLPVDIPAGTTAISLSASALLVHSGGSVDLGELASQRNEYNVLPGSFTTGAIVSTKNDVLTHNGIQYRWNGSLPKVVPQNSLPSSDDNWIGLGASYLKEQLNSTSGASMVVLANGKTIEEEFAEEAAWQNQENMVRTVIPNVYHHIRGVQRHSGKNLAWSAPDVAIDKLNPTDTVFYRMPQIVKTGDGTLMIFCNELHGNNTDIGATPDQQCNIVMKYSIDNGWSWSAKVVVANFGATYQNGEIAAVYNPVDGRVYCYFTSCKGQLGWGYSQPGNDPNTSSQIYVTYCDAEAPTIWRTPANITATLKPATADFIWTSPTKPVVLPDGKMAMIVSTVTGSRVDS…
1877	KNDVLTHNGIQYRW	exo-alpha-sialidase	3e-07	88.57	MNPQFAQPKGSTSKESNKDSIARKFGCKKSEVVYAKSGQSLSGYKVIYDKETQRAYSLPVDIPAGTTAISLSASALLVHSGGSVDLGELASQRNEYNVLPGSFTTGAIVSTKNDVLTHNGIQYRWNGSLPKVVPQNSLPSSDDNWIGLGASYLKEQLNSTSGASMVVLANGKTIEEEFAEEAAWQNQENMVRTVIPNVYHHIRGVQRHSGKNLAWSAPDVAIDKLNPTDTVFYRMPQIVKTGDGTLMIFCNELHGNNTDIGATPDQQCNIVMKYSIDNGWSWSAKVVVANFGATYQNGEIAAVYNPVDGRVYCYFTSCKGQLGWGYSQPGNDPNTSSQIYVTYCDAEAPTIWRTPANITATLKPATADFIWTSPTKPVVLPDGKMAMIVSTVTGSRVDS…
1888	KNDVLTHNGIQYRW	exo-alpha-sialidase	3e-07	78.52	MNPQFAQPKGSTSKESNKDSIARKFGCKKSEVVYAKSGQSLSGYKVIYDKETQRAYSLPVDIPAGTTAISLSASALLVHSGGSVDLGELASQRNEYNVLPGSFTTGAIVSTKNDVLTHNGIQYRWNGSLPKVVPQNSLPSSDDNWIGLGASYLKEQLNSTSGASMVVLANGKTIEEEFAEEAAWQNQENMVRTVIPNVYHHIRGVQRHSGKNLAWSAPDVAIDKLNPTDTVFYRMPQIVKTGDGTLMIFCNELHGNNTDIGATPDQQCNIVMKYSIDNGWSWSAKVVVANFGATYQNGEIAAVYNPVDGRVYCYFTSCKGQLGWGYSQPGNDPNTSSQIYVTYCDAEAPTIWRTPANITATLKPATADFIWTSPTKPVVLPDGKMAMIVSTVTGSRVDS…
1900	KNDVLTHNGIQYRW	exo-alpha-sialidase	3e-07	73.2	MNPQFAQPKGSTSKESNKDSIARKFGCKKSEVVYAKSGQSLSGYKVIYDKETQRAYSLPVDIPAGTTAISLSASALLVHSGGSVDLGELASQRNEYNVLPGSFTTGAIVSTKNDVLTHNGIQYRWNGSLPKVVPQNSLPSSDDNWIGLGASYLKEQLNSTSGASMVVLANGKTIEEEFAEEAAWQNQENMVRTVIPNVYHHIRGVQRHSGKNLAWSAPDVAIDKLNPTDTVFYRMPQIVKTGDGTLMIFCNELHGNNTDIGATPDQQCNIVMKYSIDNGWSWSAKVVVANFGATYQNGEIAAVYNPVDGRVYCYFTSCKGQLGWGYSQPGNDPNTSSQIYVTYCDAEAPTIWRTPANITATLKPATADFIWTSPTKPVVLPDGKMAMIVSTVTGSRVDS…
1933	KNDVLTHNGIQYRW	exo-alpha-sialidase	3e-07	50.54	MNPQFAQPKGSTSKESNKDSIARKFGCKKSEVVYAKSGQSLSGYKVIYDKETQRAYSLPVDIPAGTTAISLSASALLVHSGGSVDLGELASQRNEYNVLPGSFTTGAIVSTKNDVLTHNGIQYRWNGSLPKVVPQNSLPSSDDNWIGLGASYLKEQLNSTSGASMVVLANGKTIEEEFAEEAAWQNQENMVRTVIPNVYHHIRGVQRHSGKNLAWSAPDVAIDKLNPTDTVFYRMPQIVKTGDGTLMIFCNELHGNNTDIGATPDQQCNIVMKYSIDNGWSWSAKVVVANFGATYQNGEIAAVYNPVDGRVYCYFTSCKGQLGWGYSQPGNDPNTSSQIYVTYCDAEAPTIWRTPANITATLKPATADFIWTSPTKPVVLPDGKMAMIVSTVTGSRVDS…
1889	KNLAWSAPDVAIDKL	exo-alpha-sialidase	6e-07	78.3	MNPQFAQPKGSTSKESNKDSIARKFGCKKSEVVYAKSGQSLSGYKVIYDKETQRAYSLPVDIPAGTTAISLSASALLVHSGGSVDLGELASQRNEYNVLPGSFTTGAIVSTKNDVLTHNGIQYRWNGSLPKVVPQNSLPSSDDNWIGLGASYLKEQLNSTSGASMVVLANGKTIEEEFAEEAAWQNQENMVRTVIPNVYHHIRGVQRHSGKNLAWSAPDVAIDKLNPTDTVFYRMPQIVKTGDGTLMIFCNELHGNNTDIGATPDQQCNIVMKYSIDNGWSWSAKVVVANFGATYQNGEIAAVYNPVDGRVYCYFTSCKGQLGWGYSQPGNDPNTSSQIYVTYCDAEAPTIWRTPANITATLKPATADFIWTSPTKPVVLPDGKMAMIVSTVTGSRVDS…
1913	KNLAWSAPDVAIDKL	exo-alpha-sialidase	6e-07	66.7	MNPQFAQPKGSTSKESNKDSIARKFGCKKSEVVYAKSGQSLSGYKVIYDKETQRAYSLPVDIPAGTTAISLSASALLVHSGGSVDLGELASQRNEYNVLPGSFTTGAIVSTKNDVLTHNGIQYRWNGSLPKVVPQNSLPSSDDNWIGLGASYLKEQLNSTSGASMVVLANGKTIEEEFAEEAAWQNQENMVRTVIPNVYHHIRGVQRHSGKNLAWSAPDVAIDKLNPTDTVFYRMPQIVKTGDGTLMIFCNELHGNNTDIGATPDQQCNIVMKYSIDNGWSWSAKVVVANFGATYQNGEIAAVYNPVDGRVYCYFTSCKGQLGWGYSQPGNDPNTSSQIYVTYCDAEAPTIWRTPANITATLKPATADFIWTSPTKPVVLPDGKMAMIVSTVTGSRVDS…
1918	KNLAWSAPDVAIDKL	exo-alpha-sialidase	6e-07	63.07	MNPQFAQPKGSTSKESNKDSIARKFGCKKSEVVYAKSGQSLSGYKVIYDKETQRAYSLPVDIPAGTTAISLSASALLVHSGGSVDLGELASQRNEYNVLPGSFTTGAIVSTKNDVLTHNGIQYRWNGSLPKVVPQNSLPSSDDNWIGLGASYLKEQLNSTSGASMVVLANGKTIEEEFAEEAAWQNQENMVRTVIPNVYHHIRGVQRHSGKNLAWSAPDVAIDKLNPTDTVFYRMPQIVKTGDGTLMIFCNELHGNNTDIGATPDQQCNIVMKYSIDNGWSWSAKVVVANFGATYQNGEIAAVYNPVDGRVYCYFTSCKGQLGWGYSQPGNDPNTSSQIYVTYCDAEAPTIWRTPANITATLKPATADFIWTSPTKPVVLPDGKMAMIVSTVTGSRVDS…
1862	KNLAWSAPDVAIDKLNPTDTVFYRM	exo-alpha-sialidase	2e-14	99.69	MNPQFAQPKGSTSKESNKDSIARKFGCKKSEVVYAKSGQSLSGYKVIYDKETQRAYSLPVDIPAGTTAISLSASALLVHSGGSVDLGELASQRNEYNVLPGSFTTGAIVSTKNDVLTHNGIQYRWNGSLPKVVPQNSLPSSDDNWIGLGASYLKEQLNSTSGASMVVLANGKTIEEEFAEEAAWQNQENMVRTVIPNVYHHIRGVQRHSGKNLAWSAPDVAIDKLNPTDTVFYRMPQIVKTGDGTLMIFCNELHGNNTDIGATPDQQCNIVMKYSIDNGWSWSAKVVVANFGATYQNGEIAAVYNPVDGRVYCYFTSCKGQLGWGYSQPGNDPNTSSQIYVTYCDAEAPTIWRTPANITATLKPATADFIWTSPTKPVVLPDGKMAMIVSTVTGSRVDS…
1885	KNLAWSAPDVAIDKLNPTDTVFYRM	exo-alpha-sialidase	2e-14	79.72	MNPQFAQPKGSTSKESNKDSIARKFGCKKSEVVYAKSGQSLSGYKVIYDKETQRAYSLPVDIPAGTTAISLSASALLVHSGGSVDLGELASQRNEYNVLPGSFTTGAIVSTKNDVLTHNGIQYRWNGSLPKVVPQNSLPSSDDNWIGLGASYLKEQLNSTSGASMVVLANGKTIEEEFAEEAAWQNQENMVRTVIPNVYHHIRGVQRHSGKNLAWSAPDVAIDKLNPTDTVFYRMPQIVKTGDGTLMIFCNELHGNNTDIGATPDQQCNIVMKYSIDNGWSWSAKVVVANFGATYQNGEIAAVYNPVDGRVYCYFTSCKGQLGWGYSQPGNDPNTSSQIYVTYCDAEAPTIWRTPANITATLKPATADFIWTSPTKPVVLPDGKMAMIVSTVTGSRVDS…
1940	KNLAWSAPDVAIDKLNPTDTVFYRM	exo-alpha-sialidase	2e-14	43.56	MNPQFAQPKGSTSKESNKDSIARKFGCKKSEVVYAKSGQSLSGYKVIYDKETQRAYSLPVDIPAGTTAISLSASALLVHSGGSVDLGELASQRNEYNVLPGSFTTGAIVSTKNDVLTHNGIQYRWNGSLPKVVPQNSLPSSDDNWIGLGASYLKEQLNSTSGASMVVLANGKTIEEEFAEEAAWQNQENMVRTVIPNVYHHIRGVQRHSGKNLAWSAPDVAIDKLNPTDTVFYRMPQIVKTGDGTLMIFCNELHGNNTDIGATPDQQCNIVMKYSIDNGWSWSAKVVVANFGATYQNGEIAAVYNPVDGRVYCYFTSCKGQLGWGYSQPGNDPNTSSQIYVTYCDAEAPTIWRTPANITATLKPATADFIWTSPTKPVVLPDGKMAMIVSTVTGSRVDS…
1839	KNWQHLSDLVTSDSKG	exo-alpha-sialidase	1e-07	127.34	MNPQFAQPKGSTSKESNKDSIARKFGCKKSEVVYAKSGQSLSGYKVIYDKETQRAYSLPVDIPAGTTAISLSASALLVHSGGSVDLGELASQRNEYNVLPGSFTTGAIVSTKNDVLTHNGIQYRWNGSLPKVVPQNSLPSSDDNWIGLGASYLKEQLNSTSGASMVVLANGKTIEEEFAEEAAWQNQENMVRTVIPNVYHHIRGVQRHSGKNLAWSAPDVAIDKLNPTDTVFYRMPQIVKTGDGTLMIFCNELHGNNTDIGATPDQQCNIVMKYSIDNGWSWSAKVVVANFGATYQNGEIAAVYNPVDGRVYCYFTSCKGQLGWGYSQPGNDPNTSSQIYVTYCDAEAPTIWRTPANITATLKPATADFIWTSPTKPVVLPDGKMAMIVSTVTGSRVDS…
1864	KNWQHLSDLVTSDSKG	exo-alpha-sialidase	1e-07	98.67	MNPQFAQPKGSTSKESNKDSIARKFGCKKSEVVYAKSGQSLSGYKVIYDKETQRAYSLPVDIPAGTTAISLSASALLVHSGGSVDLGELASQRNEYNVLPGSFTTGAIVSTKNDVLTHNGIQYRWNGSLPKVVPQNSLPSSDDNWIGLGASYLKEQLNSTSGASMVVLANGKTIEEEFAEEAAWQNQENMVRTVIPNVYHHIRGVQRHSGKNLAWSAPDVAIDKLNPTDTVFYRMPQIVKTGDGTLMIFCNELHGNNTDIGATPDQQCNIVMKYSIDNGWSWSAKVVVANFGATYQNGEIAAVYNPVDGRVYCYFTSCKGQLGWGYSQPGNDPNTSSQIYVTYCDAEAPTIWRTPANITATLKPATADFIWTSPTKPVVLPDGKMAMIVSTVTGSRVDS…
1867	KPATADFIWTSPTKPVVLPDGKM	exo-alpha-sialidase	9e-13	96.63	MNPQFAQPKGSTSKESNKDSIARKFGCKKSEVVYAKSGQSLSGYKVIYDKETQRAYSLPVDIPAGTTAISLSASALLVHSGGSVDLGELASQRNEYNVLPGSFTTGAIVSTKNDVLTHNGIQYRWNGSLPKVVPQNSLPSSDDNWIGLGASYLKEQLNSTSGASMVVLANGKTIEEEFAEEAAWQNQENMVRTVIPNVYHHIRGVQRHSGKNLAWSAPDVAIDKLNPTDTVFYRMPQIVKTGDGTLMIFCNELHGNNTDIGATPDQQCNIVMKYSIDNGWSWSAKVVVANFGATYQNGEIAAVYNPVDGRVYCYFTSCKGQLGWGYSQPGNDPNTSSQIYVTYCDAEAPTIWRTPANITATLKPATADFIWTSPTKPVVLPDGKMAMIVSTVTGSRVDS…
1935	KRADTTLPTVTDRF	exo-alpha-sialidase	3e-06	48.99	MNPQFAQPKGSTSKESNKDSIARKFGCKKSEVVYAKSGQSLSGYKVIYDKETQRAYSLPVDIPAGTTAISLSASALLVHSGGSVDLGELASQRNEYNVLPGSFTTGAIVSTKNDVLTHNGIQYRWNGSLPKVVPQNSLPSSDDNWIGLGASYLKEQLNSTSGASMVVLANGKTIEEEFAEEAAWQNQENMVRTVIPNVYHHIRGVQRHSGKNLAWSAPDVAIDKLNPTDTVFYRMPQIVKTGDGTLMIFCNELHGNNTDIGATPDQQCNIVMKYSIDNGWSWSAKVVVANFGATYQNGEIAAVYNPVDGRVYCYFTSCKGQLGWGYSQPGNDPNTSSQIYVTYCDAEAPTIWRTPANITATLKPATADFIWTSPTKPVVLPDGKMAMIVSTVTGSRVDS…
1895	KSEVVYAKSGQSLSGYKV	exo-alpha-sialidase	2e-07	76.3	MNPQFAQPKGSTSKESNKDSIARKFGCKKSEVVYAKSGQSLSGYKVIYDKETQRAYSLPVDIPAGTTAISLSASALLVHSGGSVDLGELASQRNEYNVLPGSFTTGAIVSTKNDVLTHNGIQYRWNGSLPKVVPQNSLPSSDDNWIGLGASYLKEQLNSTSGASMVVLANGKTIEEEFAEEAAWQNQENMVRTVIPNVYHHIRGVQRHSGKNLAWSAPDVAIDKLNPTDTVFYRMPQIVKTGDGTLMIFCNELHGNNTDIGATPDQQCNIVMKYSIDNGWSWSAKVVVANFGATYQNGEIAAVYNPVDGRVYCYFTSCKGQLGWGYSQPGNDPNTSSQIYVTYCDAEAPTIWRTPANITATLKPATADFIWTSPTKPVVLPDGKMAMIVSTVTGSRVDS…
1911	KTGDGTLMIFCNELHGNNTDIGATPDQQCNI	exo-alpha-sialidase	1e-19	67.09	MNPQFAQPKGSTSKESNKDSIARKFGCKKSEVVYAKSGQSLSGYKVIYDKETQRAYSLPVDIPAGTTAISLSASALLVHSGGSVDLGELASQRNEYNVLPGSFTTGAIVSTKNDVLTHNGIQYRWNGSLPKVVPQNSLPSSDDNWIGLGASYLKEQLNSTSGASMVVLANGKTIEEEFAEEAAWQNQENMVRTVIPNVYHHIRGVQRHSGKNLAWSAPDVAIDKLNPTDTVFYRMPQIVKTGDGTLMIFCNELHGNNTDIGATPDQQCNIVMKYSIDNGWSWSAKVVVANFGATYQNGEIAAVYNPVDGRVYCYFTSCKGQLGWGYSQPGNDPNTSSQIYVTYCDAEAPTIWRTPANITATLKPATADFIWTSPTKPVVLPDGKMAMIVSTVTGSRVDS…
1941	KTGDGTLMIFCNELHGNNTDIGATPDQQCNI	exo-alpha-sialidase	1e-19	42.97	MNPQFAQPKGSTSKESNKDSIARKFGCKKSEVVYAKSGQSLSGYKVIYDKETQRAYSLPVDIPAGTTAISLSASALLVHSGGSVDLGELASQRNEYNVLPGSFTTGAIVSTKNDVLTHNGIQYRWNGSLPKVVPQNSLPSSDDNWIGLGASYLKEQLNSTSGASMVVLANGKTIEEEFAEEAAWQNQENMVRTVIPNVYHHIRGVQRHSGKNLAWSAPDVAIDKLNPTDTVFYRMPQIVKTGDGTLMIFCNELHGNNTDIGATPDQQCNIVMKYSIDNGWSWSAKVVVANFGATYQNGEIAAVYNPVDGRVYCYFTSCKGQLGWGYSQPGNDPNTSSQIYVTYCDAEAPTIWRTPANITATLKPATADFIWTSPTKPVVLPDGKMAMIVSTVTGSRVDS…
1833	KTGDGTLMIFCNELHGNNTDIGATPDQQCNIVMKY	exo-alpha-sialidase	9e-23	139.22	MNPQFAQPKGSTSKESNKDSIARKFGCKKSEVVYAKSGQSLSGYKVIYDKETQRAYSLPVDIPAGTTAISLSASALLVHSGGSVDLGELASQRNEYNVLPGSFTTGAIVSTKNDVLTHNGIQYRWNGSLPKVVPQNSLPSSDDNWIGLGASYLKEQLNSTSGASMVVLANGKTIEEEFAEEAAWQNQENMVRTVIPNVYHHIRGVQRHSGKNLAWSAPDVAIDKLNPTDTVFYRMPQIVKTGDGTLMIFCNELHGNNTDIGATPDQQCNIVMKYSIDNGWSWSAKVVVANFGATYQNGEIAAVYNPVDGRVYCYFTSCKGQLGWGYSQPGNDPNTSSQIYVTYCDAEAPTIWRTPANITATLKPATADFIWTSPTKPVVLPDGKMAMIVSTVTGSRVDS…
1843	KTGDGTLMIFCNELHGNNTDIGATPDQQCNIVMKY	exo-alpha-sialidase	9e-23	122.22	MNPQFAQPKGSTSKESNKDSIARKFGCKKSEVVYAKSGQSLSGYKVIYDKETQRAYSLPVDIPAGTTAISLSASALLVHSGGSVDLGELASQRNEYNVLPGSFTTGAIVSTKNDVLTHNGIQYRWNGSLPKVVPQNSLPSSDDNWIGLGASYLKEQLNSTSGASMVVLANGKTIEEEFAEEAAWQNQENMVRTVIPNVYHHIRGVQRHSGKNLAWSAPDVAIDKLNPTDTVFYRMPQIVKTGDGTLMIFCNELHGNNTDIGATPDQQCNIVMKYSIDNGWSWSAKVVVANFGATYQNGEIAAVYNPVDGRVYCYFTSCKGQLGWGYSQPGNDPNTSSQIYVTYCDAEAPTIWRTPANITATLKPATADFIWTSPTKPVVLPDGKMAMIVSTVTGSRVDS…
1901	KTGDGTLMIFCNELHGNNTDIGATPDQQCNIVMKY	exo-alpha-sialidase	9e-23	72.26	MNPQFAQPKGSTSKESNKDSIARKFGCKKSEVVYAKSGQSLSGYKVIYDKETQRAYSLPVDIPAGTTAISLSASALLVHSGGSVDLGELASQRNEYNVLPGSFTTGAIVSTKNDVLTHNGIQYRWNGSLPKVVPQNSLPSSDDNWIGLGASYLKEQLNSTSGASMVVLANGKTIEEEFAEEAAWQNQENMVRTVIPNVYHHIRGVQRHSGKNLAWSAPDVAIDKLNPTDTVFYRMPQIVKTGDGTLMIFCNELHGNNTDIGATPDQQCNIVMKYSIDNGWSWSAKVVVANFGATYQNGEIAAVYNPVDGRVYCYFTSCKGQLGWGYSQPGNDPNTSSQIYVTYCDAEAPTIWRTPANITATLKPATADFIWTSPTKPVVLPDGKMAMIVSTVTGSRVDS…
1905	KTGDGTLMIFCNELHGNNTDIGATPDQQCNIVMKY	exo-alpha-sialidase	9e-23	70.12	MNPQFAQPKGSTSKESNKDSIARKFGCKKSEVVYAKSGQSLSGYKVIYDKETQRAYSLPVDIPAGTTAISLSASALLVHSGGSVDLGELASQRNEYNVLPGSFTTGAIVSTKNDVLTHNGIQYRWNGSLPKVVPQNSLPSSDDNWIGLGASYLKEQLNSTSGASMVVLANGKTIEEEFAEEAAWQNQENMVRTVIPNVYHHIRGVQRHSGKNLAWSAPDVAIDKLNPTDTVFYRMPQIVKTGDGTLMIFCNELHGNNTDIGATPDQQCNIVMKYSIDNGWSWSAKVVVANFGATYQNGEIAAVYNPVDGRVYCYFTSCKGQLGWGYSQPGNDPNTSSQIYVTYCDAEAPTIWRTPANITATLKPATADFIWTSPTKPVVLPDGKMAMIVSTVTGSRVDS…
1926	KTGDGTLMIFCNELHGNNTDIGATPDQQCNIVMKY	exo-alpha-sialidase	9e-23	56.4	MNPQFAQPKGSTSKESNKDSIARKFGCKKSEVVYAKSGQSLSGYKVIYDKETQRAYSLPVDIPAGTTAISLSASALLVHSGGSVDLGELASQRNEYNVLPGSFTTGAIVSTKNDVLTHNGIQYRWNGSLPKVVPQNSLPSSDDNWIGLGASYLKEQLNSTSGASMVVLANGKTIEEEFAEEAAWQNQENMVRTVIPNVYHHIRGVQRHSGKNLAWSAPDVAIDKLNPTDTVFYRMPQIVKTGDGTLMIFCNELHGNNTDIGATPDQQCNIVMKYSIDNGWSWSAKVVVANFGATYQNGEIAAVYNPVDGRVYCYFTSCKGQLGWGYSQPGNDPNTSSQIYVTYCDAEAPTIWRTPANITATLKPATADFIWTSPTKPVVLPDGKMAMIVSTVTGSRVDS…
1919	KTIEEEFAEEAAWQNQENM	exo-alpha-sialidase	1e-10	62.91	MNPQFAQPKGSTSKESNKDSIARKFGCKKSEVVYAKSGQSLSGYKVIYDKETQRAYSLPVDIPAGTTAISLSASALLVHSGGSVDLGELASQRNEYNVLPGSFTTGAIVSTKNDVLTHNGIQYRWNGSLPKVVPQNSLPSSDDNWIGLGASYLKEQLNSTSGASMVVLANGKTIEEEFAEEAAWQNQENMVRTVIPNVYHHIRGVQRHSGKNLAWSAPDVAIDKLNPTDTVFYRMPQIVKTGDGTLMIFCNELHGNNTDIGATPDQQCNIVMKYSIDNGWSWSAKVVVANFGATYQNGEIAAVYNPVDGRVYCYFTSCKGQLGWGYSQPGNDPNTSSQIYVTYCDAEAPTIWRTPANITATLKPATADFIWTSPTKPVVLPDGKMAMIVSTVTGSRVDS…
1835	KTIEEEFAEEAAWQNQENMVRT	exo-alpha-sialidase	1e-12	136.47	MNPQFAQPKGSTSKESNKDSIARKFGCKKSEVVYAKSGQSLSGYKVIYDKETQRAYSLPVDIPAGTTAISLSASALLVHSGGSVDLGELASQRNEYNVLPGSFTTGAIVSTKNDVLTHNGIQYRWNGSLPKVVPQNSLPSSDDNWIGLGASYLKEQLNSTSGASMVVLANGKTIEEEFAEEAAWQNQENMVRTVIPNVYHHIRGVQRHSGKNLAWSAPDVAIDKLNPTDTVFYRMPQIVKTGDGTLMIFCNELHGNNTDIGATPDQQCNIVMKYSIDNGWSWSAKVVVANFGATYQNGEIAAVYNPVDGRVYCYFTSCKGQLGWGYSQPGNDPNTSSQIYVTYCDAEAPTIWRTPANITATLKPATADFIWTSPTKPVVLPDGKMAMIVSTVTGSRVDS…
1837	KTIEEEFAEEAAWQNQENMVRT	exo-alpha-sialidase	1e-12	128.22	MNPQFAQPKGSTSKESNKDSIARKFGCKKSEVVYAKSGQSLSGYKVIYDKETQRAYSLPVDIPAGTTAISLSASALLVHSGGSVDLGELASQRNEYNVLPGSFTTGAIVSTKNDVLTHNGIQYRWNGSLPKVVPQNSLPSSDDNWIGLGASYLKEQLNSTSGASMVVLANGKTIEEEFAEEAAWQNQENMVRTVIPNVYHHIRGVQRHSGKNLAWSAPDVAIDKLNPTDTVFYRMPQIVKTGDGTLMIFCNELHGNNTDIGATPDQQCNIVMKYSIDNGWSWSAKVVVANFGATYQNGEIAAVYNPVDGRVYCYFTSCKGQLGWGYSQPGNDPNTSSQIYVTYCDAEAPTIWRTPANITATLKPATADFIWTSPTKPVVLPDGKMAMIVSTVTGSRVDS…
1858	KTIEEEFAEEAAWQNQENMVRT	exo-alpha-sialidase	1e-12	101.32	MNPQFAQPKGSTSKESNKDSIARKFGCKKSEVVYAKSGQSLSGYKVIYDKETQRAYSLPVDIPAGTTAISLSASALLVHSGGSVDLGELASQRNEYNVLPGSFTTGAIVSTKNDVLTHNGIQYRWNGSLPKVVPQNSLPSSDDNWIGLGASYLKEQLNSTSGASMVVLANGKTIEEEFAEEAAWQNQENMVRTVIPNVYHHIRGVQRHSGKNLAWSAPDVAIDKLNPTDTVFYRMPQIVKTGDGTLMIFCNELHGNNTDIGATPDQQCNIVMKYSIDNGWSWSAKVVVANFGATYQNGEIAAVYNPVDGRVYCYFTSCKGQLGWGYSQPGNDPNTSSQIYVTYCDAEAPTIWRTPANITATLKPATADFIWTSPTKPVVLPDGKMAMIVSTVTGSRVDS…
1907	KTIEEEFAEEAAWQNQENMVRT	exo-alpha-sialidase	1e-12	69.11	MNPQFAQPKGSTSKESNKDSIARKFGCKKSEVVYAKSGQSLSGYKVIYDKETQRAYSLPVDIPAGTTAISLSASALLVHSGGSVDLGELASQRNEYNVLPGSFTTGAIVSTKNDVLTHNGIQYRWNGSLPKVVPQNSLPSSDDNWIGLGASYLKEQLNSTSGASMVVLANGKTIEEEFAEEAAWQNQENMVRTVIPNVYHHIRGVQRHSGKNLAWSAPDVAIDKLNPTDTVFYRMPQIVKTGDGTLMIFCNELHGNNTDIGATPDQQCNIVMKYSIDNGWSWSAKVVVANFGATYQNGEIAAVYNPVDGRVYCYFTSCKGQLGWGYSQPGNDPNTSSQIYVTYCDAEAPTIWRTPANITATLKPATADFIWTSPTKPVVLPDGKMAMIVSTVTGSRVDS…
1914	KTIEEEFAEEAAWQNQENMVRT	exo-alpha-sialidase	1e-12	66.56	MNPQFAQPKGSTSKESNKDSIARKFGCKKSEVVYAKSGQSLSGYKVIYDKETQRAYSLPVDIPAGTTAISLSASALLVHSGGSVDLGELASQRNEYNVLPGSFTTGAIVSTKNDVLTHNGIQYRWNGSLPKVVPQNSLPSSDDNWIGLGASYLKEQLNSTSGASMVVLANGKTIEEEFAEEAAWQNQENMVRTVIPNVYHHIRGVQRHSGKNLAWSAPDVAIDKLNPTDTVFYRMPQIVKTGDGTLMIFCNELHGNNTDIGATPDQQCNIVMKYSIDNGWSWSAKVVVANFGATYQNGEIAAVYNPVDGRVYCYFTSCKGQLGWGYSQPGNDPNTSSQIYVTYCDAEAPTIWRTPANITATLKPATADFIWTSPTKPVVLPDGKMAMIVSTVTGSRVDS…
1924	KTIEEEFAEEAAWQNQENMVRT	exo-alpha-sialidase	1e-12	56.82	MNPQFAQPKGSTSKESNKDSIARKFGCKKSEVVYAKSGQSLSGYKVIYDKETQRAYSLPVDIPAGTTAISLSASALLVHSGGSVDLGELASQRNEYNVLPGSFTTGAIVSTKNDVLTHNGIQYRWNGSLPKVVPQNSLPSSDDNWIGLGASYLKEQLNSTSGASMVVLANGKTIEEEFAEEAAWQNQENMVRTVIPNVYHHIRGVQRHSGKNLAWSAPDVAIDKLNPTDTVFYRMPQIVKTGDGTLMIFCNELHGNNTDIGATPDQQCNIVMKYSIDNGWSWSAKVVVANFGATYQNGEIAAVYNPVDGRVYCYFTSCKGQLGWGYSQPGNDPNTSSQIYVTYCDAEAPTIWRTPANITATLKPATADFIWTSPTKPVVLPDGKMAMIVSTVTGSRVDS…
1925	KTIEEEFAEEAAWQNQENMVRT	exo-alpha-sialidase	1e-12	56.58	MNPQFAQPKGSTSKESNKDSIARKFGCKKSEVVYAKSGQSLSGYKVIYDKETQRAYSLPVDIPAGTTAISLSASALLVHSGGSVDLGELASQRNEYNVLPGSFTTGAIVSTKNDVLTHNGIQYRWNGSLPKVVPQNSLPSSDDNWIGLGASYLKEQLNSTSGASMVVLANGKTIEEEFAEEAAWQNQENMVRTVIPNVYHHIRGVQRHSGKNLAWSAPDVAIDKLNPTDTVFYRMPQIVKTGDGTLMIFCNELHGNNTDIGATPDQQCNIVMKYSIDNGWSWSAKVVVANFGATYQNGEIAAVYNPVDGRVYCYFTSCKGQLGWGYSQPGNDPNTSSQIYVTYCDAEAPTIWRTPANITATLKPATADFIWTSPTKPVVLPDGKMAMIVSTVTGSRVDS…
1871	KTPSGWFTESIANVTI	exo-alpha-sialidase	2e-07	94.27	MNPQFAQPKGSTSKESNKDSIARKFGCKKSEVVYAKSGQSLSGYKVIYDKETQRAYSLPVDIPAGTTAISLSASALLVHSGGSVDLGELASQRNEYNVLPGSFTTGAIVSTKNDVLTHNGIQYRWNGSLPKVVPQNSLPSSDDNWIGLGASYLKEQLNSTSGASMVVLANGKTIEEEFAEEAAWQNQENMVRTVIPNVYHHIRGVQRHSGKNLAWSAPDVAIDKLNPTDTVFYRMPQIVKTGDGTLMIFCNELHGNNTDIGATPDQQCNIVMKYSIDNGWSWSAKVVVANFGATYQNGEIAAVYNPVDGRVYCYFTSCKGQLGWGYSQPGNDPNTSSQIYVTYCDAEAPTIWRTPANITATLKPATADFIWTSPTKPVVLPDGKMAMIVSTVTGSRVDS…
1887	KTPSGWFTESIANVTI	exo-alpha-sialidase	2e-07	78.85	MNPQFAQPKGSTSKESNKDSIARKFGCKKSEVVYAKSGQSLSGYKVIYDKETQRAYSLPVDIPAGTTAISLSASALLVHSGGSVDLGELASQRNEYNVLPGSFTTGAIVSTKNDVLTHNGIQYRWNGSLPKVVPQNSLPSSDDNWIGLGASYLKEQLNSTSGASMVVLANGKTIEEEFAEEAAWQNQENMVRTVIPNVYHHIRGVQRHSGKNLAWSAPDVAIDKLNPTDTVFYRMPQIVKTGDGTLMIFCNELHGNNTDIGATPDQQCNIVMKYSIDNGWSWSAKVVVANFGATYQNGEIAAVYNPVDGRVYCYFTSCKGQLGWGYSQPGNDPNTSSQIYVTYCDAEAPTIWRTPANITATLKPATADFIWTSPTKPVVLPDGKMAMIVSTVTGSRVDS…
1931	KTPSGWFTESIANVTI	exo-alpha-sialidase	2e-07	51.3	MNPQFAQPKGSTSKESNKDSIARKFGCKKSEVVYAKSGQSLSGYKVIYDKETQRAYSLPVDIPAGTTAISLSASALLVHSGGSVDLGELASQRNEYNVLPGSFTTGAIVSTKNDVLTHNGIQYRWNGSLPKVVPQNSLPSSDDNWIGLGASYLKEQLNSTSGASMVVLANGKTIEEEFAEEAAWQNQENMVRTVIPNVYHHIRGVQRHSGKNLAWSAPDVAIDKLNPTDTVFYRMPQIVKTGDGTLMIFCNELHGNNTDIGATPDQQCNIVMKYSIDNGWSWSAKVVVANFGATYQNGEIAAVYNPVDGRVYCYFTSCKGQLGWGYSQPGNDPNTSSQIYVTYCDAEAPTIWRTPANITATLKPATADFIWTSPTKPVVLPDGKMAMIVSTVTGSRVDS…
1930	KVSUBPATADFIWTSPTKPVVLPDGKM	exo-alpha-sialidase	1e-12	53.77	MNPQFAQPKGSTSKESNKDSIARKFGCKKSEVVYAKSGQSLSGYKVIYDKETQRAYSLPVDIPAGTTAISLSASALLVHSGGSVDLGELASQRNEYNVLPGSFTTGAIVSTKNDVLTHNGIQYRWNGSLPKVVPQNSLPSSDDNWIGLGASYLKEQLNSTSGASMVVLANGKTIEEEFAEEAAWQNQENMVRTVIPNVYHHIRGVQRHSGKNLAWSAPDVAIDKLNPTDTVFYRMPQIVKTGDGTLMIFCNELHGNNTDIGATPDQQCNIVMKYSIDNGWSWSAKVVVANFGATYQNGEIAAVYNPVDGRVYCYFTSCKGQLGWGYSQPGNDPNTSSQIYVTYCDAEAPTIWRTPANITATLKPATADFIWTSPTKPVVLPDGKMAMIVSTVTGSRVDS…
1834	KVVPQNSLPSSDDNWIGLGASYLKE	exo-alpha-sialidase	7e-14	138.26	MNPQFAQPKGSTSKESNKDSIARKFGCKKSEVVYAKSGQSLSGYKVIYDKETQRAYSLPVDIPAGTTAISLSASALLVHSGGSVDLGELASQRNEYNVLPGSFTTGAIVSTKNDVLTHNGIQYRWNGSLPKVVPQNSLPSSDDNWIGLGASYLKEQLNSTSGASMVVLANGKTIEEEFAEEAAWQNQENMVRTVIPNVYHHIRGVQRHSGKNLAWSAPDVAIDKLNPTDTVFYRMPQIVKTGDGTLMIFCNELHGNNTDIGATPDQQCNIVMKYSIDNGWSWSAKVVVANFGATYQNGEIAAVYNPVDGRVYCYFTSCKGQLGWGYSQPGNDPNTSSQIYVTYCDAEAPTIWRTPANITATLKPATADFIWTSPTKPVVLPDGKMAMIVSTVTGSRVDS…
1857	KVVPQNSLPSSDDNWIGLGASYLKE	exo-alpha-sialidase	7e-14	101.83	MNPQFAQPKGSTSKESNKDSIARKFGCKKSEVVYAKSGQSLSGYKVIYDKETQRAYSLPVDIPAGTTAISLSASALLVHSGGSVDLGELASQRNEYNVLPGSFTTGAIVSTKNDVLTHNGIQYRWNGSLPKVVPQNSLPSSDDNWIGLGASYLKEQLNSTSGASMVVLANGKTIEEEFAEEAAWQNQENMVRTVIPNVYHHIRGVQRHSGKNLAWSAPDVAIDKLNPTDTVFYRMPQIVKTGDGTLMIFCNELHGNNTDIGATPDQQCNIVMKYSIDNGWSWSAKVVVANFGATYQNGEIAAVYNPVDGRVYCYFTSCKGQLGWGYSQPGNDPNTSSQIYVTYCDAEAPTIWRTPANITATLKPATADFIWTSPTKPVVLPDGKMAMIVSTVTGSRVDS…
1868	KVVPQNSLPSSDDNWIGLGASYLKE	exo-alpha-sialidase	7e-14	96.21	MNPQFAQPKGSTSKESNKDSIARKFGCKKSEVVYAKSGQSLSGYKVIYDKETQRAYSLPVDIPAGTTAISLSASALLVHSGGSVDLGELASQRNEYNVLPGSFTTGAIVSTKNDVLTHNGIQYRWNGSLPKVVPQNSLPSSDDNWIGLGASYLKEQLNSTSGASMVVLANGKTIEEEFAEEAAWQNQENMVRTVIPNVYHHIRGVQRHSGKNLAWSAPDVAIDKLNPTDTVFYRMPQIVKTGDGTLMIFCNELHGNNTDIGATPDQQCNIVMKYSIDNGWSWSAKVVVANFGATYQNGEIAAVYNPVDGRVYCYFTSCKGQLGWGYSQPGNDPNTSSQIYVTYCDAEAPTIWRTPANITATLKPATADFIWTSPTKPVVLPDGKMAMIVSTVTGSRVDS…
1869	KVVPQNSLPSSDDNWIGLGASYLKE	exo-alpha-sialidase	7e-14	95.15	MNPQFAQPKGSTSKESNKDSIARKFGCKKSEVVYAKSGQSLSGYKVIYDKETQRAYSLPVDIPAGTTAISLSASALLVHSGGSVDLGELASQRNEYNVLPGSFTTGAIVSTKNDVLTHNGIQYRWNGSLPKVVPQNSLPSSDDNWIGLGASYLKEQLNSTSGASMVVLANGKTIEEEFAEEAAWQNQENMVRTVIPNVYHHIRGVQRHSGKNLAWSAPDVAIDKLNPTDTVFYRMPQIVKTGDGTLMIFCNELHGNNTDIGATPDQQCNIVMKYSIDNGWSWSAKVVVANFGATYQNGEIAAVYNPVDGRVYCYFTSCKGQLGWGYSQPGNDPNTSSQIYVTYCDAEAPTIWRTPANITATLKPATADFIWTSPTKPVVLPDGKMAMIVSTVTGSRVDS…
1884	KVVPQNSLPSSDDNWIGLGASYLKE	exo-alpha-sialidase	7e-14	80.96	MNPQFAQPKGSTSKESNKDSIARKFGCKKSEVVYAKSGQSLSGYKVIYDKETQRAYSLPVDIPAGTTAISLSASALLVHSGGSVDLGELASQRNEYNVLPGSFTTGAIVSTKNDVLTHNGIQYRWNGSLPKVVPQNSLPSSDDNWIGLGASYLKEQLNSTSGASMVVLANGKTIEEEFAEEAAWQNQENMVRTVIPNVYHHIRGVQRHSGKNLAWSAPDVAIDKLNPTDTVFYRMPQIVKTGDGTLMIFCNELHGNNTDIGATPDQQCNIVMKYSIDNGWSWSAKVVVANFGATYQNGEIAAVYNPVDGRVYCYFTSCKGQLGWGYSQPGNDPNTSSQIYVTYCDAEAPTIWRTPANITATLKPATADFIWTSPTKPVVLPDGKMAMIVSTVTGSRVDS…
1896	KVVPQNSLPSSDDNWIGLGASYLKE	exo-alpha-sialidase	7e-14	75.29	MNPQFAQPKGSTSKESNKDSIARKFGCKKSEVVYAKSGQSLSGYKVIYDKETQRAYSLPVDIPAGTTAISLSASALLVHSGGSVDLGELASQRNEYNVLPGSFTTGAIVSTKNDVLTHNGIQYRWNGSLPKVVPQNSLPSSDDNWIGLGASYLKEQLNSTSGASMVVLANGKTIEEEFAEEAAWQNQENMVRTVIPNVYHHIRGVQRHSGKNLAWSAPDVAIDKLNPTDTVFYRMPQIVKTGDGTLMIFCNELHGNNTDIGATPDQQCNIVMKYSIDNGWSWSAKVVVANFGATYQNGEIAAVYNPVDGRVYCYFTSCKGQLGWGYSQPGNDPNTSSQIYVTYCDAEAPTIWRTPANITATLKPATADFIWTSPTKPVVLPDGKMAMIVSTVTGSRVDS…
1849	KVVVANFGATYQNGEIAAVYNPVDGRV	exo-alpha-sialidase	1e-14	113.85	MNPQFAQPKGSTSKESNKDSIARKFGCKKSEVVYAKSGQSLSGYKVIYDKETQRAYSLPVDIPAGTTAISLSASALLVHSGGSVDLGELASQRNEYNVLPGSFTTGAIVSTKNDVLTHNGIQYRWNGSLPKVVPQNSLPSSDDNWIGLGASYLKEQLNSTSGASMVVLANGKTIEEEFAEEAAWQNQENMVRTVIPNVYHHIRGVQRHSGKNLAWSAPDVAIDKLNPTDTVFYRMPQIVKTGDGTLMIFCNELHGNNTDIGATPDQQCNIVMKYSIDNGWSWSAKVVVANFGATYQNGEIAAVYNPVDGRVYCYFTSCKGQLGWGYSQPGNDPNTSSQIYVTYCDAEAPTIWRTPANITATLKPATADFIWTSPTKPVVLPDGKMAMIVSTVTGSRVDS…
1874	KVVVANFGATYQNGEIAAVYNPVDGRV	exo-alpha-sialidase	1e-14	91.8	MNPQFAQPKGSTSKESNKDSIARKFGCKKSEVVYAKSGQSLSGYKVIYDKETQRAYSLPVDIPAGTTAISLSASALLVHSGGSVDLGELASQRNEYNVLPGSFTTGAIVSTKNDVLTHNGIQYRWNGSLPKVVPQNSLPSSDDNWIGLGASYLKEQLNSTSGASMVVLANGKTIEEEFAEEAAWQNQENMVRTVIPNVYHHIRGVQRHSGKNLAWSAPDVAIDKLNPTDTVFYRMPQIVKTGDGTLMIFCNELHGNNTDIGATPDQQCNIVMKYSIDNGWSWSAKVVVANFGATYQNGEIAAVYNPVDGRVYCYFTSCKGQLGWGYSQPGNDPNTSSQIYVTYCDAEAPTIWRTPANITATLKPATADFIWTSPTKPVVLPDGKMAMIVSTVTGSRVDS…
1910	KVVVANFGATYQNGEIAAVYNPVDGRV	exo-alpha-sialidase	1e-14	67.22	MNPQFAQPKGSTSKESNKDSIARKFGCKKSEVVYAKSGQSLSGYKVIYDKETQRAYSLPVDIPAGTTAISLSASALLVHSGGSVDLGELASQRNEYNVLPGSFTTGAIVSTKNDVLTHNGIQYRWNGSLPKVVPQNSLPSSDDNWIGLGASYLKEQLNSTSGASMVVLANGKTIEEEFAEEAAWQNQENMVRTVIPNVYHHIRGVQRHSGKNLAWSAPDVAIDKLNPTDTVFYRMPQIVKTGDGTLMIFCNELHGNNTDIGATPDQQCNIVMKYSIDNGWSWSAKVVVANFGATYQNGEIAAVYNPVDGRVYCYFTSCKGQLGWGYSQPGNDPNTSSQIYVTYCDAEAPTIWRTPANITATLKPATADFIWTSPTKPVVLPDGKMAMIVSTVTGSRVDS…
1861	KYSIDNGWSWSAKV	exo-alpha-sialidase	2e-06	100.01	MNPQFAQPKGSTSKESNKDSIARKFGCKKSEVVYAKSGQSLSGYKVIYDKETQRAYSLPVDIPAGTTAISLSASALLVHSGGSVDLGELASQRNEYNVLPGSFTTGAIVSTKNDVLTHNGIQYRWNGSLPKVVPQNSLPSSDDNWIGLGASYLKEQLNSTSGASMVVLANGKTIEEEFAEEAAWQNQENMVRTVIPNVYHHIRGVQRHSGKNLAWSAPDVAIDKLNPTDTVFYRMPQIVKTGDGTLMIFCNELHGNNTDIGATPDQQCNIVMKYSIDNGWSWSAKVVVANFGATYQNGEIAAVYNPVDGRVYCYFTSCKGQLGWGYSQPGNDPNTSSQIYVTYCDAEAPTIWRTPANITATLKPATADFIWTSPTKPVVLPDGKMAMIVSTVTGSRVDS…
1863	KYSIDNGWSWSAKV	exo-alpha-sialidase	2e-06	98.71	MNPQFAQPKGSTSKESNKDSIARKFGCKKSEVVYAKSGQSLSGYKVIYDKETQRAYSLPVDIPAGTTAISLSASALLVHSGGSVDLGELASQRNEYNVLPGSFTTGAIVSTKNDVLTHNGIQYRWNGSLPKVVPQNSLPSSDDNWIGLGASYLKEQLNSTSGASMVVLANGKTIEEEFAEEAAWQNQENMVRTVIPNVYHHIRGVQRHSGKNLAWSAPDVAIDKLNPTDTVFYRMPQIVKTGDGTLMIFCNELHGNNTDIGATPDQQCNIVMKYSIDNGWSWSAKVVVANFGATYQNGEIAAVYNPVDGRVYCYFTSCKGQLGWGYSQPGNDPNTSSQIYVTYCDAEAPTIWRTPANITATLKPATADFIWTSPTKPVVLPDGKMAMIVSTVTGSRVDS…
1932	KYSIDNGWSWSAKV	exo-alpha-sialidase	2e-06	50.85	MNPQFAQPKGSTSKESNKDSIARKFGCKKSEVVYAKSGQSLSGYKVIYDKETQRAYSLPVDIPAGTTAISLSASALLVHSGGSVDLGELASQRNEYNVLPGSFTTGAIVSTKNDVLTHNGIQYRWNGSLPKVVPQNSLPSSDDNWIGLGASYLKEQLNSTSGASMVVLANGKTIEEEFAEEAAWQNQENMVRTVIPNVYHHIRGVQRHSGKNLAWSAPDVAIDKLNPTDTVFYRMPQIVKTGDGTLMIFCNELHGNNTDIGATPDQQCNIVMKYSIDNGWSWSAKVVVANFGATYQNGEIAAVYNPVDGRVYCYFTSCKGQLGWGYSQPGNDPNTSSQIYVTYCDAEAPTIWRTPANITATLKPATADFIWTSPTKPVVLPDGKMAMIVSTVTGSRVDS…
1903	KYSMDYTSUBVLSSEESGGEVGLNLLPDGRM	exo-alpha-sialidase	5e-13	71.21	MNPQFAQPKGSTSKESNKDSIARKFGCKKSEVVYAKSGQSLSGYKVIYDKETQRAYSLPVDIPAGTTAISLSASALLVHSGGSVDLGELASQRNEYNVLPGSFTTGAIVSTKNDVLTHNGIQYRWNGSLPKVVPQNSLPSSDDNWIGLGASYLKEQLNSTSGASMVVLANGKTIEEEFAEEAAWQNQENMVRTVIPNVYHHIRGVQRHSGKNLAWSAPDVAIDKLNPTDTVFYRMPQIVKTGDGTLMIFCNELHGNNTDIGATPDQQCNIVMKYSIDNGWSWSAKVVVANFGATYQNGEIAAVYNPVDGRVYCYFTSCKGQLGWGYSQPGNDPNTSSQIYVTYCDAEAPTIWRTPANITATLKPATADFIWTSPTKPVVLPDGKMAMIVSTVTGSRVDS…
1832	KYSMDYVLSSEESGGEVGLNLLPDGRM	exo-alpha-sialidase	4e-15	139.95	MNPQFAQPKGSTSKESNKDSIARKFGCKKSEVVYAKSGQSLSGYKVIYDKETQRAYSLPVDIPAGTTAISLSASALLVHSGGSVDLGELASQRNEYNVLPGSFTTGAIVSTKNDVLTHNGIQYRWNGSLPKVVPQNSLPSSDDNWIGLGASYLKEQLNSTSGASMVVLANGKTIEEEFAEEAAWQNQENMVRTVIPNVYHHIRGVQRHSGKNLAWSAPDVAIDKLNPTDTVFYRMPQIVKTGDGTLMIFCNELHGNNTDIGATPDQQCNIVMKYSIDNGWSWSAKVVVANFGATYQNGEIAAVYNPVDGRVYCYFTSCKGQLGWGYSQPGNDPNTSSQIYVTYCDAEAPTIWRTPANITATLKPATADFIWTSPTKPVVLPDGKMAMIVSTVTGSRVDS…
1842	KYSMDYVLSSEESGGEVGLNLLPDGRM	exo-alpha-sialidase	4e-15	123.37	MNPQFAQPKGSTSKESNKDSIARKFGCKKSEVVYAKSGQSLSGYKVIYDKETQRAYSLPVDIPAGTTAISLSASALLVHSGGSVDLGELASQRNEYNVLPGSFTTGAIVSTKNDVLTHNGIQYRWNGSLPKVVPQNSLPSSDDNWIGLGASYLKEQLNSTSGASMVVLANGKTIEEEFAEEAAWQNQENMVRTVIPNVYHHIRGVQRHSGKNLAWSAPDVAIDKLNPTDTVFYRMPQIVKTGDGTLMIFCNELHGNNTDIGATPDQQCNIVMKYSIDNGWSWSAKVVVANFGATYQNGEIAAVYNPVDGRVYCYFTSCKGQLGWGYSQPGNDPNTSSQIYVTYCDAEAPTIWRTPANITATLKPATADFIWTSPTKPVVLPDGKMAMIVSTVTGSRVDS…
1853	LLVHSGGSVDLGELASQRN	exo-alpha-sialidase	3e-09	105.75	MNPQFAQPKGSTSKESNKDSIARKFGCKKSEVVYAKSGQSLSGYKVIYDKETQRAYSLPVDIPAGTTAISLSASALLVHSGGSVDLGELASQRNEYNVLPGSFTTGAIVSTKNDVLTHNGIQYRWNGSLPKVVPQNSLPSSDDNWIGLGASYLKEQLNSTSGASMVVLANGKTIEEEFAEEAAWQNQENMVRTVIPNVYHHIRGVQRHSGKNLAWSAPDVAIDKLNPTDTVFYRMPQIVKTGDGTLMIFCNELHGNNTDIGATPDQQCNIVMKYSIDNGWSWSAKVVVANFGATYQNGEIAAVYNPVDGRVYCYFTSCKGQLGWGYSQPGNDPNTSSQIYVTYCDAEAPTIWRTPANITATLKPATADFIWTSPTKPVVLPDGKMAMIVSTVTGSRVDS…
1892	LSASALLVHSGGSVDLGELASQRN	exo-alpha-sialidase	1e-11	76.75	MNPQFAQPKGSTSKESNKDSIARKFGCKKSEVVYAKSGQSLSGYKVIYDKETQRAYSLPVDIPAGTTAISLSASALLVHSGGSVDLGELASQRNEYNVLPGSFTTGAIVSTKNDVLTHNGIQYRWNGSLPKVVPQNSLPSSDDNWIGLGASYLKEQLNSTSGASMVVLANGKTIEEEFAEEAAWQNQENMVRTVIPNVYHHIRGVQRHSGKNLAWSAPDVAIDKLNPTDTVFYRMPQIVKTGDGTLMIFCNELHGNNTDIGATPDQQCNIVMKYSIDNGWSWSAKVVVANFGATYQNGEIAAVYNPVDGRVYCYFTSCKGQLGWGYSQPGNDPNTSSQIYVTYCDAEAPTIWRTPANITATLKPATADFIWTSPTKPVVLPDGKMAMIVSTVTGSRVDS…
1929	NDVLTHNGIQYRW	exo-alpha-sialidase	1e-06	54.33	MNPQFAQPKGSTSKESNKDSIARKFGCKKSEVVYAKSGQSLSGYKVIYDKETQRAYSLPVDIPAGTTAISLSASALLVHSGGSVDLGELASQRNEYNVLPGSFTTGAIVSTKNDVLTHNGIQYRWNGSLPKVVPQNSLPSSDDNWIGLGASYLKEQLNSTSGASMVVLANGKTIEEEFAEEAAWQNQENMVRTVIPNVYHHIRGVQRHSGKNLAWSAPDVAIDKLNPTDTVFYRMPQIVKTGDGTLMIFCNELHGNNTDIGATPDQQCNIVMKYSIDNGWSWSAKVVVANFGATYQNGEIAAVYNPVDGRVYCYFTSCKGQLGWGYSQPGNDPNTSSQIYVTYCDAEAPTIWRTPANITATLKPATADFIWTSPTKPVVLPDGKMAMIVSTVTGSRVDS…
1902	NELHGNNTDIGATPDQQCNIVMKY	exo-alpha-sialidase	3e-14	72.06	MNPQFAQPKGSTSKESNKDSIARKFGCKKSEVVYAKSGQSLSGYKVIYDKETQRAYSLPVDIPAGTTAISLSASALLVHSGGSVDLGELASQRNEYNVLPGSFTTGAIVSTKNDVLTHNGIQYRWNGSLPKVVPQNSLPSSDDNWIGLGASYLKEQLNSTSGASMVVLANGKTIEEEFAEEAAWQNQENMVRTVIPNVYHHIRGVQRHSGKNLAWSAPDVAIDKLNPTDTVFYRMPQIVKTGDGTLMIFCNELHGNNTDIGATPDQQCNIVMKYSIDNGWSWSAKVVVANFGATYQNGEIAAVYNPVDGRVYCYFTSCKGQLGWGYSQPGNDPNTSSQIYVTYCDAEAPTIWRTPANITATLKPATADFIWTSPTKPVVLPDGKMAMIVSTVTGSRVDS…
1881	NNTDIGATPDQQCNIVMKY	exo-alpha-sialidase	2e-10	86.81	MNPQFAQPKGSTSKESNKDSIARKFGCKKSEVVYAKSGQSLSGYKVIYDKETQRAYSLPVDIPAGTTAISLSASALLVHSGGSVDLGELASQRNEYNVLPGSFTTGAIVSTKNDVLTHNGIQYRWNGSLPKVVPQNSLPSSDDNWIGLGASYLKEQLNSTSGASMVVLANGKTIEEEFAEEAAWQNQENMVRTVIPNVYHHIRGVQRHSGKNLAWSAPDVAIDKLNPTDTVFYRMPQIVKTGDGTLMIFCNELHGNNTDIGATPDQQCNIVMKYSIDNGWSWSAKVVVANFGATYQNGEIAAVYNPVDGRVYCYFTSCKGQLGWGYSQPGNDPNTSSQIYVTYCDAEAPTIWRTPANITATLKPATADFIWTSPTKPVVLPDGKMAMIVSTVTGSRVDS…
1894	RADTTLPTVTDRF	exo-alpha-sialidase	1e-05	76.32	MNPQFAQPKGSTSKESNKDSIARKFGCKKSEVVYAKSGQSLSGYKVIYDKETQRAYSLPVDIPAGTTAISLSASALLVHSGGSVDLGELASQRNEYNVLPGSFTTGAIVSTKNDVLTHNGIQYRWNGSLPKVVPQNSLPSSDDNWIGLGASYLKEQLNSTSGASMVVLANGKTIEEEFAEEAAWQNQENMVRTVIPNVYHHIRGVQRHSGKNLAWSAPDVAIDKLNPTDTVFYRMPQIVKTGDGTLMIFCNELHGNNTDIGATPDQQCNIVMKYSIDNGWSWSAKVVVANFGATYQNGEIAAVYNPVDGRVYCYFTSCKGQLGWGYSQPGNDPNTSSQIYVTYCDAEAPTIWRTPANITATLKPATADFIWTSPTKPVVLPDGKMAMIVSTVTGSRVDS…
1912	RAYSLPVDIPAGTTAISLSASALL	exo-alpha-sialidase	2e-11	66.81	MNPQFAQPKGSTSKESNKDSIARKFGCKKSEVVYAKSGQSLSGYKVIYDKETQRAYSLPVDIPAGTTAISLSASALLVHSGGSVDLGELASQRNEYNVLPGSFTTGAIVSTKNDVLTHNGIQYRWNGSLPKVVPQNSLPSSDDNWIGLGASYLKEQLNSTSGASMVVLANGKTIEEEFAEEAAWQNQENMVRTVIPNVYHHIRGVQRHSGKNLAWSAPDVAIDKLNPTDTVFYRMPQIVKTGDGTLMIFCNELHGNNTDIGATPDQQCNIVMKYSIDNGWSWSAKVVVANFGATYQNGEIAAVYNPVDGRVYCYFTSCKGQLGWGYSQPGNDPNTSSQIYVTYCDAEAPTIWRTPANITATLKPATADFIWTSPTKPVVLPDGKMAMIVSTVTGSRVDS…
1860	RAYSLPVDIPAGTTAISLSASALLVHSGGSVDLGELASQRN	exo-alpha-sialidase	2e-22	100.08	MNPQFAQPKGSTSKESNKDSIARKFGCKKSEVVYAKSGQSLSGYKVIYDKETQRAYSLPVDIPAGTTAISLSASALLVHSGGSVDLGELASQRNEYNVLPGSFTTGAIVSTKNDVLTHNGIQYRWNGSLPKVVPQNSLPSSDDNWIGLGASYLKEQLNSTSGASMVVLANGKTIEEEFAEEAAWQNQENMVRTVIPNVYHHIRGVQRHSGKNLAWSAPDVAIDKLNPTDTVFYRMPQIVKTGDGTLMIFCNELHGNNTDIGATPDQQCNIVMKYSIDNGWSWSAKVVVANFGATYQNGEIAAVYNPVDGRVYCYFTSCKGQLGWGYSQPGNDPNTSSQIYVTYCDAEAPTIWRTPANITATLKPATADFIWTSPTKPVVLPDGKMAMIVSTVTGSRVDS…
1916	RAYSLPVDIPAGTTAISLSASALLVHSGGSVDLGELASQRN	exo-alpha-sialidase	2e-22	63.63	MNPQFAQPKGSTSKESNKDSIARKFGCKKSEVVYAKSGQSLSGYKVIYDKETQRAYSLPVDIPAGTTAISLSASALLVHSGGSVDLGELASQRNEYNVLPGSFTTGAIVSTKNDVLTHNGIQYRWNGSLPKVVPQNSLPSSDDNWIGLGASYLKEQLNSTSGASMVVLANGKTIEEEFAEEAAWQNQENMVRTVIPNVYHHIRGVQRHSGKNLAWSAPDVAIDKLNPTDTVFYRMPQIVKTGDGTLMIFCNELHGNNTDIGATPDQQCNIVMKYSIDNGWSWSAKVVVANFGATYQNGEIAAVYNPVDGRVYCYFTSCKGQLGWGYSQPGNDPNTSSQIYVTYCDAEAPTIWRTPANITATLKPATADFIWTSPTKPVVLPDGKMAMIVSTVTGSRVDS…
1856	RDLVTWGLAPTGDINTSDSVGYI	exo-alpha-sialidase	3e-12	102.17	MNPQFAQPKGSTSKESNKDSIARKFGCKKSEVVYAKSGQSLSGYKVIYDKETQRAYSLPVDIPAGTTAISLSASALLVHSGGSVDLGELASQRNEYNVLPGSFTTGAIVSTKNDVLTHNGIQYRWNGSLPKVVPQNSLPSSDDNWIGLGASYLKEQLNSTSGASMVVLANGKTIEEEFAEEAAWQNQENMVRTVIPNVYHHIRGVQRHSGKNLAWSAPDVAIDKLNPTDTVFYRMPQIVKTGDGTLMIFCNELHGNNTDIGATPDQQCNIVMKYSIDNGWSWSAKVVVANFGATYQNGEIAAVYNPVDGRVYCYFTSCKGQLGWGYSQPGNDPNTSSQIYVTYCDAEAPTIWRTPANITATLKPATADFIWTSPTKPVVLPDGKMAMIVSTVTGSRVDS…
1845	RELESVDETAMLASGAIPNYSFYVNKD	exo-alpha-sialidase	7e-15	118.38	MNPQFAQPKGSTSKESNKDSIARKFGCKKSEVVYAKSGQSLSGYKVIYDKETQRAYSLPVDIPAGTTAISLSASALLVHSGGSVDLGELASQRNEYNVLPGSFTTGAIVSTKNDVLTHNGIQYRWNGSLPKVVPQNSLPSSDDNWIGLGASYLKEQLNSTSGASMVVLANGKTIEEEFAEEAAWQNQENMVRTVIPNVYHHIRGVQRHSGKNLAWSAPDVAIDKLNPTDTVFYRMPQIVKTGDGTLMIFCNELHGNNTDIGATPDQQCNIVMKYSIDNGWSWSAKVVVANFGATYQNGEIAAVYNPVDGRVYCYFTSCKGQLGWGYSQPGNDPNTSSQIYVTYCDAEAPTIWRTPANITATLKPATADFIWTSPTKPVVLPDGKMAMIVSTVTGSRVDS…
1865	RELESVDETAMLASGAIPNYSFYVNKD	exo-alpha-sialidase	7e-15	97.98	MNPQFAQPKGSTSKESNKDSIARKFGCKKSEVVYAKSGQSLSGYKVIYDKETQRAYSLPVDIPAGTTAISLSASALLVHSGGSVDLGELASQRNEYNVLPGSFTTGAIVSTKNDVLTHNGIQYRWNGSLPKVVPQNSLPSSDDNWIGLGASYLKEQLNSTSGASMVVLANGKTIEEEFAEEAAWQNQENMVRTVIPNVYHHIRGVQRHSGKNLAWSAPDVAIDKLNPTDTVFYRMPQIVKTGDGTLMIFCNELHGNNTDIGATPDQQCNIVMKYSIDNGWSWSAKVVVANFGATYQNGEIAAVYNPVDGRVYCYFTSCKGQLGWGYSQPGNDPNTSSQIYVTYCDAEAPTIWRTPANITATLKPATADFIWTSPTKPVVLPDGKMAMIVSTVTGSRVDS…
1943	RELESVDETAMLASGAIPNYSFYVNKD	exo-alpha-sialidase	7e-15	42.55	MNPQFAQPKGSTSKESNKDSIARKFGCKKSEVVYAKSGQSLSGYKVIYDKETQRAYSLPVDIPAGTTAISLSASALLVHSGGSVDLGELASQRNEYNVLPGSFTTGAIVSTKNDVLTHNGIQYRWNGSLPKVVPQNSLPSSDDNWIGLGASYLKEQLNSTSGASMVVLANGKTIEEEFAEEAAWQNQENMVRTVIPNVYHHIRGVQRHSGKNLAWSAPDVAIDKLNPTDTVFYRMPQIVKTGDGTLMIFCNELHGNNTDIGATPDQQCNIVMKYSIDNGWSWSAKVVVANFGATYQNGEIAAVYNPVDGRVYCYFTSCKGQLGWGYSQPGNDPNTSSQIYVTYCDAEAPTIWRTPANITATLKPATADFIWTSPTKPVVLPDGKMAMIVSTVTGSRVDS…
1938	RFHFNVAGAFT	exo-alpha-sialidase	3e-05	45.32	MNPQFAQPKGSTSKESNKDSIARKFGCKKSEVVYAKSGQSLSGYKVIYDKETQRAYSLPVDIPAGTTAISLSASALLVHSGGSVDLGELASQRNEYNVLPGSFTTGAIVSTKNDVLTHNGIQYRWNGSLPKVVPQNSLPSSDDNWIGLGASYLKEQLNSTSGASMVVLANGKTIEEEFAEEAAWQNQENMVRTVIPNVYHHIRGVQRHSGKNLAWSAPDVAIDKLNPTDTVFYRMPQIVKTGDGTLMIFCNELHGNNTDIGATPDQQCNIVMKYSIDNGWSWSAKVVVANFGATYQNGEIAAVYNPVDGRVYCYFTSCKGQLGWGYSQPGNDPNTSSQIYVTYCDAEAPTIWRTPANITATLKPATADFIWTSPTKPVVLPDGKMAMIVSTVTGSRVDS…
1851	RNEYNVLPGSFTTGAIVSTKN	exo-alpha-sialidase	8e-11	112.37	MNPQFAQPKGSTSKESNKDSIARKFGCKKSEVVYAKSGQSLSGYKVIYDKETQRAYSLPVDIPAGTTAISLSASALLVHSGGSVDLGELASQRNEYNVLPGSFTTGAIVSTKNDVLTHNGIQYRWNGSLPKVVPQNSLPSSDDNWIGLGASYLKEQLNSTSGASMVVLANGKTIEEEFAEEAAWQNQENMVRTVIPNVYHHIRGVQRHSGKNLAWSAPDVAIDKLNPTDTVFYRMPQIVKTGDGTLMIFCNELHGNNTDIGATPDQQCNIVMKYSIDNGWSWSAKVVVANFGATYQNGEIAAVYNPVDGRVYCYFTSCKGQLGWGYSQPGNDPNTSSQIYVTYCDAEAPTIWRTPANITATLKPATADFIWTSPTKPVVLPDGKMAMIVSTVTGSRVDS…
1873	RNEYNVLPGSFTTGAIVSTKN	exo-alpha-sialidase	8e-11	92.02	MNPQFAQPKGSTSKESNKDSIARKFGCKKSEVVYAKSGQSLSGYKVIYDKETQRAYSLPVDIPAGTTAISLSASALLVHSGGSVDLGELASQRNEYNVLPGSFTTGAIVSTKNDVLTHNGIQYRWNGSLPKVVPQNSLPSSDDNWIGLGASYLKEQLNSTSGASMVVLANGKTIEEEFAEEAAWQNQENMVRTVIPNVYHHIRGVQRHSGKNLAWSAPDVAIDKLNPTDTVFYRMPQIVKTGDGTLMIFCNELHGNNTDIGATPDQQCNIVMKYSIDNGWSWSAKVVVANFGATYQNGEIAAVYNPVDGRVYCYFTSCKGQLGWGYSQPGNDPNTSSQIYVTYCDAEAPTIWRTPANITATLKPATADFIWTSPTKPVVLPDGKMAMIVSTVTGSRVDS…
1893	RNEYNVLPGSFTTGAIVSTKN	exo-alpha-sialidase	8e-11	76.43	MNPQFAQPKGSTSKESNKDSIARKFGCKKSEVVYAKSGQSLSGYKVIYDKETQRAYSLPVDIPAGTTAISLSASALLVHSGGSVDLGELASQRNEYNVLPGSFTTGAIVSTKNDVLTHNGIQYRWNGSLPKVVPQNSLPSSDDNWIGLGASYLKEQLNSTSGASMVVLANGKTIEEEFAEEAAWQNQENMVRTVIPNVYHHIRGVQRHSGKNLAWSAPDVAIDKLNPTDTVFYRMPQIVKTGDGTLMIFCNELHGNNTDIGATPDQQCNIVMKYSIDNGWSWSAKVVVANFGATYQNGEIAAVYNPVDGRVYCYFTSCKGQLGWGYSQPGNDPNTSSQIYVTYCDAEAPTIWRTPANITATLKPATADFIWTSPTKPVVLPDGKMAMIVSTVTGSRVDS…
1923	RTPANITATLKP	exo-alpha-sialidase	1e-04	57.35	MNPQFAQPKGSTSKESNKDSIARKFGCKKSEVVYAKSGQSLSGYKVIYDKETQRAYSLPVDIPAGTTAISLSASALLVHSGGSVDLGELASQRNEYNVLPGSFTTGAIVSTKNDVLTHNGIQYRWNGSLPKVVPQNSLPSSDDNWIGLGASYLKEQLNSTSGASMVVLANGKTIEEEFAEEAAWQNQENMVRTVIPNVYHHIRGVQRHSGKNLAWSAPDVAIDKLNPTDTVFYRMPQIVKTGDGTLMIFCNELHGNNTDIGATPDQQCNIVMKYSIDNGWSWSAKVVVANFGATYQNGEIAAVYNPVDGRVYCYFTSCKGQLGWGYSQPGNDPNTSSQIYVTYCDAEAPTIWRTPANITATLKPATADFIWTSPTKPVVLPDGKMAMIVSTVTGSRVDS…
1838	RTPANITATLKPATADFIWTSPTKPVVLPDGKM	exo-alpha-sialidase	3e-19	127.72	MNPQFAQPKGSTSKESNKDSIARKFGCKKSEVVYAKSGQSLSGYKVIYDKETQRAYSLPVDIPAGTTAISLSASALLVHSGGSVDLGELASQRNEYNVLPGSFTTGAIVSTKNDVLTHNGIQYRWNGSLPKVVPQNSLPSSDDNWIGLGASYLKEQLNSTSGASMVVLANGKTIEEEFAEEAAWQNQENMVRTVIPNVYHHIRGVQRHSGKNLAWSAPDVAIDKLNPTDTVFYRMPQIVKTGDGTLMIFCNELHGNNTDIGATPDQQCNIVMKYSIDNGWSWSAKVVVANFGATYQNGEIAAVYNPVDGRVYCYFTSCKGQLGWGYSQPGNDPNTSSQIYVTYCDAEAPTIWRTPANITATLKPATADFIWTSPTKPVVLPDGKMAMIVSTVTGSRVDS…
1875	RTPANITATLKPATADFIWTSPTKPVVLPDGKM	exo-alpha-sialidase	3e-19	90.88	MNPQFAQPKGSTSKESNKDSIARKFGCKKSEVVYAKSGQSLSGYKVIYDKETQRAYSLPVDIPAGTTAISLSASALLVHSGGSVDLGELASQRNEYNVLPGSFTTGAIVSTKNDVLTHNGIQYRWNGSLPKVVPQNSLPSSDDNWIGLGASYLKEQLNSTSGASMVVLANGKTIEEEFAEEAAWQNQENMVRTVIPNVYHHIRGVQRHSGKNLAWSAPDVAIDKLNPTDTVFYRMPQIVKTGDGTLMIFCNELHGNNTDIGATPDQQCNIVMKYSIDNGWSWSAKVVVANFGATYQNGEIAAVYNPVDGRVYCYFTSCKGQLGWGYSQPGNDPNTSSQIYVTYCDAEAPTIWRTPANITATLKPATADFIWTSPTKPVVLPDGKMAMIVSTVTGSRVDS…
1882	RVDSFLTIMKY	exo-alpha-sialidase	2e-04	82.75	MNPQFAQPKGSTSKESNKDSIARKFGCKKSEVVYAKSGQSLSGYKVIYDKETQRAYSLPVDIPAGTTAISLSASALLVHSGGSVDLGELASQRNEYNVLPGSFTTGAIVSTKNDVLTHNGIQYRWNGSLPKVVPQNSLPSSDDNWIGLGASYLKEQLNSTSGASMVVLANGKTIEEEFAEEAAWQNQENMVRTVIPNVYHHIRGVQRHSGKNLAWSAPDVAIDKLNPTDTVFYRMPQIVKTGDGTLMIFCNELHGNNTDIGATPDQQCNIVMKYSIDNGWSWSAKVVVANFGATYQNGEIAAVYNPVDGRVYCYFTSCKGQLGWGYSQPGNDPNTSSQIYVTYCDAEAPTIWRTPANITATLKPATADFIWTSPTKPVVLPDGKMAMIVSTVTGSRVDS…
1915	RVDSFLTIMKY	exo-alpha-sialidase	2e-04	64.27	MNPQFAQPKGSTSKESNKDSIARKFGCKKSEVVYAKSGQSLSGYKVIYDKETQRAYSLPVDIPAGTTAISLSASALLVHSGGSVDLGELASQRNEYNVLPGSFTTGAIVSTKNDVLTHNGIQYRWNGSLPKVVPQNSLPSSDDNWIGLGASYLKEQLNSTSGASMVVLANGKTIEEEFAEEAAWQNQENMVRTVIPNVYHHIRGVQRHSGKNLAWSAPDVAIDKLNPTDTVFYRMPQIVKTGDGTLMIFCNELHGNNTDIGATPDQQCNIVMKYSIDNGWSWSAKVVVANFGATYQNGEIAAVYNPVDGRVYCYFTSCKGQLGWGYSQPGNDPNTSSQIYVTYCDAEAPTIWRTPANITATLKPATADFIWTSPTKPVVLPDGKMAMIVSTVTGSRVDS…
1841	RVTVISDSSGGGVVLKR	exo-alpha-sialidase	5e-07	123.75	MNPQFAQPKGSTSKESNKDSIARKFGCKKSEVVYAKSGQSLSGYKVIYDKETQRAYSLPVDIPAGTTAISLSASALLVHSGGSVDLGELASQRNEYNVLPGSFTTGAIVSTKNDVLTHNGIQYRWNGSLPKVVPQNSLPSSDDNWIGLGASYLKEQLNSTSGASMVVLANGKTIEEEFAEEAAWQNQENMVRTVIPNVYHHIRGVQRHSGKNLAWSAPDVAIDKLNPTDTVFYRMPQIVKTGDGTLMIFCNELHGNNTDIGATPDQQCNIVMKYSIDNGWSWSAKVVVANFGATYQNGEIAAVYNPVDGRVYCYFTSCKGQLGWGYSQPGNDPNTSSQIYVTYCDAEAPTIWRTPANITATLKPATADFIWTSPTKPVVLPDGKMAMIVSTVTGSRVDS…
1927	RVTVISDSSGGGVVLKRA	exo-alpha-sialidase	1e-07	55.81	MNPQFAQPKGSTSKESNKDSIARKFGCKKSEVVYAKSGQSLSGYKVIYDKETQRAYSLPVDIPAGTTAISLSASALLVHSGGSVDLGELASQRNEYNVLPGSFTTGAIVSTKNDVLTHNGIQYRWNGSLPKVVPQNSLPSSDDNWIGLGASYLKEQLNSTSGASMVVLANGKTIEEEFAEEAAWQNQENMVRTVIPNVYHHIRGVQRHSGKNLAWSAPDVAIDKLNPTDTVFYRMPQIVKTGDGTLMIFCNELHGNNTDIGATPDQQCNIVMKYSIDNGWSWSAKVVVANFGATYQNGEIAAVYNPVDGRVYCYFTSCKGQLGWGYSQPGNDPNTSSQIYVTYCDAEAPTIWRTPANITATLKPATADFIWTSPTKPVVLPDGKMAMIVSTVTGSRVDS…
1897	RVYCYFTSCKG	exo-alpha-sialidase	5e-06	74.54	MNPQFAQPKGSTSKESNKDSIARKFGCKKSEVVYAKSGQSLSGYKVIYDKETQRAYSLPVDIPAGTTAISLSASALLVHSGGSVDLGELASQRNEYNVLPGSFTTGAIVSTKNDVLTHNGIQYRWNGSLPKVVPQNSLPSSDDNWIGLGASYLKEQLNSTSGASMVVLANGKTIEEEFAEEAAWQNQENMVRTVIPNVYHHIRGVQRHSGKNLAWSAPDVAIDKLNPTDTVFYRMPQIVKTGDGTLMIFCNELHGNNTDIGATPDQQCNIVMKYSIDNGWSWSAKVVVANFGATYQNGEIAAVYNPVDGRVYCYFTSCKGQLGWGYSQPGNDPNTSSQIYVTYCDAEAPTIWRTPANITATLKPATADFIWTSPTKPVVLPDGKMAMIVSTVTGSRVDS…
1921	WSAPDVAIDKLNPTDTVFYRM	exo-alpha-sialidase	8e-12	60.91	MNPQFAQPKGSTSKESNKDSIARKFGCKKSEVVYAKSGQSLSGYKVIYDKETQRAYSLPVDIPAGTTAISLSASALLVHSGGSVDLGELASQRNEYNVLPGSFTTGAIVSTKNDVLTHNGIQYRWNGSLPKVVPQNSLPSSDDNWIGLGASYLKEQLNSTSGASMVVLANGKTIEEEFAEEAAWQNQENMVRTVIPNVYHHIRGVQRHSGKNLAWSAPDVAIDKLNPTDTVFYRMPQIVKTGDGTLMIFCNELHGNNTDIGATPDQQCNIVMKYSIDNGWSWSAKVVVANFGATYQNGEIAAVYNPVDGRVYCYFTSCKGQLGWGYSQPGNDPNTSSQIYVTYCDAEAPTIWRTPANITATLKPATADFIWTSPTKPVVLPDGKMAMIVSTVTGSRVDS…
1917	YCDAEAPTIWRT	exo-alpha-sialidase	2e-06	63.49	MNPQFAQPKGSTSKESNKDSIARKFGCKKSEVVYAKSGQSLSGYKVIYDKETQRAYSLPVDIPAGTTAISLSASALLVHSGGSVDLGELASQRNEYNVLPGSFTTGAIVSTKNDVLTHNGIQYRWNGSLPKVVPQNSLPSSDDNWIGLGASYLKEQLNSTSGASMVVLANGKTIEEEFAEEAAWQNQENMVRTVIPNVYHHIRGVQRHSGKNLAWSAPDVAIDKLNPTDTVFYRMPQIVKTGDGTLMIFCNELHGNNTDIGATPDQQCNIVMKYSIDNGWSWSAKVVVANFGATYQNGEIAAVYNPVDGRVYCYFTSCKGQLGWGYSQPGNDPNTSSQIYVTYCDAEAPTIWRTPANITATLKPATADFIWTSPTKPVVLPDGKMAMIVSTVTGSRVDS…
1936	YSMDYVLSSEESGGEVGLNLLPDGRM	exo-alpha-sialidase	2e-14	46.26	MNPQFAQPKGSTSKESNKDSIARKFGCKKSEVVYAKSGQSLSGYKVIYDKETQRAYSLPVDIPAGTTAISLSASALLVHSGGSVDLGELASQRNEYNVLPGSFTTGAIVSTKNDVLTHNGIQYRWNGSLPKVVPQNSLPSSDDNWIGLGASYLKEQLNSTSGASMVVLANGKTIEEEFAEEAAWQNQENMVRTVIPNVYHHIRGVQRHSGKNLAWSAPDVAIDKLNPTDTVFYRMPQIVKTGDGTLMIFCNELHGNNTDIGATPDQQCNIVMKYSIDNGWSWSAKVVVANFGATYQNGEIAAVYNPVDGRVYCYFTSCKGQLGWGYSQPGNDPNTSSQIYVTYCDAEAPTIWRTPANITATLKPATADFIWTSPTKPVVLPDGKMAMIVSTVTGSRVDS…
1872	YSQPGNDPNTSSQIYVTYCDAEAPTIWRT	exo-alpha-sialidase	9e-18	92.04	MNPQFAQPKGSTSKESNKDSIARKFGCKKSEVVYAKSGQSLSGYKVIYDKETQRAYSLPVDIPAGTTAISLSASALLVHSGGSVDLGELASQRNEYNVLPGSFTTGAIVSTKNDVLTHNGIQYRWNGSLPKVVPQNSLPSSDDNWIGLGASYLKEQLNSTSGASMVVLANGKTIEEEFAEEAAWQNQENMVRTVIPNVYHHIRGVQRHSGKNLAWSAPDVAIDKLNPTDTVFYRMPQIVKTGDGTLMIFCNELHGNNTDIGATPDQQCNIVMKYSIDNGWSWSAKVVVANFGATYQNGEIAAVYNPVDGRVYCYFTSCKGQLGWGYSQPGNDPNTSSQIYVTYCDAEAPTIWRTPANITATLKPATADFIWTSPTKPVVLPDGKMAMIVSTVTGSRVDS…
1100	ADDTLTNAEIVHKS	putative_virulence-associated_VriC_protein	3e-05	71.27	MQSTNLNRRPYWDDWNPGKRFSRILFRPMPIKVQTRELNQMQTILQDQIEKLGNHLFKDGSMVIPGGLTITNAAVSLKFTLAGGTEFTDLEGISELYVLGKDNNAKARVLSLERDLSAPDTMLAILEMTEAGNADGFHVNDNLYFQTYDVNDNFIRIGYGIAAAVTGSIVARMTKGVYFIRGMFLDVDDATLIVDKTSNTSSHRVGFKVTETIVTESEDESLYSNAQGTINSKAPGAHRLRIDLVLSRFDYDAVVEDFVELAKVRDGKIQSMVTQSTYNILEDTLAQRTYETNGDYNVSTHQIDIREHLKVNNNGGVFNAADGGDESKFVSVMKPGISYVRGRRIENVGEELVIVDKARDTDVLNNTPVAVATGNYLVTKNSKGVPVISRTVRYKLLNA…
1228	AGQEMDSVDWEDVTPTSPLVNDGSTFFEYEYDKT	putative_virulence-associated_VriC_protein	1e-20	42.71	MQSTNLNRRPYWDDWNPGKRFSRILFRPMPIKVQTRELNQMQTILQDQIEKLGNHLFKDGSMVIPGGLTITNAAVSLKFTLAGGTEFTDLEGISELYVLGKDNNAKARVLSLERDLSAPDTMLAILEMTEAGNADGFHVNDNLYFQTYDVNDNFIRIGYGIAAAVTGSIVARMTKGVYFIRGMFLDVDDATLIVDKTSNTSSHRVGFKVTETIVTESEDESLYSNAQGTINSKAPGAHRLRIDLVLSRFDYDAVVEDFVELAKVRDGKIQSMVTQSTYNILEDTLAQRTYETNGDYNVSTHQIDIREHLKVNNNGGVFNAADGGDESKFVSVMKPGISYVRGRRIENVGEELVIVDKARDTDVLNNTPVAVATGNYLVTKNSKGVPVISRTVRYKLLNA…
1153	DATSNSMSDWAEFETDTDVALPTEGIYRQ	putative_virulence-associated_VriC_protein	7e-17	60.57	MQSTNLNRRPYWDDWNPGKRFSRILFRPMPIKVQTRELNQMQTILQDQIEKLGNHLFKDGSMVIPGGLTITNAAVSLKFTLAGGTEFTDLEGISELYVLGKDNNAKARVLSLERDLSAPDTMLAILEMTEAGNADGFHVNDNLYFQTYDVNDNFIRIGYGIAAAVTGSIVARMTKGVYFIRGMFLDVDDATLIVDKTSNTSSHRVGFKVTETIVTESEDESLYSNAQGTINSKAPGAHRLRIDLVLSRFDYDAVVEDFVELAKVRDGKIQSMVTQSTYNILEDTLAQRTYETNGDYNVSTHQIDIREHLKVNNNGGVFNAADGGDESKFVSVMKPGISYVRGRRIENVGEELVIVDKARDTDVLNNTPVAVATGNYLVTKNSKGVPVISRTVRYKLLNA…
1081	DPIAQSFMVATKI	putative_virulence-associated_VriC_protein	3e-05	75.3	MQSTNLNRRPYWDDWNPGKRFSRILFRPMPIKVQTRELNQMQTILQDQIEKLGNHLFKDGSMVIPGGLTITNAAVSLKFTLAGGTEFTDLEGISELYVLGKDNNAKARVLSLERDLSAPDTMLAILEMTEAGNADGFHVNDNLYFQTYDVNDNFIRIGYGIAAAVTGSIVARMTKGVYFIRGMFLDVDDATLIVDKTSNTSSHRVGFKVTETIVTESEDESLYSNAQGTINSKAPGAHRLRIDLVLSRFDYDAVVEDFVELAKVRDGKIQSMVTQSTYNILEDTLAQRTYETNGDYNVSTHQIDIREHLKVNNNGGVFNAADGGDESKFVSVMKPGISYVRGRRIENVGEELVIVDKARDTDVLNNTPVAVATGNYLVTKNSKGVPVISRTVRYKLLNA…
1050	FSAELESNQFNQSSMVDLIFSLPVFGVKT	putative_virulence-associated_VriC_protein	6e-16	83.75	MQSTNLNRRPYWDDWNPGKRFSRILFRPMPIKVQTRELNQMQTILQDQIEKLGNHLFKDGSMVIPGGLTITNAAVSLKFTLAGGTEFTDLEGISELYVLGKDNNAKARVLSLERDLSAPDTMLAILEMTEAGNADGFHVNDNLYFQTYDVNDNFIRIGYGIAAAVTGSIVARMTKGVYFIRGMFLDVDDATLIVDKTSNTSSHRVGFKVTETIVTESEDESLYSNAQGTINSKAPGAHRLRIDLVLSRFDYDAVVEDFVELAKVRDGKIQSMVTQSTYNILEDTLAQRTYETNGDYNVSTHQIDIREHLKVNNNGGVFNAADGGDESKFVSVMKPGISYVRGRRIENVGEELVIVDKARDTDVLNNTPVAVATGNYLVTKNSKGVPVISRTVRYKLLNA…
1178	FSAELESNQFNQSSMVDLIFSLPVFGVKT	putative_virulence-associated_VriC_protein	6e-16	55.67	MQSTNLNRRPYWDDWNPGKRFSRILFRPMPIKVQTRELNQMQTILQDQIEKLGNHLFKDGSMVIPGGLTITNAAVSLKFTLAGGTEFTDLEGISELYVLGKDNNAKARVLSLERDLSAPDTMLAILEMTEAGNADGFHVNDNLYFQTYDVNDNFIRIGYGIAAAVTGSIVARMTKGVYFIRGMFLDVDDATLIVDKTSNTSSHRVGFKVTETIVTESEDESLYSNAQGTINSKAPGAHRLRIDLVLSRFDYDAVVEDFVELAKVRDGKIQSMVTQSTYNILEDTLAQRTYETNGDYNVSTHQIDIREHLKVNNNGGVFNAADGGDESKFVSVMKPGISYVRGRRIENVGEELVIVDKARDTDVLNNTPVAVATGNYLVTKNSKGVPVISRTVRYKLLNA…
991	FVQQNAVDMTPVGWNKV	putative_virulence-associated_VriC_protein	4e-09	105.62	MQSTNLNRRPYWDDWNPGKRFSRILFRPMPIKVQTRELNQMQTILQDQIEKLGNHLFKDGSMVIPGGLTITNAAVSLKFTLAGGTEFTDLEGISELYVLGKDNNAKARVLSLERDLSAPDTMLAILEMTEAGNADGFHVNDNLYFQTYDVNDNFIRIGYGIAAAVTGSIVARMTKGVYFIRGMFLDVDDATLIVDKTSNTSSHRVGFKVTETIVTESEDESLYSNAQGTINSKAPGAHRLRIDLVLSRFDYDAVVEDFVELAKVRDGKIQSMVTQSTYNILEDTLAQRTYETNGDYNVSTHQIDIREHLKVNNNGGVFNAADGGDESKFVSVMKPGISYVRGRRIENVGEELVIVDKARDTDVLNNTPVAVATGNYLVTKNSKGVPVISRTVRYKLLNA…
1004	FVQQNAVDMTPVGWNKV	putative_virulence-associated_VriC_protein	4e-09	99.64	MQSTNLNRRPYWDDWNPGKRFSRILFRPMPIKVQTRELNQMQTILQDQIEKLGNHLFKDGSMVIPGGLTITNAAVSLKFTLAGGTEFTDLEGISELYVLGKDNNAKARVLSLERDLSAPDTMLAILEMTEAGNADGFHVNDNLYFQTYDVNDNFIRIGYGIAAAVTGSIVARMTKGVYFIRGMFLDVDDATLIVDKTSNTSSHRVGFKVTETIVTESEDESLYSNAQGTINSKAPGAHRLRIDLVLSRFDYDAVVEDFVELAKVRDGKIQSMVTQSTYNILEDTLAQRTYETNGDYNVSTHQIDIREHLKVNNNGGVFNAADGGDESKFVSVMKPGISYVRGRRIENVGEELVIVDKARDTDVLNNTPVAVATGNYLVTKNSKGVPVISRTVRYKLLNA…
1128	FVQQNAVDMTPVGWNKV	putative_virulence-associated_VriC_protein	4e-09	65.93	MQSTNLNRRPYWDDWNPGKRFSRILFRPMPIKVQTRELNQMQTILQDQIEKLGNHLFKDGSMVIPGGLTITNAAVSLKFTLAGGTEFTDLEGISELYVLGKDNNAKARVLSLERDLSAPDTMLAILEMTEAGNADGFHVNDNLYFQTYDVNDNFIRIGYGIAAAVTGSIVARMTKGVYFIRGMFLDVDDATLIVDKTSNTSSHRVGFKVTETIVTESEDESLYSNAQGTINSKAPGAHRLRIDLVLSRFDYDAVVEDFVELAKVRDGKIQSMVTQSTYNILEDTLAQRTYETNGDYNVSTHQIDIREHLKVNNNGGVFNAADGGDESKFVSVMKPGISYVRGRRIENVGEELVIVDKARDTDVLNNTPVAVATGNYLVTKNSKGVPVISRTVRYKLLNA…
981	FYASVTNSALEGSILKL	putative_virulence-associated_VriC_protein	6e-07	109.67	MQSTNLNRRPYWDDWNPGKRFSRILFRPMPIKVQTRELNQMQTILQDQIEKLGNHLFKDGSMVIPGGLTITNAAVSLKFTLAGGTEFTDLEGISELYVLGKDNNAKARVLSLERDLSAPDTMLAILEMTEAGNADGFHVNDNLYFQTYDVNDNFIRIGYGIAAAVTGSIVARMTKGVYFIRGMFLDVDDATLIVDKTSNTSSHRVGFKVTETIVTESEDESLYSNAQGTINSKAPGAHRLRIDLVLSRFDYDAVVEDFVELAKVRDGKIQSMVTQSTYNILEDTLAQRTYETNGDYNVSTHQIDIREHLKVNNNGGVFNAADGGDESKFVSVMKPGISYVRGRRIENVGEELVIVDKARDTDVLNNTPVAVATGNYLVTKNSKGVPVISRTVRYKLLNA…
1146	HGAGGVWWGYRY	putative_virulence-associated_VriC_protein	6e-08	61.87	MQSTNLNRRPYWDDWNPGKRFSRILFRPMPIKVQTRELNQMQTILQDQIEKLGNHLFKDGSMVIPGGLTITNAAVSLKFTLAGGTEFTDLEGISELYVLGKDNNAKARVLSLERDLSAPDTMLAILEMTEAGNADGFHVNDNLYFQTYDVNDNFIRIGYGIAAAVTGSIVARMTKGVYFIRGMFLDVDDATLIVDKTSNTSSHRVGFKVTETIVTESEDESLYSNAQGTINSKAPGAHRLRIDLVLSRFDYDAVVEDFVELAKVRDGKIQSMVTQSTYNILEDTLAQRTYETNGDYNVSTHQIDIREHLKVNNNGGVFNAADGGDESKFVSVMKPGISYVRGRRIENVGEELVIVDKARDTDVLNNTPVAVATGNYLVTKNSKGVPVISRTVRYKLLNA…
1234	HGLVAGNNVTLSELTGGCGFTPEQLNKT	putative_virulence-associated_VriC_protein	2e-16	42.01	MQSTNLNRRPYWDDWNPGKRFSRILFRPMPIKVQTRELNQMQTILQDQIEKLGNHLFKDGSMVIPGGLTITNAAVSLKFTLAGGTEFTDLEGISELYVLGKDNNAKARVLSLERDLSAPDTMLAILEMTEAGNADGFHVNDNLYFQTYDVNDNFIRIGYGIAAAVTGSIVARMTKGVYFIRGMFLDVDDATLIVDKTSNTSSHRVGFKVTETIVTESEDESLYSNAQGTINSKAPGAHRLRIDLVLSRFDYDAVVEDFVELAKVRDGKIQSMVTQSTYNILEDTLAQRTYETNGDYNVSTHQIDIREHLKVNNNGGVFNAADGGDESKFVSVMKPGISYVRGRRIENVGEELVIVDKARDTDVLNNTPVAVATGNYLVTKNSKGVPVISRTVRYKLLNA…
1036	HSSGDFFSADSYTSMDYKD	putative_virulence-associated_VriC_protein	2e-09	87.75	MQSTNLNRRPYWDDWNPGKRFSRILFRPMPIKVQTRELNQMQTILQDQIEKLGNHLFKDGSMVIPGGLTITNAAVSLKFTLAGGTEFTDLEGISELYVLGKDNNAKARVLSLERDLSAPDTMLAILEMTEAGNADGFHVNDNLYFQTYDVNDNFIRIGYGIAAAVTGSIVARMTKGVYFIRGMFLDVDDATLIVDKTSNTSSHRVGFKVTETIVTESEDESLYSNAQGTINSKAPGAHRLRIDLVLSRFDYDAVVEDFVELAKVRDGKIQSMVTQSTYNILEDTLAQRTYETNGDYNVSTHQIDIREHLKVNNNGGVFNAADGGDESKFVSVMKPGISYVRGRRIENVGEELVIVDKARDTDVLNNTPVAVATGNYLVTKNSKGVPVISRTVRYKLLNA…
1076	IPPYTPNIDDIQIRT	putative_virulence-associated_VriC_protein	2e-07	76.67	MQSTNLNRRPYWDDWNPGKRFSRILFRPMPIKVQTRELNQMQTILQDQIEKLGNHLFKDGSMVIPGGLTITNAAVSLKFTLAGGTEFTDLEGISELYVLGKDNNAKARVLSLERDLSAPDTMLAILEMTEAGNADGFHVNDNLYFQTYDVNDNFIRIGYGIAAAVTGSIVARMTKGVYFIRGMFLDVDDATLIVDKTSNTSSHRVGFKVTETIVTESEDESLYSNAQGTINSKAPGAHRLRIDLVLSRFDYDAVVEDFVELAKVRDGKIQSMVTQSTYNILEDTLAQRTYETNGDYNVSTHQIDIREHLKVNNNGGVFNAADGGDESKFVSVMKPGISYVRGRRIENVGEELVIVDKARDTDVLNNTPVAVATGNYLVTKNSKGVPVISRTVRYKLLNA…
1215	IPPYTPNIDDIQIRT	putative_virulence-associated_VriC_protein	2e-07	46.71	MQSTNLNRRPYWDDWNPGKRFSRILFRPMPIKVQTRELNQMQTILQDQIEKLGNHLFKDGSMVIPGGLTITNAAVSLKFTLAGGTEFTDLEGISELYVLGKDNNAKARVLSLERDLSAPDTMLAILEMTEAGNADGFHVNDNLYFQTYDVNDNFIRIGYGIAAAVTGSIVARMTKGVYFIRGMFLDVDDATLIVDKTSNTSSHRVGFKVTETIVTESEDESLYSNAQGTINSKAPGAHRLRIDLVLSRFDYDAVVEDFVELAKVRDGKIQSMVTQSTYNILEDTLAQRTYETNGDYNVSTHQIDIREHLKVNNNGGVFNAADGGDESKFVSVMKPGISYVRGRRIENVGEELVIVDKARDTDVLNNTPVAVATGNYLVTKNSKGVPVISRTVRYKLLNA…
960	KDGSMVIPGGLTITNAAVSLKF	putative_virulence-associated_VriC_protein	4e-11	118.26	MQSTNLNRRPYWDDWNPGKRFSRILFRPMPIKVQTRELNQMQTILQDQIEKLGNHLFKDGSMVIPGGLTITNAAVSLKFTLAGGTEFTDLEGISELYVLGKDNNAKARVLSLERDLSAPDTMLAILEMTEAGNADGFHVNDNLYFQTYDVNDNFIRIGYGIAAAVTGSIVARMTKGVYFIRGMFLDVDDATLIVDKTSNTSSHRVGFKVTETIVTESEDESLYSNAQGTINSKAPGAHRLRIDLVLSRFDYDAVVEDFVELAKVRDGKIQSMVTQSTYNILEDTLAQRTYETNGDYNVSTHQIDIREHLKVNNNGGVFNAADGGDESKFVSVMKPGISYVRGRRIENVGEELVIVDKARDTDVLNNTPVAVATGNYLVTKNSKGVPVISRTVRYKLLNA…
972	KDGSMVIPGGLTITNAAVSLKF	putative_virulence-associated_VriC_protein	4e-11	114.09	MQSTNLNRRPYWDDWNPGKRFSRILFRPMPIKVQTRELNQMQTILQDQIEKLGNHLFKDGSMVIPGGLTITNAAVSLKFTLAGGTEFTDLEGISELYVLGKDNNAKARVLSLERDLSAPDTMLAILEMTEAGNADGFHVNDNLYFQTYDVNDNFIRIGYGIAAAVTGSIVARMTKGVYFIRGMFLDVDDATLIVDKTSNTSSHRVGFKVTETIVTESEDESLYSNAQGTINSKAPGAHRLRIDLVLSRFDYDAVVEDFVELAKVRDGKIQSMVTQSTYNILEDTLAQRTYETNGDYNVSTHQIDIREHLKVNNNGGVFNAADGGDESKFVSVMKPGISYVRGRRIENVGEELVIVDKARDTDVLNNTPVAVATGNYLVTKNSKGVPVISRTVRYKLLNA…
997	KDIGFDNPCSTVKL	putative_virulence-associated_VriC_protein	4e-07	103.06	MQSTNLNRRPYWDDWNPGKRFSRILFRPMPIKVQTRELNQMQTILQDQIEKLGNHLFKDGSMVIPGGLTITNAAVSLKFTLAGGTEFTDLEGISELYVLGKDNNAKARVLSLERDLSAPDTMLAILEMTEAGNADGFHVNDNLYFQTYDVNDNFIRIGYGIAAAVTGSIVARMTKGVYFIRGMFLDVDDATLIVDKTSNTSSHRVGFKVTETIVTESEDESLYSNAQGTINSKAPGAHRLRIDLVLSRFDYDAVVEDFVELAKVRDGKIQSMVTQSTYNILEDTLAQRTYETNGDYNVSTHQIDIREHLKVNNNGGVFNAADGGDESKFVSVMKPGISYVRGRRIENVGEELVIVDKARDTDVLNNTPVAVATGNYLVTKNSKGVPVISRTVRYKLLNA…
1207	KDIPDSUBNYTSSTSGAVYGLADSLDFRPKI	putative_virulence-associated_VriC_protein	6e-13	47.75	MQSTNLNRRPYWDDWNPGKRFSRILFRPMPIKVQTRELNQMQTILQDQIEKLGNHLFKDGSMVIPGGLTITNAAVSLKFTLAGGTEFTDLEGISELYVLGKDNNAKARVLSLERDLSAPDTMLAILEMTEAGNADGFHVNDNLYFQTYDVNDNFIRIGYGIAAAVTGSIVARMTKGVYFIRGMFLDVDDATLIVDKTSNTSSHRVGFKVTETIVTESEDESLYSNAQGTINSKAPGAHRLRIDLVLSRFDYDAVVEDFVELAKVRDGKIQSMVTQSTYNILEDTLAQRTYETNGDYNVSTHQIDIREHLKVNNNGGVFNAADGGDESKFVSVMKPGISYVRGRRIENVGEELVIVDKARDTDVLNNTPVAVATGNYLVTKNSKGVPVISRTVRYKLLNA…
1066	KDIPNYTSSTSGAVYG	putative_virulence-associated_VriC_protein	3e-07	80.46	MQSTNLNRRPYWDDWNPGKRFSRILFRPMPIKVQTRELNQMQTILQDQIEKLGNHLFKDGSMVIPGGLTITNAAVSLKFTLAGGTEFTDLEGISELYVLGKDNNAKARVLSLERDLSAPDTMLAILEMTEAGNADGFHVNDNLYFQTYDVNDNFIRIGYGIAAAVTGSIVARMTKGVYFIRGMFLDVDDATLIVDKTSNTSSHRVGFKVTETIVTESEDESLYSNAQGTINSKAPGAHRLRIDLVLSRFDYDAVVEDFVELAKVRDGKIQSMVTQSTYNILEDTLAQRTYETNGDYNVSTHQIDIREHLKVNNNGGVFNAADGGDESKFVSVMKPGISYVRGRRIENVGEELVIVDKARDTDVLNNTPVAVATGNYLVTKNSKGVPVISRTVRYKLLNA…
933	KDIPNYTSSTSGAVYGLADSLDFRP	putative_virulence-associated_VriC_protein	1e-13	138.65	MQSTNLNRRPYWDDWNPGKRFSRILFRPMPIKVQTRELNQMQTILQDQIEKLGNHLFKDGSMVIPGGLTITNAAVSLKFTLAGGTEFTDLEGISELYVLGKDNNAKARVLSLERDLSAPDTMLAILEMTEAGNADGFHVNDNLYFQTYDVNDNFIRIGYGIAAAVTGSIVARMTKGVYFIRGMFLDVDDATLIVDKTSNTSSHRVGFKVTETIVTESEDESLYSNAQGTINSKAPGAHRLRIDLVLSRFDYDAVVEDFVELAKVRDGKIQSMVTQSTYNILEDTLAQRTYETNGDYNVSTHQIDIREHLKVNNNGGVFNAADGGDESKFVSVMKPGISYVRGRRIENVGEELVIVDKARDTDVLNNTPVAVATGNYLVTKNSKGVPVISRTVRYKLLNA…
932	KDIPNYTSSTSGAVYGLADSLDFRPKI	putative_virulence-associated_VriC_protein	5e-15	140.67	MQSTNLNRRPYWDDWNPGKRFSRILFRPMPIKVQTRELNQMQTILQDQIEKLGNHLFKDGSMVIPGGLTITNAAVSLKFTLAGGTEFTDLEGISELYVLGKDNNAKARVLSLERDLSAPDTMLAILEMTEAGNADGFHVNDNLYFQTYDVNDNFIRIGYGIAAAVTGSIVARMTKGVYFIRGMFLDVDDATLIVDKTSNTSSHRVGFKVTETIVTESEDESLYSNAQGTINSKAPGAHRLRIDLVLSRFDYDAVVEDFVELAKVRDGKIQSMVTQSTYNILEDTLAQRTYETNGDYNVSTHQIDIREHLKVNNNGGVFNAADGGDESKFVSVMKPGISYVRGRRIENVGEELVIVDKARDTDVLNNTPVAVATGNYLVTKNSKGVPVISRTVRYKLLNA…
1035	KDIPNYTSSTSGAVYGLADSLDFRPKI	putative_virulence-associated_VriC_protein	5e-15	87.84	MQSTNLNRRPYWDDWNPGKRFSRILFRPMPIKVQTRELNQMQTILQDQIEKLGNHLFKDGSMVIPGGLTITNAAVSLKFTLAGGTEFTDLEGISELYVLGKDNNAKARVLSLERDLSAPDTMLAILEMTEAGNADGFHVNDNLYFQTYDVNDNFIRIGYGIAAAVTGSIVARMTKGVYFIRGMFLDVDDATLIVDKTSNTSSHRVGFKVTETIVTESEDESLYSNAQGTINSKAPGAHRLRIDLVLSRFDYDAVVEDFVELAKVRDGKIQSMVTQSTYNILEDTLAQRTYETNGDYNVSTHQIDIREHLKVNNNGGVFNAADGGDESKFVSVMKPGISYVRGRRIENVGEELVIVDKARDTDVLNNTPVAVATGNYLVTKNSKGVPVISRTVRYKLLNA…
1104	KFNTGDNVFRL	putative_virulence-associated_VriC_protein	3e-04	70.12	MQSTNLNRRPYWDDWNPGKRFSRILFRPMPIKVQTRELNQMQTILQDQIEKLGNHLFKDGSMVIPGGLTITNAAVSLKFTLAGGTEFTDLEGISELYVLGKDNNAKARVLSLERDLSAPDTMLAILEMTEAGNADGFHVNDNLYFQTYDVNDNFIRIGYGIAAAVTGSIVARMTKGVYFIRGMFLDVDDATLIVDKTSNTSSHRVGFKVTETIVTESEDESLYSNAQGTINSKAPGAHRLRIDLVLSRFDYDAVVEDFVELAKVRDGKIQSMVTQSTYNILEDTLAQRTYETNGDYNVSTHQIDIREHLKVNNNGGVFNAADGGDESKFVSVMKPGISYVRGRRIENVGEELVIVDKARDTDVLNNTPVAVATGNYLVTKNSKGVPVISRTVRYKLLNA…
1226	KFNTGDNVFRL	putative_virulence-associated_VriC_protein	3e-04	43.74	MQSTNLNRRPYWDDWNPGKRFSRILFRPMPIKVQTRELNQMQTILQDQIEKLGNHLFKDGSMVIPGGLTITNAAVSLKFTLAGGTEFTDLEGISELYVLGKDNNAKARVLSLERDLSAPDTMLAILEMTEAGNADGFHVNDNLYFQTYDVNDNFIRIGYGIAAAVTGSIVARMTKGVYFIRGMFLDVDDATLIVDKTSNTSSHRVGFKVTETIVTESEDESLYSNAQGTINSKAPGAHRLRIDLVLSRFDYDAVVEDFVELAKVRDGKIQSMVTQSTYNILEDTLAQRTYETNGDYNVSTHQIDIREHLKVNNNGGVFNAADGGDESKFVSVMKPGISYVRGRRIENVGEELVIVDKARDTDVLNNTPVAVATGNYLVTKNSKGVPVISRTVRYKLLNA…
930	KFTLAGGTEFTDLEGISELYVLGKD	putative_virulence-associated_VriC_protein	4e-13	146	MQSTNLNRRPYWDDWNPGKRFSRILFRPMPIKVQTRELNQMQTILQDQIEKLGNHLFKDGSMVIPGGLTITNAAVSLKFTLAGGTEFTDLEGISELYVLGKDNNAKARVLSLERDLSAPDTMLAILEMTEAGNADGFHVNDNLYFQTYDVNDNFIRIGYGIAAAVTGSIVARMTKGVYFIRGMFLDVDDATLIVDKTSNTSSHRVGFKVTETIVTESEDESLYSNAQGTINSKAPGAHRLRIDLVLSRFDYDAVVEDFVELAKVRDGKIQSMVTQSTYNILEDTLAQRTYETNGDYNVSTHQIDIREHLKVNNNGGVFNAADGGDESKFVSVMKPGISYVRGRRIENVGEELVIVDKARDTDVLNNTPVAVATGNYLVTKNSKGVPVISRTVRYKLLNA…
1222	KFTLAGGTEFTDLEGISELYVLGKDNNAKA	putative_virulence-associated_VriC_protein	4e-16	44.45	MQSTNLNRRPYWDDWNPGKRFSRILFRPMPIKVQTRELNQMQTILQDQIEKLGNHLFKDGSMVIPGGLTITNAAVSLKFTLAGGTEFTDLEGISELYVLGKDNNAKARVLSLERDLSAPDTMLAILEMTEAGNADGFHVNDNLYFQTYDVNDNFIRIGYGIAAAVTGSIVARMTKGVYFIRGMFLDVDDATLIVDKTSNTSSHRVGFKVTETIVTESEDESLYSNAQGTINSKAPGAHRLRIDLVLSRFDYDAVVEDFVELAKVRDGKIQSMVTQSTYNILEDTLAQRTYETNGDYNVSTHQIDIREHLKVNNNGGVFNAADGGDESKFVSVMKPGISYVRGRRIENVGEELVIVDKARDTDVLNNTPVAVATGNYLVTKNSKGVPVISRTVRYKLLNA…
1198	KFTLAGGTQSUBEFTDLEGISELYVLGKD	putative_virulence-associated_VriC_protein	1e-11	51.01	MQSTNLNRRPYWDDWNPGKRFSRILFRPMPIKVQTRELNQMQTILQDQIEKLGNHLFKDGSMVIPGGLTITNAAVSLKFTLAGGTEFTDLEGISELYVLGKDNNAKARVLSLERDLSAPDTMLAILEMTEAGNADGFHVNDNLYFQTYDVNDNFIRIGYGIAAAVTGSIVARMTKGVYFIRGMFLDVDDATLIVDKTSNTSSHRVGFKVTETIVTESEDESLYSNAQGTINSKAPGAHRLRIDLVLSRFDYDAVVEDFVELAKVRDGKIQSMVTQSTYNILEDTLAQRTYETNGDYNVSTHQIDIREHLKVNNNGGVFNAADGGDESKFVSVMKPGISYVRGRRIENVGEELVIVDKARDTDVLNNTPVAVATGNYLVTKNSKGVPVISRTVRYKLLNA…
1124	KFTNSUBLAGGTEFTDLEGISELYVLGKD	putative_virulence-associated_VriC_protein	2e-11	67	MQSTNLNRRPYWDDWNPGKRFSRILFRPMPIKVQTRELNQMQTILQDQIEKLGNHLFKDGSMVIPGGLTITNAAVSLKFTLAGGTEFTDLEGISELYVLGKDNNAKARVLSLERDLSAPDTMLAILEMTEAGNADGFHVNDNLYFQTYDVNDNFIRIGYGIAAAVTGSIVARMTKGVYFIRGMFLDVDDATLIVDKTSNTSSHRVGFKVTETIVTESEDESLYSNAQGTINSKAPGAHRLRIDLVLSRFDYDAVVEDFVELAKVRDGKIQSMVTQSTYNILEDTLAQRTYETNGDYNVSTHQIDIREHLKVNNNGGVFNAADGGDESKFVSVMKPGISYVRGRRIENVGEELVIVDKARDTDVLNNTPVAVATGNYLVTKNSKGVPVISRTVRYKLLNA…
1040	KFVSVMKPGISYV	putative_virulence-associated_VriC_protein	2e-05	87.28	MQSTNLNRRPYWDDWNPGKRFSRILFRPMPIKVQTRELNQMQTILQDQIEKLGNHLFKDGSMVIPGGLTITNAAVSLKFTLAGGTEFTDLEGISELYVLGKDNNAKARVLSLERDLSAPDTMLAILEMTEAGNADGFHVNDNLYFQTYDVNDNFIRIGYGIAAAVTGSIVARMTKGVYFIRGMFLDVDDATLIVDKTSNTSSHRVGFKVTETIVTESEDESLYSNAQGTINSKAPGAHRLRIDLVLSRFDYDAVVEDFVELAKVRDGKIQSMVTQSTYNILEDTLAQRTYETNGDYNVSTHQIDIREHLKVNNNGGVFNAADGGDESKFVSVMKPGISYVRGRRIENVGEELVIVDKARDTDVLNNTPVAVATGNYLVTKNSKGVPVISRTVRYKLLNA…
1073	KFVSVMKPGISYV	putative_virulence-associated_VriC_protein	2e-05	77.37	MQSTNLNRRPYWDDWNPGKRFSRILFRPMPIKVQTRELNQMQTILQDQIEKLGNHLFKDGSMVIPGGLTITNAAVSLKFTLAGGTEFTDLEGISELYVLGKDNNAKARVLSLERDLSAPDTMLAILEMTEAGNADGFHVNDNLYFQTYDVNDNFIRIGYGIAAAVTGSIVARMTKGVYFIRGMFLDVDDATLIVDKTSNTSSHRVGFKVTETIVTESEDESLYSNAQGTINSKAPGAHRLRIDLVLSRFDYDAVVEDFVELAKVRDGKIQSMVTQSTYNILEDTLAQRTYETNGDYNVSTHQIDIREHLKVNNNGGVFNAADGGDESKFVSVMKPGISYVRGRRIENVGEELVIVDKARDTDVLNNTPVAVATGNYLVTKNSKGVPVISRTVRYKLLNA…
1001	KFVSVMKPGISYVRG	putative_virulence-associated_VriC_protein	4e-07	100.34	MQSTNLNRRPYWDDWNPGKRFSRILFRPMPIKVQTRELNQMQTILQDQIEKLGNHLFKDGSMVIPGGLTITNAAVSLKFTLAGGTEFTDLEGISELYVLGKDNNAKARVLSLERDLSAPDTMLAILEMTEAGNADGFHVNDNLYFQTYDVNDNFIRIGYGIAAAVTGSIVARMTKGVYFIRGMFLDVDDATLIVDKTSNTSSHRVGFKVTETIVTESEDESLYSNAQGTINSKAPGAHRLRIDLVLSRFDYDAVVEDFVELAKVRDGKIQSMVTQSTYNILEDTLAQRTYETNGDYNVSTHQIDIREHLKVNNNGGVFNAADGGDESKFVSVMKPGISYVRGRRIENVGEELVIVDKARDTDVLNNTPVAVATGNYLVTKNSKGVPVISRTVRYKLLNA…
1085	KFVSVMKPGISYVRG	putative_virulence-associated_VriC_protein	4e-07	74.63	MQSTNLNRRPYWDDWNPGKRFSRILFRPMPIKVQTRELNQMQTILQDQIEKLGNHLFKDGSMVIPGGLTITNAAVSLKFTLAGGTEFTDLEGISELYVLGKDNNAKARVLSLERDLSAPDTMLAILEMTEAGNADGFHVNDNLYFQTYDVNDNFIRIGYGIAAAVTGSIVARMTKGVYFIRGMFLDVDDATLIVDKTSNTSSHRVGFKVTETIVTESEDESLYSNAQGTINSKAPGAHRLRIDLVLSRFDYDAVVEDFVELAKVRDGKIQSMVTQSTYNILEDTLAQRTYETNGDYNVSTHQIDIREHLKVNNNGGVFNAADGGDESKFVSVMKPGISYVRGRRIENVGEELVIVDKARDTDVLNNTPVAVATGNYLVTKNSKGVPVISRTVRYKLLNA…
1130	KFVSVMKPGISYVRG	putative_virulence-associated_VriC_protein	4e-07	65.53	MQSTNLNRRPYWDDWNPGKRFSRILFRPMPIKVQTRELNQMQTILQDQIEKLGNHLFKDGSMVIPGGLTITNAAVSLKFTLAGGTEFTDLEGISELYVLGKDNNAKARVLSLERDLSAPDTMLAILEMTEAGNADGFHVNDNLYFQTYDVNDNFIRIGYGIAAAVTGSIVARMTKGVYFIRGMFLDVDDATLIVDKTSNTSSHRVGFKVTETIVTESEDESLYSNAQGTINSKAPGAHRLRIDLVLSRFDYDAVVEDFVELAKVRDGKIQSMVTQSTYNILEDTLAQRTYETNGDYNVSTHQIDIREHLKVNNNGGVFNAADGGDESKFVSVMKPGISYVRGRRIENVGEELVIVDKARDTDVLNNTPVAVATGNYLVTKNSKGVPVISRTVRYKLLNA…
1181	KFVSVMKPGISYVRG	putative_virulence-associated_VriC_protein	4e-07	55.51	MQSTNLNRRPYWDDWNPGKRFSRILFRPMPIKVQTRELNQMQTILQDQIEKLGNHLFKDGSMVIPGGLTITNAAVSLKFTLAGGTEFTDLEGISELYVLGKDNNAKARVLSLERDLSAPDTMLAILEMTEAGNADGFHVNDNLYFQTYDVNDNFIRIGYGIAAAVTGSIVARMTKGVYFIRGMFLDVDDATLIVDKTSNTSSHRVGFKVTETIVTESEDESLYSNAQGTINSKAPGAHRLRIDLVLSRFDYDAVVEDFVELAKVRDGKIQSMVTQSTYNILEDTLAQRTYETNGDYNVSTHQIDIREHLKVNNNGGVFNAADGGDESKFVSVMKPGISYVRGRRIENVGEELVIVDKARDTDVLNNTPVAVATGNYLVTKNSKGVPVISRTVRYKLLNA…
1097	KGVFRVPQNDTIKF	putative_virulence-associated_VriC_protein	1e-06	72.2	MQSTNLNRRPYWDDWNPGKRFSRILFRPMPIKVQTRELNQMQTILQDQIEKLGNHLFKDGSMVIPGGLTITNAAVSLKFTLAGGTEFTDLEGISELYVLGKDNNAKARVLSLERDLSAPDTMLAILEMTEAGNADGFHVNDNLYFQTYDVNDNFIRIGYGIAAAVTGSIVARMTKGVYFIRGMFLDVDDATLIVDKTSNTSSHRVGFKVTETIVTESEDESLYSNAQGTINSKAPGAHRLRIDLVLSRFDYDAVVEDFVELAKVRDGKIQSMVTQSTYNILEDTLAQRTYETNGDYNVSTHQIDIREHLKVNNNGGVFNAADGGDESKFVSVMKPGISYVRGRRIENVGEELVIVDKARDTDVLNNTPVAVATGNYLVTKNSKGVPVISRTVRYKLLNA…
1075	KIDVGSAADSNGQIGGDNASFLGNY	putative_virulence-associated_VriC_protein	4e-13	76.81	MQSTNLNRRPYWDDWNPGKRFSRILFRPMPIKVQTRELNQMQTILQDQIEKLGNHLFKDGSMVIPGGLTITNAAVSLKFTLAGGTEFTDLEGISELYVLGKDNNAKARVLSLERDLSAPDTMLAILEMTEAGNADGFHVNDNLYFQTYDVNDNFIRIGYGIAAAVTGSIVARMTKGVYFIRGMFLDVDDATLIVDKTSNTSSHRVGFKVTETIVTESEDESLYSNAQGTINSKAPGAHRLRIDLVLSRFDYDAVVEDFVELAKVRDGKIQSMVTQSTYNILEDTLAQRTYETNGDYNVSTHQIDIREHLKVNNNGGVFNAADGGDESKFVSVMKPGISYVRGRRIENVGEELVIVDKARDTDVLNNTPVAVATGNYLVTKNSKGVPVISRTVRYKLLNA…
1062	KIDVGSAADSNGQIGGDNASFLGNYLVDMFY	putative_virulence-associated_VriC_protein	1e-17	80.94	MQSTNLNRRPYWDDWNPGKRFSRILFRPMPIKVQTRELNQMQTILQDQIEKLGNHLFKDGSMVIPGGLTITNAAVSLKFTLAGGTEFTDLEGISELYVLGKDNNAKARVLSLERDLSAPDTMLAILEMTEAGNADGFHVNDNLYFQTYDVNDNFIRIGYGIAAAVTGSIVARMTKGVYFIRGMFLDVDDATLIVDKTSNTSSHRVGFKVTETIVTESEDESLYSNAQGTINSKAPGAHRLRIDLVLSRFDYDAVVEDFVELAKVRDGKIQSMVTQSTYNILEDTLAQRTYETNGDYNVSTHQIDIREHLKVNNNGGVFNAADGGDESKFVSVMKPGISYVRGRRIENVGEELVIVDKARDTDVLNNTPVAVATGNYLVTKNSKGVPVISRTVRYKLLNA…
1111	KIDVGSAADSNGQIGGDNASFLGNYLVDMFY	putative_virulence-associated_VriC_protein	1e-17	69.2	MQSTNLNRRPYWDDWNPGKRFSRILFRPMPIKVQTRELNQMQTILQDQIEKLGNHLFKDGSMVIPGGLTITNAAVSLKFTLAGGTEFTDLEGISELYVLGKDNNAKARVLSLERDLSAPDTMLAILEMTEAGNADGFHVNDNLYFQTYDVNDNFIRIGYGIAAAVTGSIVARMTKGVYFIRGMFLDVDDATLIVDKTSNTSSHRVGFKVTETIVTESEDESLYSNAQGTINSKAPGAHRLRIDLVLSRFDYDAVVEDFVELAKVRDGKIQSMVTQSTYNILEDTLAQRTYETNGDYNVSTHQIDIREHLKVNNNGGVFNAADGGDESKFVSVMKPGISYVRGRRIENVGEELVIVDKARDTDVLNNTPVAVATGNYLVTKNSKGVPVISRTVRYKLLNA…
1000	KIDVGSAADSNGQIGGDNASFLGNYLVDMFYASVTNS	putative_virulence-associated_VriC_protein	3e-21	101.14	MQSTNLNRRPYWDDWNPGKRFSRILFRPMPIKVQTRELNQMQTILQDQIEKLGNHLFKDGSMVIPGGLTITNAAVSLKFTLAGGTEFTDLEGISELYVLGKDNNAKARVLSLERDLSAPDTMLAILEMTEAGNADGFHVNDNLYFQTYDVNDNFIRIGYGIAAAVTGSIVARMTKGVYFIRGMFLDVDDATLIVDKTSNTSSHRVGFKVTETIVTESEDESLYSNAQGTINSKAPGAHRLRIDLVLSRFDYDAVVEDFVELAKVRDGKIQSMVTQSTYNILEDTLAQRTYETNGDYNVSTHQIDIREHLKVNNNGGVFNAADGGDESKFVSVMKPGISYVRGRRIENVGEELVIVDKARDTDVLNNTPVAVATGNYLVTKNSKGVPVISRTVRYKLLNA…
990	KIDVGSAADSNGQIGGDNASFLGNYLVDMFYASVTNSALEGSILKL	putative_virulence-associated_VriC_protein	5e-27	105.84	MQSTNLNRRPYWDDWNPGKRFSRILFRPMPIKVQTRELNQMQTILQDQIEKLGNHLFKDGSMVIPGGLTITNAAVSLKFTLAGGTEFTDLEGISELYVLGKDNNAKARVLSLERDLSAPDTMLAILEMTEAGNADGFHVNDNLYFQTYDVNDNFIRIGYGIAAAVTGSIVARMTKGVYFIRGMFLDVDDATLIVDKTSNTSSHRVGFKVTETIVTESEDESLYSNAQGTINSKAPGAHRLRIDLVLSRFDYDAVVEDFVELAKVRDGKIQSMVTQSTYNILEDTLAQRTYETNGDYNVSTHQIDIREHLKVNNNGGVFNAADGGDESKFVSVMKPGISYVRGRRIENVGEELVIVDKARDTDVLNNTPVAVATGNYLVTKNSKGVPVISRTVRYKLLNA…
1102	KIDVGSAADSNGQIGGDNASFLGNYLVDMFYASVTNSALEGSILKL	putative_virulence-associated_VriC_protein	5e-27	70.35	MQSTNLNRRPYWDDWNPGKRFSRILFRPMPIKVQTRELNQMQTILQDQIEKLGNHLFKDGSMVIPGGLTITNAAVSLKFTLAGGTEFTDLEGISELYVLGKDNNAKARVLSLERDLSAPDTMLAILEMTEAGNADGFHVNDNLYFQTYDVNDNFIRIGYGIAAAVTGSIVARMTKGVYFIRGMFLDVDDATLIVDKTSNTSSHRVGFKVTETIVTESEDESLYSNAQGTINSKAPGAHRLRIDLVLSRFDYDAVVEDFVELAKVRDGKIQSMVTQSTYNILEDTLAQRTYETNGDYNVSTHQIDIREHLKVNNNGGVFNAADGGDESKFVSVMKPGISYVRGRRIENVGEELVIVDKARDTDVLNNTPVAVATGNYLVTKNSKGVPVISRTVRYKLLNA…
1216	KIDVGSAADSNGQIGGDNASFLGNYLVDMFYASVTNSALEGSILKL	putative_virulence-associated_VriC_protein	5e-27	46.25	MQSTNLNRRPYWDDWNPGKRFSRILFRPMPIKVQTRELNQMQTILQDQIEKLGNHLFKDGSMVIPGGLTITNAAVSLKFTLAGGTEFTDLEGISELYVLGKDNNAKARVLSLERDLSAPDTMLAILEMTEAGNADGFHVNDNLYFQTYDVNDNFIRIGYGIAAAVTGSIVARMTKGVYFIRGMFLDVDDATLIVDKTSNTSSHRVGFKVTETIVTESEDESLYSNAQGTINSKAPGAHRLRIDLVLSRFDYDAVVEDFVELAKVRDGKIQSMVTQSTYNILEDTLAQRTYETNGDYNVSTHQIDIREHLKVNNNGGVFNAADGGDESKFVSVMKPGISYVRGRRIENVGEELVIVDKARDTDVLNNTPVAVATGNYLVTKNSKGVPVISRTVRYKLLNA…
968	KIGGEYIEGVEVFFSTKS	putative_virulence-associated_VriC_protein	1e-08	114.77	MQSTNLNRRPYWDDWNPGKRFSRILFRPMPIKVQTRELNQMQTILQDQIEKLGNHLFKDGSMVIPGGLTITNAAVSLKFTLAGGTEFTDLEGISELYVLGKDNNAKARVLSLERDLSAPDTMLAILEMTEAGNADGFHVNDNLYFQTYDVNDNFIRIGYGIAAAVTGSIVARMTKGVYFIRGMFLDVDDATLIVDKTSNTSSHRVGFKVTETIVTESEDESLYSNAQGTINSKAPGAHRLRIDLVLSRFDYDAVVEDFVELAKVRDGKIQSMVTQSTYNILEDTLAQRTYETNGDYNVSTHQIDIREHLKVNNNGGVFNAADGGDESKFVSVMKPGISYVRGRRIENVGEELVIVDKARDTDVLNNTPVAVATGNYLVTKNSKGVPVISRTVRYKLLNA…
941	KINPTTDYWFENYYVAPRV	putative_virulence-associated_VriC_protein	7e-11	130.16	MQSTNLNRRPYWDDWNPGKRFSRILFRPMPIKVQTRELNQMQTILQDQIEKLGNHLFKDGSMVIPGGLTITNAAVSLKFTLAGGTEFTDLEGISELYVLGKDNNAKARVLSLERDLSAPDTMLAILEMTEAGNADGFHVNDNLYFQTYDVNDNFIRIGYGIAAAVTGSIVARMTKGVYFIRGMFLDVDDATLIVDKTSNTSSHRVGFKVTETIVTESEDESLYSNAQGTINSKAPGAHRLRIDLVLSRFDYDAVVEDFVELAKVRDGKIQSMVTQSTYNILEDTLAQRTYETNGDYNVSTHQIDIREHLKVNNNGGVFNAADGGDESKFVSVMKPGISYVRGRRIENVGEELVIVDKARDTDVLNNTPVAVATGNYLVTKNSKGVPVISRTVRYKLLNA…
987	KINPTTDYWFENYYVAPRV	putative_virulence-associated_VriC_protein	7e-11	106.64	MQSTNLNRRPYWDDWNPGKRFSRILFRPMPIKVQTRELNQMQTILQDQIEKLGNHLFKDGSMVIPGGLTITNAAVSLKFTLAGGTEFTDLEGISELYVLGKDNNAKARVLSLERDLSAPDTMLAILEMTEAGNADGFHVNDNLYFQTYDVNDNFIRIGYGIAAAVTGSIVARMTKGVYFIRGMFLDVDDATLIVDKTSNTSSHRVGFKVTETIVTESEDESLYSNAQGTINSKAPGAHRLRIDLVLSRFDYDAVVEDFVELAKVRDGKIQSMVTQSTYNILEDTLAQRTYETNGDYNVSTHQIDIREHLKVNNNGGVFNAADGGDESKFVSVMKPGISYVRGRRIENVGEELVIVDKARDTDVLNNTPVAVATGNYLVTKNSKGVPVISRTVRYKLLNA…
999	KINPTTDYWFENYYVAPRV	putative_virulence-associated_VriC_protein	7e-11	101.83	MQSTNLNRRPYWDDWNPGKRFSRILFRPMPIKVQTRELNQMQTILQDQIEKLGNHLFKDGSMVIPGGLTITNAAVSLKFTLAGGTEFTDLEGISELYVLGKDNNAKARVLSLERDLSAPDTMLAILEMTEAGNADGFHVNDNLYFQTYDVNDNFIRIGYGIAAAVTGSIVARMTKGVYFIRGMFLDVDDATLIVDKTSNTSSHRVGFKVTETIVTESEDESLYSNAQGTINSKAPGAHRLRIDLVLSRFDYDAVVEDFVELAKVRDGKIQSMVTQSTYNILEDTLAQRTYETNGDYNVSTHQIDIREHLKVNNNGGVFNAADGGDESKFVSVMKPGISYVRGRRIENVGEELVIVDKARDTDVLNNTPVAVATGNYLVTKNSKGVPVISRTVRYKLLNA…
1143	KIQSMVTQSTYN	putative_virulence-associated_VriC_protein	2e-04	63.15	MQSTNLNRRPYWDDWNPGKRFSRILFRPMPIKVQTRELNQMQTILQDQIEKLGNHLFKDGSMVIPGGLTITNAAVSLKFTLAGGTEFTDLEGISELYVLGKDNNAKARVLSLERDLSAPDTMLAILEMTEAGNADGFHVNDNLYFQTYDVNDNFIRIGYGIAAAVTGSIVARMTKGVYFIRGMFLDVDDATLIVDKTSNTSSHRVGFKVTETIVTESEDESLYSNAQGTINSKAPGAHRLRIDLVLSRFDYDAVVEDFVELAKVRDGKIQSMVTQSTYNILEDTLAQRTYETNGDYNVSTHQIDIREHLKVNNNGGVFNAADGGDESKFVSVMKPGISYVRGRRIENVGEELVIVDKARDTDVLNNTPVAVATGNYLVTKNSKGVPVISRTVRYKLLNA…
1150	KIQSMVTQSTYN	putative_virulence-associated_VriC_protein	2e-04	61.12	MQSTNLNRRPYWDDWNPGKRFSRILFRPMPIKVQTRELNQMQTILQDQIEKLGNHLFKDGSMVIPGGLTITNAAVSLKFTLAGGTEFTDLEGISELYVLGKDNNAKARVLSLERDLSAPDTMLAILEMTEAGNADGFHVNDNLYFQTYDVNDNFIRIGYGIAAAVTGSIVARMTKGVYFIRGMFLDVDDATLIVDKTSNTSSHRVGFKVTETIVTESEDESLYSNAQGTINSKAPGAHRLRIDLVLSRFDYDAVVEDFVELAKVRDGKIQSMVTQSTYNILEDTLAQRTYETNGDYNVSTHQIDIREHLKVNNNGGVFNAADGGDESKFVSVMKPGISYVRGRRIENVGEELVIVDKARDTDVLNNTPVAVATGNYLVTKNSKGVPVISRTVRYKLLNA…
944	KIQSMVTQSTYNILEDTLAQRT	putative_virulence-associated_VriC_protein	5e-11	127.98	MQSTNLNRRPYWDDWNPGKRFSRILFRPMPIKVQTRELNQMQTILQDQIEKLGNHLFKDGSMVIPGGLTITNAAVSLKFTLAGGTEFTDLEGISELYVLGKDNNAKARVLSLERDLSAPDTMLAILEMTEAGNADGFHVNDNLYFQTYDVNDNFIRIGYGIAAAVTGSIVARMTKGVYFIRGMFLDVDDATLIVDKTSNTSSHRVGFKVTETIVTESEDESLYSNAQGTINSKAPGAHRLRIDLVLSRFDYDAVVEDFVELAKVRDGKIQSMVTQSTYNILEDTLAQRTYETNGDYNVSTHQIDIREHLKVNNNGGVFNAADGGDESKFVSVMKPGISYVRGRRIENVGEELVIVDKARDTDVLNNTPVAVATGNYLVTKNSKGVPVISRTVRYKLLNA…
1099	KIQSMVTQSTYNILEDTLAQRT	putative_virulence-associated_VriC_protein	5e-11	71.47	MQSTNLNRRPYWDDWNPGKRFSRILFRPMPIKVQTRELNQMQTILQDQIEKLGNHLFKDGSMVIPGGLTITNAAVSLKFTLAGGTEFTDLEGISELYVLGKDNNAKARVLSLERDLSAPDTMLAILEMTEAGNADGFHVNDNLYFQTYDVNDNFIRIGYGIAAAVTGSIVARMTKGVYFIRGMFLDVDDATLIVDKTSNTSSHRVGFKVTETIVTESEDESLYSNAQGTINSKAPGAHRLRIDLVLSRFDYDAVVEDFVELAKVRDGKIQSMVTQSTYNILEDTLAQRTYETNGDYNVSTHQIDIREHLKVNNNGGVFNAADGGDESKFVSVMKPGISYVRGRRIENVGEELVIVDKARDTDVLNNTPVAVATGNYLVTKNSKGVPVISRTVRYKLLNA…
1231	KITNGTSDTDMCSUBVRPNTAVILDTEYYLPRI	putative_virulence-associated_VriC_protein	1e-14	42.36	MQSTNLNRRPYWDDWNPGKRFSRILFRPMPIKVQTRELNQMQTILQDQIEKLGNHLFKDGSMVIPGGLTITNAAVSLKFTLAGGTEFTDLEGISELYVLGKDNNAKARVLSLERDLSAPDTMLAILEMTEAGNADGFHVNDNLYFQTYDVNDNFIRIGYGIAAAVTGSIVARMTKGVYFIRGMFLDVDDATLIVDKTSNTSSHRVGFKVTETIVTESEDESLYSNAQGTINSKAPGAHRLRIDLVLSRFDYDAVVEDFVELAKVRDGKIQSMVTQSTYNILEDTLAQRTYETNGDYNVSTHQIDIREHLKVNNNGGVFNAADGGDESKFVSVMKPGISYVRGRRIENVGEELVIVDKARDTDVLNNTPVAVATGNYLVTKNSKGVPVISRTVRYKLLNA…
1024	KITNGTSDTDMVRPNT	putative_virulence-associated_VriC_protein	2e-07	91.53	MQSTNLNRRPYWDDWNPGKRFSRILFRPMPIKVQTRELNQMQTILQDQIEKLGNHLFKDGSMVIPGGLTITNAAVSLKFTLAGGTEFTDLEGISELYVLGKDNNAKARVLSLERDLSAPDTMLAILEMTEAGNADGFHVNDNLYFQTYDVNDNFIRIGYGIAAAVTGSIVARMTKGVYFIRGMFLDVDDATLIVDKTSNTSSHRVGFKVTETIVTESEDESLYSNAQGTINSKAPGAHRLRIDLVLSRFDYDAVVEDFVELAKVRDGKIQSMVTQSTYNILEDTLAQRTYETNGDYNVSTHQIDIREHLKVNNNGGVFNAADGGDESKFVSVMKPGISYVRGRRIENVGEELVIVDKARDTDVLNNTPVAVATGNYLVTKNSKGVPVISRTVRYKLLNA…
1094	KITNGTSDTDMVRPNT	putative_virulence-associated_VriC_protein	2e-07	72.62	MQSTNLNRRPYWDDWNPGKRFSRILFRPMPIKVQTRELNQMQTILQDQIEKLGNHLFKDGSMVIPGGLTITNAAVSLKFTLAGGTEFTDLEGISELYVLGKDNNAKARVLSLERDLSAPDTMLAILEMTEAGNADGFHVNDNLYFQTYDVNDNFIRIGYGIAAAVTGSIVARMTKGVYFIRGMFLDVDDATLIVDKTSNTSSHRVGFKVTETIVTESEDESLYSNAQGTINSKAPGAHRLRIDLVLSRFDYDAVVEDFVELAKVRDGKIQSMVTQSTYNILEDTLAQRTYETNGDYNVSTHQIDIREHLKVNNNGGVFNAADGGDESKFVSVMKPGISYVRGRRIENVGEELVIVDKARDTDVLNNTPVAVATGNYLVTKNSKGVPVISRTVRYKLLNA…
1157	KITNGTSDTDMVRPNT	putative_virulence-associated_VriC_protein	2e-07	59.56	MQSTNLNRRPYWDDWNPGKRFSRILFRPMPIKVQTRELNQMQTILQDQIEKLGNHLFKDGSMVIPGGLTITNAAVSLKFTLAGGTEFTDLEGISELYVLGKDNNAKARVLSLERDLSAPDTMLAILEMTEAGNADGFHVNDNLYFQTYDVNDNFIRIGYGIAAAVTGSIVARMTKGVYFIRGMFLDVDDATLIVDKTSNTSSHRVGFKVTETIVTESEDESLYSNAQGTINSKAPGAHRLRIDLVLSRFDYDAVVEDFVELAKVRDGKIQSMVTQSTYNILEDTLAQRTYETNGDYNVSTHQIDIREHLKVNNNGGVFNAADGGDESKFVSVMKPGISYVRGRRIENVGEELVIVDKARDTDVLNNTPVAVATGNYLVTKNSKGVPVISRTVRYKLLNA…
931	KITNGTSDTDMVRPNTAVILDTEYYLPRI	putative_virulence-associated_VriC_protein	2e-16	145.66	MQSTNLNRRPYWDDWNPGKRFSRILFRPMPIKVQTRELNQMQTILQDQIEKLGNHLFKDGSMVIPGGLTITNAAVSLKFTLAGGTEFTDLEGISELYVLGKDNNAKARVLSLERDLSAPDTMLAILEMTEAGNADGFHVNDNLYFQTYDVNDNFIRIGYGIAAAVTGSIVARMTKGVYFIRGMFLDVDDATLIVDKTSNTSSHRVGFKVTETIVTESEDESLYSNAQGTINSKAPGAHRLRIDLVLSRFDYDAVVEDFVELAKVRDGKIQSMVTQSTYNILEDTLAQRTYETNGDYNVSTHQIDIREHLKVNNNGGVFNAADGGDESKFVSVMKPGISYVRGRRIENVGEELVIVDKARDTDVLNNTPVAVATGNYLVTKNSKGVPVISRTVRYKLLNA…
947	KITNGTSDTDMVRPNTAVILDTEYYLPRI	putative_virulence-associated_VriC_protein	2e-16	126.27	MQSTNLNRRPYWDDWNPGKRFSRILFRPMPIKVQTRELNQMQTILQDQIEKLGNHLFKDGSMVIPGGLTITNAAVSLKFTLAGGTEFTDLEGISELYVLGKDNNAKARVLSLERDLSAPDTMLAILEMTEAGNADGFHVNDNLYFQTYDVNDNFIRIGYGIAAAVTGSIVARMTKGVYFIRGMFLDVDDATLIVDKTSNTSSHRVGFKVTETIVTESEDESLYSNAQGTINSKAPGAHRLRIDLVLSRFDYDAVVEDFVELAKVRDGKIQSMVTQSTYNILEDTLAQRTYETNGDYNVSTHQIDIREHLKVNNNGGVFNAADGGDESKFVSVMKPGISYVRGRRIENVGEELVIVDKARDTDVLNNTPVAVATGNYLVTKNSKGVPVISRTVRYKLLNA…
949	KITNGTSDTDMVRPNTAVILDTEYYLPRI	putative_virulence-associated_VriC_protein	2e-16	124.59	MQSTNLNRRPYWDDWNPGKRFSRILFRPMPIKVQTRELNQMQTILQDQIEKLGNHLFKDGSMVIPGGLTITNAAVSLKFTLAGGTEFTDLEGISELYVLGKDNNAKARVLSLERDLSAPDTMLAILEMTEAGNADGFHVNDNLYFQTYDVNDNFIRIGYGIAAAVTGSIVARMTKGVYFIRGMFLDVDDATLIVDKTSNTSSHRVGFKVTETIVTESEDESLYSNAQGTINSKAPGAHRLRIDLVLSRFDYDAVVEDFVELAKVRDGKIQSMVTQSTYNILEDTLAQRTYETNGDYNVSTHQIDIREHLKVNNNGGVFNAADGGDESKFVSVMKPGISYVRGRRIENVGEELVIVDKARDTDVLNNTPVAVATGNYLVTKNSKGVPVISRTVRYKLLNA…
982	KITNGTSDTDMVRPNTAVILDTEYYLPRI	putative_virulence-associated_VriC_protein	2e-16	109.29	MQSTNLNRRPYWDDWNPGKRFSRILFRPMPIKVQTRELNQMQTILQDQIEKLGNHLFKDGSMVIPGGLTITNAAVSLKFTLAGGTEFTDLEGISELYVLGKDNNAKARVLSLERDLSAPDTMLAILEMTEAGNADGFHVNDNLYFQTYDVNDNFIRIGYGIAAAVTGSIVARMTKGVYFIRGMFLDVDDATLIVDKTSNTSSHRVGFKVTETIVTESEDESLYSNAQGTINSKAPGAHRLRIDLVLSRFDYDAVVEDFVELAKVRDGKIQSMVTQSTYNILEDTLAQRTYETNGDYNVSTHQIDIREHLKVNNNGGVFNAADGGDESKFVSVMKPGISYVRGRRIENVGEELVIVDKARDTDVLNNTPVAVATGNYLVTKNSKGVPVISRTVRYKLLNA…
984	KITNGTSDTDMVRPNTAVILDTEYYLPRI	putative_virulence-associated_VriC_protein	2e-16	108.89	MQSTNLNRRPYWDDWNPGKRFSRILFRPMPIKVQTRELNQMQTILQDQIEKLGNHLFKDGSMVIPGGLTITNAAVSLKFTLAGGTEFTDLEGISELYVLGKDNNAKARVLSLERDLSAPDTMLAILEMTEAGNADGFHVNDNLYFQTYDVNDNFIRIGYGIAAAVTGSIVARMTKGVYFIRGMFLDVDDATLIVDKTSNTSSHRVGFKVTETIVTESEDESLYSNAQGTINSKAPGAHRLRIDLVLSRFDYDAVVEDFVELAKVRDGKIQSMVTQSTYNILEDTLAQRTYETNGDYNVSTHQIDIREHLKVNNNGGVFNAADGGDESKFVSVMKPGISYVRGRRIENVGEELVIVDKARDTDVLNNTPVAVATGNYLVTKNSKGVPVISRTVRYKLLNA…
1208	KITNGTSDTNSUBDMVRPNTAVILDTEYYLPRI	putative_virulence-associated_VriC_protein	2e-14	47.66	MQSTNLNRRPYWDDWNPGKRFSRILFRPMPIKVQTRELNQMQTILQDQIEKLGNHLFKDGSMVIPGGLTITNAAVSLKFTLAGGTEFTDLEGISELYVLGKDNNAKARVLSLERDLSAPDTMLAILEMTEAGNADGFHVNDNLYFQTYDVNDNFIRIGYGIAAAVTGSIVARMTKGVYFIRGMFLDVDDATLIVDKTSNTSSHRVGFKVTETIVTESEDESLYSNAQGTINSKAPGAHRLRIDLVLSRFDYDAVVEDFVELAKVRDGKIQSMVTQSTYNILEDTLAQRTYETNGDYNVSTHQIDIREHLKVNNNGGVFNAADGGDESKFVSVMKPGISYVRGRRIENVGEELVIVDKARDTDVLNNTPVAVATGNYLVTKNSKGVPVISRTVRYKLLNA…
1168	KKNLLSNEYIAKQ	putative_virulence-associated_VriC_protein	2e-05	57.01	MQSTNLNRRPYWDDWNPGKRFSRILFRPMPIKVQTRELNQMQTILQDQIEKLGNHLFKDGSMVIPGGLTITNAAVSLKFTLAGGTEFTDLEGISELYVLGKDNNAKARVLSLERDLSAPDTMLAILEMTEAGNADGFHVNDNLYFQTYDVNDNFIRIGYGIAAAVTGSIVARMTKGVYFIRGMFLDVDDATLIVDKTSNTSSHRVGFKVTETIVTESEDESLYSNAQGTINSKAPGAHRLRIDLVLSRFDYDAVVEDFVELAKVRDGKIQSMVTQSTYNILEDTLAQRTYETNGDYNVSTHQIDIREHLKVNNNGGVFNAADGGDESKFVSVMKPGISYVRGRRIENVGEELVIVDKARDTDVLNNTPVAVATGNYLVTKNSKGVPVISRTVRYKLLNA…
1189	KLFFGAMLPSQSS	putative_virulence-associated_VriC_protein	1e-05	54.15	MQSTNLNRRPYWDDWNPGKRFSRILFRPMPIKVQTRELNQMQTILQDQIEKLGNHLFKDGSMVIPGGLTITNAAVSLKFTLAGGTEFTDLEGISELYVLGKDNNAKARVLSLERDLSAPDTMLAILEMTEAGNADGFHVNDNLYFQTYDVNDNFIRIGYGIAAAVTGSIVARMTKGVYFIRGMFLDVDDATLIVDKTSNTSSHRVGFKVTETIVTESEDESLYSNAQGTINSKAPGAHRLRIDLVLSRFDYDAVVEDFVELAKVRDGKIQSMVTQSTYNILEDTLAQRTYETNGDYNVSTHQIDIREHLKVNNNGGVFNAADGGDESKFVSVMKPGISYVRGRRIENVGEELVIVDKARDTDVLNNTPVAVATGNYLVTKNSKGVPVISRTVRYKLLNA…
1186	KLFFGAMLPSQSSM	putative_virulence-associated_VriC_protein	2e-06	54.29	MQSTNLNRRPYWDDWNPGKRFSRILFRPMPIKVQTRELNQMQTILQDQIEKLGNHLFKDGSMVIPGGLTITNAAVSLKFTLAGGTEFTDLEGISELYVLGKDNNAKARVLSLERDLSAPDTMLAILEMTEAGNADGFHVNDNLYFQTYDVNDNFIRIGYGIAAAVTGSIVARMTKGVYFIRGMFLDVDDATLIVDKTSNTSSHRVGFKVTETIVTESEDESLYSNAQGTINSKAPGAHRLRIDLVLSRFDYDAVVEDFVELAKVRDGKIQSMVTQSTYNILEDTLAQRTYETNGDYNVSTHQIDIREHLKVNNNGGVFNAADGGDESKFVSVMKPGISYVRGRRIENVGEELVIVDKARDTDVLNNTPVAVATGNYLVTKNSKGVPVISRTVRYKLLNA…
1197	KLFFGAMLPSQSSMK	putative_virulence-associated_VriC_protein	3e-07	51.32	MQSTNLNRRPYWDDWNPGKRFSRILFRPMPIKVQTRELNQMQTILQDQIEKLGNHLFKDGSMVIPGGLTITNAAVSLKFTLAGGTEFTDLEGISELYVLGKDNNAKARVLSLERDLSAPDTMLAILEMTEAGNADGFHVNDNLYFQTYDVNDNFIRIGYGIAAAVTGSIVARMTKGVYFIRGMFLDVDDATLIVDKTSNTSSHRVGFKVTETIVTESEDESLYSNAQGTINSKAPGAHRLRIDLVLSRFDYDAVVEDFVELAKVRDGKIQSMVTQSTYNILEDTLAQRTYETNGDYNVSTHQIDIREHLKVNNNGGVFNAADGGDESKFVSVMKPGISYVRGRRIENVGEELVIVDKARDTDVLNNTPVAVATGNYLVTKNSKGVPVISRTVRYKLLNA…
988	KLFFGAMLPSQSSMKV	putative_virulence-associated_VriC_protein	8e-08	106.6	MQSTNLNRRPYWDDWNPGKRFSRILFRPMPIKVQTRELNQMQTILQDQIEKLGNHLFKDGSMVIPGGLTITNAAVSLKFTLAGGTEFTDLEGISELYVLGKDNNAKARVLSLERDLSAPDTMLAILEMTEAGNADGFHVNDNLYFQTYDVNDNFIRIGYGIAAAVTGSIVARMTKGVYFIRGMFLDVDDATLIVDKTSNTSSHRVGFKVTETIVTESEDESLYSNAQGTINSKAPGAHRLRIDLVLSRFDYDAVVEDFVELAKVRDGKIQSMVTQSTYNILEDTLAQRTYETNGDYNVSTHQIDIREHLKVNNNGGVFNAADGGDESKFVSVMKPGISYVRGRRIENVGEELVIVDKARDTDVLNNTPVAVATGNYLVTKNSKGVPVISRTVRYKLLNA…
992	KLFFGAMLPSQSSMKV	putative_virulence-associated_VriC_protein	8e-08	105.49	MQSTNLNRRPYWDDWNPGKRFSRILFRPMPIKVQTRELNQMQTILQDQIEKLGNHLFKDGSMVIPGGLTITNAAVSLKFTLAGGTEFTDLEGISELYVLGKDNNAKARVLSLERDLSAPDTMLAILEMTEAGNADGFHVNDNLYFQTYDVNDNFIRIGYGIAAAVTGSIVARMTKGVYFIRGMFLDVDDATLIVDKTSNTSSHRVGFKVTETIVTESEDESLYSNAQGTINSKAPGAHRLRIDLVLSRFDYDAVVEDFVELAKVRDGKIQSMVTQSTYNILEDTLAQRTYETNGDYNVSTHQIDIREHLKVNNNGGVFNAADGGDESKFVSVMKPGISYVRGRRIENVGEELVIVDKARDTDVLNNTPVAVATGNYLVTKNSKGVPVISRTVRYKLLNA…
995	KLFFGAMLPSQSSMKV	putative_virulence-associated_VriC_protein	8e-08	104.49	MQSTNLNRRPYWDDWNPGKRFSRILFRPMPIKVQTRELNQMQTILQDQIEKLGNHLFKDGSMVIPGGLTITNAAVSLKFTLAGGTEFTDLEGISELYVLGKDNNAKARVLSLERDLSAPDTMLAILEMTEAGNADGFHVNDNLYFQTYDVNDNFIRIGYGIAAAVTGSIVARMTKGVYFIRGMFLDVDDATLIVDKTSNTSSHRVGFKVTETIVTESEDESLYSNAQGTINSKAPGAHRLRIDLVLSRFDYDAVVEDFVELAKVRDGKIQSMVTQSTYNILEDTLAQRTYETNGDYNVSTHQIDIREHLKVNNNGGVFNAADGGDESKFVSVMKPGISYVRGRRIENVGEELVIVDKARDTDVLNNTPVAVATGNYLVTKNSKGVPVISRTVRYKLLNA…
996	KLFFGAMLPSQSSMKV	putative_virulence-associated_VriC_protein	8e-08	104.15	MQSTNLNRRPYWDDWNPGKRFSRILFRPMPIKVQTRELNQMQTILQDQIEKLGNHLFKDGSMVIPGGLTITNAAVSLKFTLAGGTEFTDLEGISELYVLGKDNNAKARVLSLERDLSAPDTMLAILEMTEAGNADGFHVNDNLYFQTYDVNDNFIRIGYGIAAAVTGSIVARMTKGVYFIRGMFLDVDDATLIVDKTSNTSSHRVGFKVTETIVTESEDESLYSNAQGTINSKAPGAHRLRIDLVLSRFDYDAVVEDFVELAKVRDGKIQSMVTQSTYNILEDTLAQRTYETNGDYNVSTHQIDIREHLKVNNNGGVFNAADGGDESKFVSVMKPGISYVRGRRIENVGEELVIVDKARDTDVLNNTPVAVATGNYLVTKNSKGVPVISRTVRYKLLNA…
1229	KLFFGAMLPSQSSMKV	putative_virulence-associated_VriC_protein	8e-08	42.71	MQSTNLNRRPYWDDWNPGKRFSRILFRPMPIKVQTRELNQMQTILQDQIEKLGNHLFKDGSMVIPGGLTITNAAVSLKFTLAGGTEFTDLEGISELYVLGKDNNAKARVLSLERDLSAPDTMLAILEMTEAGNADGFHVNDNLYFQTYDVNDNFIRIGYGIAAAVTGSIVARMTKGVYFIRGMFLDVDDATLIVDKTSNTSSHRVGFKVTETIVTESEDESLYSNAQGTINSKAPGAHRLRIDLVLSRFDYDAVVEDFVELAKVRDGKIQSMVTQSTYNILEDTLAQRTYETNGDYNVSTHQIDIREHLKVNNNGGVFNAADGGDESKFVSVMKPGISYVRGRRIENVGEELVIVDKARDTDVLNNTPVAVATGNYLVTKNSKGVPVISRTVRYKLLNA…
1027	KLLNASGATQATALC	putative_virulence-associated_VriC_protein	9e-07	90.66	MQSTNLNRRPYWDDWNPGKRFSRILFRPMPIKVQTRELNQMQTILQDQIEKLGNHLFKDGSMVIPGGLTITNAAVSLKFTLAGGTEFTDLEGISELYVLGKDNNAKARVLSLERDLSAPDTMLAILEMTEAGNADGFHVNDNLYFQTYDVNDNFIRIGYGIAAAVTGSIVARMTKGVYFIRGMFLDVDDATLIVDKTSNTSSHRVGFKVTETIVTESEDESLYSNAQGTINSKAPGAHRLRIDLVLSRFDYDAVVEDFVELAKVRDGKIQSMVTQSTYNILEDTLAQRTYETNGDYNVSTHQIDIREHLKVNNNGGVFNAADGGDESKFVSVMKPGISYVRGRRIENVGEELVIVDKARDTDVLNNTPVAVATGNYLVTKNSKGVPVISRTVRYKLLNA…
1224	KLLNASGATQATALC	putative_virulence-associated_VriC_protein	9e-07	43.95	MQSTNLNRRPYWDDWNPGKRFSRILFRPMPIKVQTRELNQMQTILQDQIEKLGNHLFKDGSMVIPGGLTITNAAVSLKFTLAGGTEFTDLEGISELYVLGKDNNAKARVLSLERDLSAPDTMLAILEMTEAGNADGFHVNDNLYFQTYDVNDNFIRIGYGIAAAVTGSIVARMTKGVYFIRGMFLDVDDATLIVDKTSNTSSHRVGFKVTETIVTESEDESLYSNAQGTINSKAPGAHRLRIDLVLSRFDYDAVVEDFVELAKVRDGKIQSMVTQSTYNILEDTLAQRTYETNGDYNVSTHQIDIREHLKVNNNGGVFNAADGGDESKFVSVMKPGISYVRGRRIENVGEELVIVDKARDTDVLNNTPVAVATGNYLVTKNSKGVPVISRTVRYKLLNA…
1033	KLLNASGATQATALCI	putative_virulence-associated_VriC_protein	2e-07	88.34	MQSTNLNRRPYWDDWNPGKRFSRILFRPMPIKVQTRELNQMQTILQDQIEKLGNHLFKDGSMVIPGGLTITNAAVSLKFTLAGGTEFTDLEGISELYVLGKDNNAKARVLSLERDLSAPDTMLAILEMTEAGNADGFHVNDNLYFQTYDVNDNFIRIGYGIAAAVTGSIVARMTKGVYFIRGMFLDVDDATLIVDKTSNTSSHRVGFKVTETIVTESEDESLYSNAQGTINSKAPGAHRLRIDLVLSRFDYDAVVEDFVELAKVRDGKIQSMVTQSTYNILEDTLAQRTYETNGDYNVSTHQIDIREHLKVNNNGGVFNAADGGDESKFVSVMKPGISYVRGRRIENVGEELVIVDKARDTDVLNNTPVAVATGNYLVTKNSKGVPVISRTVRYKLLNA…
925	KLLNASGATQATALCISAERN	putative_virulence-associated_VriC_protein	2e-10	156.1	MQSTNLNRRPYWDDWNPGKRFSRILFRPMPIKVQTRELNQMQTILQDQIEKLGNHLFKDGSMVIPGGLTITNAAVSLKFTLAGGTEFTDLEGISELYVLGKDNNAKARVLSLERDLSAPDTMLAILEMTEAGNADGFHVNDNLYFQTYDVNDNFIRIGYGIAAAVTGSIVARMTKGVYFIRGMFLDVDDATLIVDKTSNTSSHRVGFKVTETIVTESEDESLYSNAQGTINSKAPGAHRLRIDLVLSRFDYDAVVEDFVELAKVRDGKIQSMVTQSTYNILEDTLAQRTYETNGDYNVSTHQIDIREHLKVNNNGGVFNAADGGDESKFVSVMKPGISYVRGRRIENVGEELVIVDKARDTDVLNNTPVAVATGNYLVTKNSKGVPVISRTVRYKLLNA…
975	KLLNASGATQATALCISAERN	putative_virulence-associated_VriC_protein	2e-10	112.3	MQSTNLNRRPYWDDWNPGKRFSRILFRPMPIKVQTRELNQMQTILQDQIEKLGNHLFKDGSMVIPGGLTITNAAVSLKFTLAGGTEFTDLEGISELYVLGKDNNAKARVLSLERDLSAPDTMLAILEMTEAGNADGFHVNDNLYFQTYDVNDNFIRIGYGIAAAVTGSIVARMTKGVYFIRGMFLDVDDATLIVDKTSNTSSHRVGFKVTETIVTESEDESLYSNAQGTINSKAPGAHRLRIDLVLSRFDYDAVVEDFVELAKVRDGKIQSMVTQSTYNILEDTLAQRTYETNGDYNVSTHQIDIREHLKVNNNGGVFNAADGGDESKFVSVMKPGISYVRGRRIENVGEELVIVDKARDTDVLNNTPVAVATGNYLVTKNSKGVPVISRTVRYKLLNA…
1088	KLLNASGATQATALCISAERN	putative_virulence-associated_VriC_protein	2e-10	73.86	MQSTNLNRRPYWDDWNPGKRFSRILFRPMPIKVQTRELNQMQTILQDQIEKLGNHLFKDGSMVIPGGLTITNAAVSLKFTLAGGTEFTDLEGISELYVLGKDNNAKARVLSLERDLSAPDTMLAILEMTEAGNADGFHVNDNLYFQTYDVNDNFIRIGYGIAAAVTGSIVARMTKGVYFIRGMFLDVDDATLIVDKTSNTSSHRVGFKVTETIVTESEDESLYSNAQGTINSKAPGAHRLRIDLVLSRFDYDAVVEDFVELAKVRDGKIQSMVTQSTYNILEDTLAQRTYETNGDYNVSTHQIDIREHLKVNNNGGVFNAADGGDESKFVSVMKPGISYVRGRRIENVGEELVIVDKARDTDVLNNTPVAVATGNYLVTKNSKGVPVISRTVRYKLLNA…
1210	KLLNASGATQATALCISAERN	putative_virulence-associated_VriC_protein	2e-10	47.6	MQSTNLNRRPYWDDWNPGKRFSRILFRPMPIKVQTRELNQMQTILQDQIEKLGNHLFKDGSMVIPGGLTITNAAVSLKFTLAGGTEFTDLEGISELYVLGKDNNAKARVLSLERDLSAPDTMLAILEMTEAGNADGFHVNDNLYFQTYDVNDNFIRIGYGIAAAVTGSIVARMTKGVYFIRGMFLDVDDATLIVDKTSNTSSHRVGFKVTETIVTESEDESLYSNAQGTINSKAPGAHRLRIDLVLSRFDYDAVVEDFVELAKVRDGKIQSMVTQSTYNILEDTLAQRTYETNGDYNVSTHQIDIREHLKVNNNGGVFNAADGGDESKFVSVMKPGISYVRGRRIENVGEELVIVDKARDTDVLNNTPVAVATGNYLVTKNSKGVPVISRTVRYKLLNA…
1105	KLVSVKNDTGADVTSSFVLDGGQRD	putative_virulence-associated_VriC_protein	7e-13	69.82	MQSTNLNRRPYWDDWNPGKRFSRILFRPMPIKVQTRELNQMQTILQDQIEKLGNHLFKDGSMVIPGGLTITNAAVSLKFTLAGGTEFTDLEGISELYVLGKDNNAKARVLSLERDLSAPDTMLAILEMTEAGNADGFHVNDNLYFQTYDVNDNFIRIGYGIAAAVTGSIVARMTKGVYFIRGMFLDVDDATLIVDKTSNTSSHRVGFKVTETIVTESEDESLYSNAQGTINSKAPGAHRLRIDLVLSRFDYDAVVEDFVELAKVRDGKIQSMVTQSTYNILEDTLAQRTYETNGDYNVSTHQIDIREHLKVNNNGGVFNAADGGDESKFVSVMKPGISYVRGRRIENVGEELVIVDKARDTDVLNNTPVAVATGNYLVTKNSKGVPVISRTVRYKLLNA…
936	KNDTGADVTSSFVLDGGQRD	putative_virulence-associated_VriC_protein	7e-10	133.57	MQSTNLNRRPYWDDWNPGKRFSRILFRPMPIKVQTRELNQMQTILQDQIEKLGNHLFKDGSMVIPGGLTITNAAVSLKFTLAGGTEFTDLEGISELYVLGKDNNAKARVLSLERDLSAPDTMLAILEMTEAGNADGFHVNDNLYFQTYDVNDNFIRIGYGIAAAVTGSIVARMTKGVYFIRGMFLDVDDATLIVDKTSNTSSHRVGFKVTETIVTESEDESLYSNAQGTINSKAPGAHRLRIDLVLSRFDYDAVVEDFVELAKVRDGKIQSMVTQSTYNILEDTLAQRTYETNGDYNVSTHQIDIREHLKVNNNGGVFNAADGGDESKFVSVMKPGISYVRGRRIENVGEELVIVDKARDTDVLNNTPVAVATGNYLVTKNSKGVPVISRTVRYKLLNA…
959	KNDTGADVTSSFVLDGGQRD	putative_virulence-associated_VriC_protein	7e-10	119.07	MQSTNLNRRPYWDDWNPGKRFSRILFRPMPIKVQTRELNQMQTILQDQIEKLGNHLFKDGSMVIPGGLTITNAAVSLKFTLAGGTEFTDLEGISELYVLGKDNNAKARVLSLERDLSAPDTMLAILEMTEAGNADGFHVNDNLYFQTYDVNDNFIRIGYGIAAAVTGSIVARMTKGVYFIRGMFLDVDDATLIVDKTSNTSSHRVGFKVTETIVTESEDESLYSNAQGTINSKAPGAHRLRIDLVLSRFDYDAVVEDFVELAKVRDGKIQSMVTQSTYNILEDTLAQRTYETNGDYNVSTHQIDIREHLKVNNNGGVFNAADGGDESKFVSVMKPGISYVRGRRIENVGEELVIVDKARDTDVLNNTPVAVATGNYLVTKNSKGVPVISRTVRYKLLNA…
1149	KNDTGADVTSSFVLDGGQRD	putative_virulence-associated_VriC_protein	7e-10	61.19	MQSTNLNRRPYWDDWNPGKRFSRILFRPMPIKVQTRELNQMQTILQDQIEKLGNHLFKDGSMVIPGGLTITNAAVSLKFTLAGGTEFTDLEGISELYVLGKDNNAKARVLSLERDLSAPDTMLAILEMTEAGNADGFHVNDNLYFQTYDVNDNFIRIGYGIAAAVTGSIVARMTKGVYFIRGMFLDVDDATLIVDKTSNTSSHRVGFKVTETIVTESEDESLYSNAQGTINSKAPGAHRLRIDLVLSRFDYDAVVEDFVELAKVRDGKIQSMVTQSTYNILEDTLAQRTYETNGDYNVSTHQIDIREHLKVNNNGGVFNAADGGDESKFVSVMKPGISYVRGRRIENVGEELVIVDKARDTDVLNNTPVAVATGNYLVTKNSKGVPVISRTVRYKLLNA…
1108	KNGIAADPFKD	putative_virulence-associated_VriC_protein	2e-04	69.29	MQSTNLNRRPYWDDWNPGKRFSRILFRPMPIKVQTRELNQMQTILQDQIEKLGNHLFKDGSMVIPGGLTITNAAVSLKFTLAGGTEFTDLEGISELYVLGKDNNAKARVLSLERDLSAPDTMLAILEMTEAGNADGFHVNDNLYFQTYDVNDNFIRIGYGIAAAVTGSIVARMTKGVYFIRGMFLDVDDATLIVDKTSNTSSHRVGFKVTETIVTESEDESLYSNAQGTINSKAPGAHRLRIDLVLSRFDYDAVVEDFVELAKVRDGKIQSMVTQSTYNILEDTLAQRTYETNGDYNVSTHQIDIREHLKVNNNGGVFNAADGGDESKFVSVMKPGISYVRGRRIENVGEELVIVDKARDTDVLNNTPVAVATGNYLVTKNSKGVPVISRTVRYKLLNA…
1190	KNGIAADPFKD	putative_virulence-associated_VriC_protein	2e-04	53.27	MQSTNLNRRPYWDDWNPGKRFSRILFRPMPIKVQTRELNQMQTILQDQIEKLGNHLFKDGSMVIPGGLTITNAAVSLKFTLAGGTEFTDLEGISELYVLGKDNNAKARVLSLERDLSAPDTMLAILEMTEAGNADGFHVNDNLYFQTYDVNDNFIRIGYGIAAAVTGSIVARMTKGVYFIRGMFLDVDDATLIVDKTSNTSSHRVGFKVTETIVTESEDESLYSNAQGTINSKAPGAHRLRIDLVLSRFDYDAVVEDFVELAKVRDGKIQSMVTQSTYNILEDTLAQRTYETNGDYNVSTHQIDIREHLKVNNNGGVFNAADGGDESKFVSVMKPGISYVRGRRIENVGEELVIVDKARDTDVLNNTPVAVATGNYLVTKNSKGVPVISRTVRYKLLNA…
1079	KNGIAADPFKDFRL	putative_virulence-associated_VriC_protein	6e-07	75.63	MQSTNLNRRPYWDDWNPGKRFSRILFRPMPIKVQTRELNQMQTILQDQIEKLGNHLFKDGSMVIPGGLTITNAAVSLKFTLAGGTEFTDLEGISELYVLGKDNNAKARVLSLERDLSAPDTMLAILEMTEAGNADGFHVNDNLYFQTYDVNDNFIRIGYGIAAAVTGSIVARMTKGVYFIRGMFLDVDDATLIVDKTSNTSSHRVGFKVTETIVTESEDESLYSNAQGTINSKAPGAHRLRIDLVLSRFDYDAVVEDFVELAKVRDGKIQSMVTQSTYNILEDTLAQRTYETNGDYNVSTHQIDIREHLKVNNNGGVFNAADGGDESKFVSVMKPGISYVRGRRIENVGEELVIVDKARDTDVLNNTPVAVATGNYLVTKNSKGVPVISRTVRYKLLNA…
1179	KNLLSNEYIAKQ	putative_virulence-associated_VriC_protein	1e-04	55.65	MQSTNLNRRPYWDDWNPGKRFSRILFRPMPIKVQTRELNQMQTILQDQIEKLGNHLFKDGSMVIPGGLTITNAAVSLKFTLAGGTEFTDLEGISELYVLGKDNNAKARVLSLERDLSAPDTMLAILEMTEAGNADGFHVNDNLYFQTYDVNDNFIRIGYGIAAAVTGSIVARMTKGVYFIRGMFLDVDDATLIVDKTSNTSSHRVGFKVTETIVTESEDESLYSNAQGTINSKAPGAHRLRIDLVLSRFDYDAVVEDFVELAKVRDGKIQSMVTQSTYNILEDTLAQRTYETNGDYNVSTHQIDIREHLKVNNNGGVFNAADGGDESKFVSVMKPGISYVRGRRIENVGEELVIVDKARDTDVLNNTPVAVATGNYLVTKNSKGVPVISRTVRYKLLNA…
1163	KQGIQKTFVNTRV	putative_virulence-associated_VriC_protein	3e-05	58.46	MQSTNLNRRPYWDDWNPGKRFSRILFRPMPIKVQTRELNQMQTILQDQIEKLGNHLFKDGSMVIPGGLTITNAAVSLKFTLAGGTEFTDLEGISELYVLGKDNNAKARVLSLERDLSAPDTMLAILEMTEAGNADGFHVNDNLYFQTYDVNDNFIRIGYGIAAAVTGSIVARMTKGVYFIRGMFLDVDDATLIVDKTSNTSSHRVGFKVTETIVTESEDESLYSNAQGTINSKAPGAHRLRIDLVLSRFDYDAVVEDFVELAKVRDGKIQSMVTQSTYNILEDTLAQRTYETNGDYNVSTHQIDIREHLKVNNNGGVFNAADGGDESKFVSVMKPGISYVRGRRIENVGEELVIVDKARDTDVLNNTPVAVATGNYLVTKNSKGVPVISRTVRYKLLNA…
1012	KQPYTGVFFTSSNGSTWSPNQMADMKF	putative_virulence-associated_VriC_protein	4e-16	96.74	MQSTNLNRRPYWDDWNPGKRFSRILFRPMPIKVQTRELNQMQTILQDQIEKLGNHLFKDGSMVIPGGLTITNAAVSLKFTLAGGTEFTDLEGISELYVLGKDNNAKARVLSLERDLSAPDTMLAILEMTEAGNADGFHVNDNLYFQTYDVNDNFIRIGYGIAAAVTGSIVARMTKGVYFIRGMFLDVDDATLIVDKTSNTSSHRVGFKVTETIVTESEDESLYSNAQGTINSKAPGAHRLRIDLVLSRFDYDAVVEDFVELAKVRDGKIQSMVTQSTYNILEDTLAQRTYETNGDYNVSTHQIDIREHLKVNNNGGVFNAADGGDESKFVSVMKPGISYVRGRRIENVGEELVIVDKARDTDVLNNTPVAVATGNYLVTKNSKGVPVISRTVRYKLLNA…
1089	KQPYTGVFFTSSNGSTWSPNQMADMKF	putative_virulence-associated_VriC_protein	4e-16	73.85	MQSTNLNRRPYWDDWNPGKRFSRILFRPMPIKVQTRELNQMQTILQDQIEKLGNHLFKDGSMVIPGGLTITNAAVSLKFTLAGGTEFTDLEGISELYVLGKDNNAKARVLSLERDLSAPDTMLAILEMTEAGNADGFHVNDNLYFQTYDVNDNFIRIGYGIAAAVTGSIVARMTKGVYFIRGMFLDVDDATLIVDKTSNTSSHRVGFKVTETIVTESEDESLYSNAQGTINSKAPGAHRLRIDLVLSRFDYDAVVEDFVELAKVRDGKIQSMVTQSTYNILEDTLAQRTYETNGDYNVSTHQIDIREHLKVNNNGGVFNAADGGDESKFVSVMKPGISYVRGRRIENVGEELVIVDKARDTDVLNNTPVAVATGNYLVTKNSKGVPVISRTVRYKLLNA…
1129	KQPYTGVFFTSSNGSTWSPNQMADMKF	putative_virulence-associated_VriC_protein	4e-16	65.68	MQSTNLNRRPYWDDWNPGKRFSRILFRPMPIKVQTRELNQMQTILQDQIEKLGNHLFKDGSMVIPGGLTITNAAVSLKFTLAGGTEFTDLEGISELYVLGKDNNAKARVLSLERDLSAPDTMLAILEMTEAGNADGFHVNDNLYFQTYDVNDNFIRIGYGIAAAVTGSIVARMTKGVYFIRGMFLDVDDATLIVDKTSNTSSHRVGFKVTETIVTESEDESLYSNAQGTINSKAPGAHRLRIDLVLSRFDYDAVVEDFVELAKVRDGKIQSMVTQSTYNILEDTLAQRTYETNGDYNVSTHQIDIREHLKVNNNGGVFNAADGGDESKFVSVMKPGISYVRGRRIENVGEELVIVDKARDTDVLNNTPVAVATGNYLVTKNSKGVPVISRTVRYKLLNA…
1173	KQRPLGLNTLNC	putative_virulence-associated_VriC_protein	5e-06	56.17	MQSTNLNRRPYWDDWNPGKRFSRILFRPMPIKVQTRELNQMQTILQDQIEKLGNHLFKDGSMVIPGGLTITNAAVSLKFTLAGGTEFTDLEGISELYVLGKDNNAKARVLSLERDLSAPDTMLAILEMTEAGNADGFHVNDNLYFQTYDVNDNFIRIGYGIAAAVTGSIVARMTKGVYFIRGMFLDVDDATLIVDKTSNTSSHRVGFKVTETIVTESEDESLYSNAQGTINSKAPGAHRLRIDLVLSRFDYDAVVEDFVELAKVRDGKIQSMVTQSTYNILEDTLAQRTYETNGDYNVSTHQIDIREHLKVNNNGGVFNAADGGDESKFVSVMKPGISYVRGRRIENVGEELVIVDKARDTDVLNNTPVAVATGNYLVTKNSKGVPVISRTVRYKLLNA…
966	KSADDTLTNAEIVHKS	putative_virulence-associated_VriC_protein	3e-06	115.35	MQSTNLNRRPYWDDWNPGKRFSRILFRPMPIKVQTRELNQMQTILQDQIEKLGNHLFKDGSMVIPGGLTITNAAVSLKFTLAGGTEFTDLEGISELYVLGKDNNAKARVLSLERDLSAPDTMLAILEMTEAGNADGFHVNDNLYFQTYDVNDNFIRIGYGIAAAVTGSIVARMTKGVYFIRGMFLDVDDATLIVDKTSNTSSHRVGFKVTETIVTESEDESLYSNAQGTINSKAPGAHRLRIDLVLSRFDYDAVVEDFVELAKVRDGKIQSMVTQSTYNILEDTLAQRTYETNGDYNVSTHQIDIREHLKVNNNGGVFNAADGGDESKFVSVMKPGISYVRGRRIENVGEELVIVDKARDTDVLNNTPVAVATGNYLVTKNSKGVPVISRTVRYKLLNA…
1080	KSADDTLTNAEIVHKS	putative_virulence-associated_VriC_protein	3e-06	75.62	MQSTNLNRRPYWDDWNPGKRFSRILFRPMPIKVQTRELNQMQTILQDQIEKLGNHLFKDGSMVIPGGLTITNAAVSLKFTLAGGTEFTDLEGISELYVLGKDNNAKARVLSLERDLSAPDTMLAILEMTEAGNADGFHVNDNLYFQTYDVNDNFIRIGYGIAAAVTGSIVARMTKGVYFIRGMFLDVDDATLIVDKTSNTSSHRVGFKVTETIVTESEDESLYSNAQGTINSKAPGAHRLRIDLVLSRFDYDAVVEDFVELAKVRDGKIQSMVTQSTYNILEDTLAQRTYETNGDYNVSTHQIDIREHLKVNNNGGVFNAADGGDESKFVSVMKPGISYVRGRRIENVGEELVIVDKARDTDVLNNTPVAVATGNYLVTKNSKGVPVISRTVRYKLLNA…
1114	KSADDTLTNAEIVHKS	putative_virulence-associated_VriC_protein	3e-06	68.96	MQSTNLNRRPYWDDWNPGKRFSRILFRPMPIKVQTRELNQMQTILQDQIEKLGNHLFKDGSMVIPGGLTITNAAVSLKFTLAGGTEFTDLEGISELYVLGKDNNAKARVLSLERDLSAPDTMLAILEMTEAGNADGFHVNDNLYFQTYDVNDNFIRIGYGIAAAVTGSIVARMTKGVYFIRGMFLDVDDATLIVDKTSNTSSHRVGFKVTETIVTESEDESLYSNAQGTINSKAPGAHRLRIDLVLSRFDYDAVVEDFVELAKVRDGKIQSMVTQSTYNILEDTLAQRTYETNGDYNVSTHQIDIREHLKVNNNGGVFNAADGGDESKFVSVMKPGISYVRGRRIENVGEELVIVDKARDTDVLNNTPVAVATGNYLVTKNSKGVPVISRTVRYKLLNA…
1141	KSADDTLTNAEIVHKS	putative_virulence-associated_VriC_protein	3e-06	63.38	MQSTNLNRRPYWDDWNPGKRFSRILFRPMPIKVQTRELNQMQTILQDQIEKLGNHLFKDGSMVIPGGLTITNAAVSLKFTLAGGTEFTDLEGISELYVLGKDNNAKARVLSLERDLSAPDTMLAILEMTEAGNADGFHVNDNLYFQTYDVNDNFIRIGYGIAAAVTGSIVARMTKGVYFIRGMFLDVDDATLIVDKTSNTSSHRVGFKVTETIVTESEDESLYSNAQGTINSKAPGAHRLRIDLVLSRFDYDAVVEDFVELAKVRDGKIQSMVTQSTYNILEDTLAQRTYETNGDYNVSTHQIDIREHLKVNNNGGVFNAADGGDESKFVSVMKPGISYVRGRRIENVGEELVIVDKARDTDVLNNTPVAVATGNYLVTKNSKGVPVISRTVRYKLLNA…
1145	KSADDTLTNAEIVHKS	putative_virulence-associated_VriC_protein	3e-06	62.55	MQSTNLNRRPYWDDWNPGKRFSRILFRPMPIKVQTRELNQMQTILQDQIEKLGNHLFKDGSMVIPGGLTITNAAVSLKFTLAGGTEFTDLEGISELYVLGKDNNAKARVLSLERDLSAPDTMLAILEMTEAGNADGFHVNDNLYFQTYDVNDNFIRIGYGIAAAVTGSIVARMTKGVYFIRGMFLDVDDATLIVDKTSNTSSHRVGFKVTETIVTESEDESLYSNAQGTINSKAPGAHRLRIDLVLSRFDYDAVVEDFVELAKVRDGKIQSMVTQSTYNILEDTLAQRTYETNGDYNVSTHQIDIREHLKVNNNGGVFNAADGGDESKFVSVMKPGISYVRGRRIENVGEELVIVDKARDTDVLNNTPVAVATGNYLVTKNSKGVPVISRTVRYKLLNA…
1170	KSADDTLTNAEIVHKS	putative_virulence-associated_VriC_protein	3e-06	56.89	MQSTNLNRRPYWDDWNPGKRFSRILFRPMPIKVQTRELNQMQTILQDQIEKLGNHLFKDGSMVIPGGLTITNAAVSLKFTLAGGTEFTDLEGISELYVLGKDNNAKARVLSLERDLSAPDTMLAILEMTEAGNADGFHVNDNLYFQTYDVNDNFIRIGYGIAAAVTGSIVARMTKGVYFIRGMFLDVDDATLIVDKTSNTSSHRVGFKVTETIVTESEDESLYSNAQGTINSKAPGAHRLRIDLVLSRFDYDAVVEDFVELAKVRDGKIQSMVTQSTYNILEDTLAQRTYETNGDYNVSTHQIDIREHLKVNNNGGVFNAADGGDESKFVSVMKPGISYVRGRRIENVGEELVIVDKARDTDVLNNTPVAVATGNYLVTKNSKGVPVISRTVRYKLLNA…
1160	KSADDTLTNAEIVHKSFGKK	putative_virulence-associated_VriC_protein	2e-09	58.99	MQSTNLNRRPYWDDWNPGKRFSRILFRPMPIKVQTRELNQMQTILQDQIEKLGNHLFKDGSMVIPGGLTITNAAVSLKFTLAGGTEFTDLEGISELYVLGKDNNAKARVLSLERDLSAPDTMLAILEMTEAGNADGFHVNDNLYFQTYDVNDNFIRIGYGIAAAVTGSIVARMTKGVYFIRGMFLDVDDATLIVDKTSNTSSHRVGFKVTETIVTESEDESLYSNAQGTINSKAPGAHRLRIDLVLSRFDYDAVVEDFVELAKVRDGKIQSMVTQSTYNILEDTLAQRTYETNGDYNVSTHQIDIREHLKVNNNGGVFNAADGGDESKFVSVMKPGISYVRGRRIENVGEELVIVDKARDTDVLNNTPVAVATGNYLVTKNSKGVPVISRTVRYKLLNA…
1187	KSADDTLTNAEIVHKSFGKK	putative_virulence-associated_VriC_protein	2e-09	54.19	MQSTNLNRRPYWDDWNPGKRFSRILFRPMPIKVQTRELNQMQTILQDQIEKLGNHLFKDGSMVIPGGLTITNAAVSLKFTLAGGTEFTDLEGISELYVLGKDNNAKARVLSLERDLSAPDTMLAILEMTEAGNADGFHVNDNLYFQTYDVNDNFIRIGYGIAAAVTGSIVARMTKGVYFIRGMFLDVDDATLIVDKTSNTSSHRVGFKVTETIVTESEDESLYSNAQGTINSKAPGAHRLRIDLVLSRFDYDAVVEDFVELAKVRDGKIQSMVTQSTYNILEDTLAQRTYETNGDYNVSTHQIDIREHLKVNNNGGVFNAADGGDESKFVSVMKPGISYVRGRRIENVGEELVIVDKARDTDVLNNTPVAVATGNYLVTKNSKGVPVISRTVRYKLLNA…
1233	KSNLLSSAGAISGASUBTYT	putative_virulence-associated_VriC_protein	5e-04	42.07	MQSTNLNRRPYWDDWNPGKRFSRILFRPMPIKVQTRELNQMQTILQDQIEKLGNHLFKDGSMVIPGGLTITNAAVSLKFTLAGGTEFTDLEGISELYVLGKDNNAKARVLSLERDLSAPDTMLAILEMTEAGNADGFHVNDNLYFQTYDVNDNFIRIGYGIAAAVTGSIVARMTKGVYFIRGMFLDVDDATLIVDKTSNTSSHRVGFKVTETIVTESEDESLYSNAQGTINSKAPGAHRLRIDLVLSRFDYDAVVEDFVELAKVRDGKIQSMVTQSTYNILEDTLAQRTYETNGDYNVSTHQIDIREHLKVNNNGGVFNAADGGDESKFVSVMKPGISYVRGRRIENVGEELVIVDKARDTDVLNNTPVAVATGNYLVTKNSKGVPVISRTVRYKLLNA…
1025	KSNLLSSAGAISGTYT	putative_virulence-associated_VriC_protein	2e-06	91.47	MQSTNLNRRPYWDDWNPGKRFSRILFRPMPIKVQTRELNQMQTILQDQIEKLGNHLFKDGSMVIPGGLTITNAAVSLKFTLAGGTEFTDLEGISELYVLGKDNNAKARVLSLERDLSAPDTMLAILEMTEAGNADGFHVNDNLYFQTYDVNDNFIRIGYGIAAAVTGSIVARMTKGVYFIRGMFLDVDDATLIVDKTSNTSSHRVGFKVTETIVTESEDESLYSNAQGTINSKAPGAHRLRIDLVLSRFDYDAVVEDFVELAKVRDGKIQSMVTQSTYNILEDTLAQRTYETNGDYNVSTHQIDIREHLKVNNNGGVFNAADGGDESKFVSVMKPGISYVRGRRIENVGEELVIVDKARDTDVLNNTPVAVATGNYLVTKNSKGVPVISRTVRYKLLNA…
958	KTITETTETVTFTSQTSRP	putative_virulence-associated_VriC_protein	6e-08	119.51	MQSTNLNRRPYWDDWNPGKRFSRILFRPMPIKVQTRELNQMQTILQDQIEKLGNHLFKDGSMVIPGGLTITNAAVSLKFTLAGGTEFTDLEGISELYVLGKDNNAKARVLSLERDLSAPDTMLAILEMTEAGNADGFHVNDNLYFQTYDVNDNFIRIGYGIAAAVTGSIVARMTKGVYFIRGMFLDVDDATLIVDKTSNTSSHRVGFKVTETIVTESEDESLYSNAQGTINSKAPGAHRLRIDLVLSRFDYDAVVEDFVELAKVRDGKIQSMVTQSTYNILEDTLAQRTYETNGDYNVSTHQIDIREHLKVNNNGGVFNAADGGDESKFVSVMKPGISYVRGRRIENVGEELVIVDKARDTDVLNNTPVAVATGNYLVTKNSKGVPVISRTVRYKLLNA…
1042	KTITETTETVTFTSQTSRPLANHDGWKL	putative_virulence-associated_VriC_protein	8e-16	86.96	MQSTNLNRRPYWDDWNPGKRFSRILFRPMPIKVQTRELNQMQTILQDQIEKLGNHLFKDGSMVIPGGLTITNAAVSLKFTLAGGTEFTDLEGISELYVLGKDNNAKARVLSLERDLSAPDTMLAILEMTEAGNADGFHVNDNLYFQTYDVNDNFIRIGYGIAAAVTGSIVARMTKGVYFIRGMFLDVDDATLIVDKTSNTSSHRVGFKVTETIVTESEDESLYSNAQGTINSKAPGAHRLRIDLVLSRFDYDAVVEDFVELAKVRDGKIQSMVTQSTYNILEDTLAQRTYETNGDYNVSTHQIDIREHLKVNNNGGVFNAADGGDESKFVSVMKPGISYVRGRRIENVGEELVIVDKARDTDVLNNTPVAVATGNYLVTKNSKGVPVISRTVRYKLLNA…
1214	KTLAPTGSVDINYT	putative_virulence-associated_VriC_protein	6e-06	46.71	MQSTNLNRRPYWDDWNPGKRFSRILFRPMPIKVQTRELNQMQTILQDQIEKLGNHLFKDGSMVIPGGLTITNAAVSLKFTLAGGTEFTDLEGISELYVLGKDNNAKARVLSLERDLSAPDTMLAILEMTEAGNADGFHVNDNLYFQTYDVNDNFIRIGYGIAAAVTGSIVARMTKGVYFIRGMFLDVDDATLIVDKTSNTSSHRVGFKVTETIVTESEDESLYSNAQGTINSKAPGAHRLRIDLVLSRFDYDAVVEDFVELAKVRDGKIQSMVTQSTYNILEDTLAQRTYETNGDYNVSTHQIDIREHLKVNNNGGVFNAADGGDESKFVSVMKPGISYVRGRRIENVGEELVIVDKARDTDVLNNTPVAVATGNYLVTKNSKGVPVISRTVRYKLLNA…
942	KTLAPTGSVDINYTVLRT	putative_virulence-associated_VriC_protein	2e-08	129.9	MQSTNLNRRPYWDDWNPGKRFSRILFRPMPIKVQTRELNQMQTILQDQIEKLGNHLFKDGSMVIPGGLTITNAAVSLKFTLAGGTEFTDLEGISELYVLGKDNNAKARVLSLERDLSAPDTMLAILEMTEAGNADGFHVNDNLYFQTYDVNDNFIRIGYGIAAAVTGSIVARMTKGVYFIRGMFLDVDDATLIVDKTSNTSSHRVGFKVTETIVTESEDESLYSNAQGTINSKAPGAHRLRIDLVLSRFDYDAVVEDFVELAKVRDGKIQSMVTQSTYNILEDTLAQRTYETNGDYNVSTHQIDIREHLKVNNNGGVFNAADGGDESKFVSVMKPGISYVRGRRIENVGEELVIVDKARDTDVLNNTPVAVATGNYLVTKNSKGVPVISRTVRYKLLNA…
1135	KTLAPTGSVDINYTVLRT	putative_virulence-associated_VriC_protein	2e-08	64.03	MQSTNLNRRPYWDDWNPGKRFSRILFRPMPIKVQTRELNQMQTILQDQIEKLGNHLFKDGSMVIPGGLTITNAAVSLKFTLAGGTEFTDLEGISELYVLGKDNNAKARVLSLERDLSAPDTMLAILEMTEAGNADGFHVNDNLYFQTYDVNDNFIRIGYGIAAAVTGSIVARMTKGVYFIRGMFLDVDDATLIVDKTSNTSSHRVGFKVTETIVTESEDESLYSNAQGTINSKAPGAHRLRIDLVLSRFDYDAVVEDFVELAKVRDGKIQSMVTQSTYNILEDTLAQRTYETNGDYNVSTHQIDIREHLKVNNNGGVFNAADGGDESKFVSVMKPGISYVRGRRIENVGEELVIVDKARDTDVLNNTPVAVATGNYLVTKNSKGVPVISRTVRYKLLNA…
938	KTLNPSEVTISTDSSGGTKF	putative_virulence-associated_VriC_protein	2e-09	131.85	MQSTNLNRRPYWDDWNPGKRFSRILFRPMPIKVQTRELNQMQTILQDQIEKLGNHLFKDGSMVIPGGLTITNAAVSLKFTLAGGTEFTDLEGISELYVLGKDNNAKARVLSLERDLSAPDTMLAILEMTEAGNADGFHVNDNLYFQTYDVNDNFIRIGYGIAAAVTGSIVARMTKGVYFIRGMFLDVDDATLIVDKTSNTSSHRVGFKVTETIVTESEDESLYSNAQGTINSKAPGAHRLRIDLVLSRFDYDAVVEDFVELAKVRDGKIQSMVTQSTYNILEDTLAQRTYETNGDYNVSTHQIDIREHLKVNNNGGVFNAADGGDESKFVSVMKPGISYVRGRRIENVGEELVIVDKARDTDVLNNTPVAVATGNYLVTKNSKGVPVISRTVRYKLLNA…
1063	KTTTTMTGEQIVETQVIPYM	putative_virulence-associated_VriC_protein	7e-09	80.8	MQSTNLNRRPYWDDWNPGKRFSRILFRPMPIKVQTRELNQMQTILQDQIEKLGNHLFKDGSMVIPGGLTITNAAVSLKFTLAGGTEFTDLEGISELYVLGKDNNAKARVLSLERDLSAPDTMLAILEMTEAGNADGFHVNDNLYFQTYDVNDNFIRIGYGIAAAVTGSIVARMTKGVYFIRGMFLDVDDATLIVDKTSNTSSHRVGFKVTETIVTESEDESLYSNAQGTINSKAPGAHRLRIDLVLSRFDYDAVVEDFVELAKVRDGKIQSMVTQSTYNILEDTLAQRTYETNGDYNVSTHQIDIREHLKVNNNGGVFNAADGGDESKFVSVMKPGISYVRGRRIENVGEELVIVDKARDTDVLNNTPVAVATGNYLVTKNSKGVPVISRTVRYKLLNA…
1086	KTTTTMTGEQIVETQVIPYM	putative_virulence-associated_VriC_protein	7e-09	74.25	MQSTNLNRRPYWDDWNPGKRFSRILFRPMPIKVQTRELNQMQTILQDQIEKLGNHLFKDGSMVIPGGLTITNAAVSLKFTLAGGTEFTDLEGISELYVLGKDNNAKARVLSLERDLSAPDTMLAILEMTEAGNADGFHVNDNLYFQTYDVNDNFIRIGYGIAAAVTGSIVARMTKGVYFIRGMFLDVDDATLIVDKTSNTSSHRVGFKVTETIVTESEDESLYSNAQGTINSKAPGAHRLRIDLVLSRFDYDAVVEDFVELAKVRDGKIQSMVTQSTYNILEDTLAQRTYETNGDYNVSTHQIDIREHLKVNNNGGVFNAADGGDESKFVSVMKPGISYVRGRRIENVGEELVIVDKARDTDVLNNTPVAVATGNYLVTKNSKGVPVISRTVRYKLLNA…
1030	KTVASNNPFVGLKV	putative_virulence-associated_VriC_protein	1e-05	89.59	MQSTNLNRRPYWDDWNPGKRFSRILFRPMPIKVQTRELNQMQTILQDQIEKLGNHLFKDGSMVIPGGLTITNAAVSLKFTLAGGTEFTDLEGISELYVLGKDNNAKARVLSLERDLSAPDTMLAILEMTEAGNADGFHVNDNLYFQTYDVNDNFIRIGYGIAAAVTGSIVARMTKGVYFIRGMFLDVDDATLIVDKTSNTSSHRVGFKVTETIVTESEDESLYSNAQGTINSKAPGAHRLRIDLVLSRFDYDAVVEDFVELAKVRDGKIQSMVTQSTYNILEDTLAQRTYETNGDYNVSTHQIDIREHLKVNNNGGVFNAADGGDESKFVSVMKPGISYVRGRRIENVGEELVIVDKARDTDVLNNTPVAVATGNYLVTKNSKGVPVISRTVRYKLLNA…
951	KVNNNGGVFNAADGGDESKF	putative_virulence-associated_VriC_protein	8e-10	122.14	MQSTNLNRRPYWDDWNPGKRFSRILFRPMPIKVQTRELNQMQTILQDQIEKLGNHLFKDGSMVIPGGLTITNAAVSLKFTLAGGTEFTDLEGISELYVLGKDNNAKARVLSLERDLSAPDTMLAILEMTEAGNADGFHVNDNLYFQTYDVNDNFIRIGYGIAAAVTGSIVARMTKGVYFIRGMFLDVDDATLIVDKTSNTSSHRVGFKVTETIVTESEDESLYSNAQGTINSKAPGAHRLRIDLVLSRFDYDAVVEDFVELAKVRDGKIQSMVTQSTYNILEDTLAQRTYETNGDYNVSTHQIDIREHLKVNNNGGVFNAADGGDESKFVSVMKPGISYVRGRRIENVGEELVIVDKARDTDVLNNTPVAVATGNYLVTKNSKGVPVISRTVRYKLLNA…
952	KVNNNGGVFNAADGGDESKF	putative_virulence-associated_VriC_protein	8e-10	121.27	MQSTNLNRRPYWDDWNPGKRFSRILFRPMPIKVQTRELNQMQTILQDQIEKLGNHLFKDGSMVIPGGLTITNAAVSLKFTLAGGTEFTDLEGISELYVLGKDNNAKARVLSLERDLSAPDTMLAILEMTEAGNADGFHVNDNLYFQTYDVNDNFIRIGYGIAAAVTGSIVARMTKGVYFIRGMFLDVDDATLIVDKTSNTSSHRVGFKVTETIVTESEDESLYSNAQGTINSKAPGAHRLRIDLVLSRFDYDAVVEDFVELAKVRDGKIQSMVTQSTYNILEDTLAQRTYETNGDYNVSTHQIDIREHLKVNNNGGVFNAADGGDESKFVSVMKPGISYVRGRRIENVGEELVIVDKARDTDVLNNTPVAVATGNYLVTKNSKGVPVISRTVRYKLLNA…
953	KVNNNGGVFNAADGGDESKF	putative_virulence-associated_VriC_protein	8e-10	120.99	MQSTNLNRRPYWDDWNPGKRFSRILFRPMPIKVQTRELNQMQTILQDQIEKLGNHLFKDGSMVIPGGLTITNAAVSLKFTLAGGTEFTDLEGISELYVLGKDNNAKARVLSLERDLSAPDTMLAILEMTEAGNADGFHVNDNLYFQTYDVNDNFIRIGYGIAAAVTGSIVARMTKGVYFIRGMFLDVDDATLIVDKTSNTSSHRVGFKVTETIVTESEDESLYSNAQGTINSKAPGAHRLRIDLVLSRFDYDAVVEDFVELAKVRDGKIQSMVTQSTYNILEDTLAQRTYETNGDYNVSTHQIDIREHLKVNNNGGVFNAADGGDESKFVSVMKPGISYVRGRRIENVGEELVIVDKARDTDVLNNTPVAVATGNYLVTKNSKGVPVISRTVRYKLLNA…
956	KVNNNGGVFNAADGGDESKF	putative_virulence-associated_VriC_protein	8e-10	119.79	MQSTNLNRRPYWDDWNPGKRFSRILFRPMPIKVQTRELNQMQTILQDQIEKLGNHLFKDGSMVIPGGLTITNAAVSLKFTLAGGTEFTDLEGISELYVLGKDNNAKARVLSLERDLSAPDTMLAILEMTEAGNADGFHVNDNLYFQTYDVNDNFIRIGYGIAAAVTGSIVARMTKGVYFIRGMFLDVDDATLIVDKTSNTSSHRVGFKVTETIVTESEDESLYSNAQGTINSKAPGAHRLRIDLVLSRFDYDAVVEDFVELAKVRDGKIQSMVTQSTYNILEDTLAQRTYETNGDYNVSTHQIDIREHLKVNNNGGVFNAADGGDESKFVSVMKPGISYVRGRRIENVGEELVIVDKARDTDVLNNTPVAVATGNYLVTKNSKGVPVISRTVRYKLLNA…
973	KVNNNGGVFNAADGGDESKF	putative_virulence-associated_VriC_protein	8e-10	113.74	MQSTNLNRRPYWDDWNPGKRFSRILFRPMPIKVQTRELNQMQTILQDQIEKLGNHLFKDGSMVIPGGLTITNAAVSLKFTLAGGTEFTDLEGISELYVLGKDNNAKARVLSLERDLSAPDTMLAILEMTEAGNADGFHVNDNLYFQTYDVNDNFIRIGYGIAAAVTGSIVARMTKGVYFIRGMFLDVDDATLIVDKTSNTSSHRVGFKVTETIVTESEDESLYSNAQGTINSKAPGAHRLRIDLVLSRFDYDAVVEDFVELAKVRDGKIQSMVTQSTYNILEDTLAQRTYETNGDYNVSTHQIDIREHLKVNNNGGVFNAADGGDESKFVSVMKPGISYVRGRRIENVGEELVIVDKARDTDVLNNTPVAVATGNYLVTKNSKGVPVISRTVRYKLLNA…
980	KVNNNGGVFNAADGGDESKF	putative_virulence-associated_VriC_protein	8e-10	110.4	MQSTNLNRRPYWDDWNPGKRFSRILFRPMPIKVQTRELNQMQTILQDQIEKLGNHLFKDGSMVIPGGLTITNAAVSLKFTLAGGTEFTDLEGISELYVLGKDNNAKARVLSLERDLSAPDTMLAILEMTEAGNADGFHVNDNLYFQTYDVNDNFIRIGYGIAAAVTGSIVARMTKGVYFIRGMFLDVDDATLIVDKTSNTSSHRVGFKVTETIVTESEDESLYSNAQGTINSKAPGAHRLRIDLVLSRFDYDAVVEDFVELAKVRDGKIQSMVTQSTYNILEDTLAQRTYETNGDYNVSTHQIDIREHLKVNNNGGVFNAADGGDESKFVSVMKPGISYVRGRRIENVGEELVIVDKARDTDVLNNTPVAVATGNYLVTKNSKGVPVISRTVRYKLLNA…
1060	KVNNNGGVFNAADGGDESKF	putative_virulence-associated_VriC_protein	8e-10	81.89	MQSTNLNRRPYWDDWNPGKRFSRILFRPMPIKVQTRELNQMQTILQDQIEKLGNHLFKDGSMVIPGGLTITNAAVSLKFTLAGGTEFTDLEGISELYVLGKDNNAKARVLSLERDLSAPDTMLAILEMTEAGNADGFHVNDNLYFQTYDVNDNFIRIGYGIAAAVTGSIVARMTKGVYFIRGMFLDVDDATLIVDKTSNTSSHRVGFKVTETIVTESEDESLYSNAQGTINSKAPGAHRLRIDLVLSRFDYDAVVEDFVELAKVRDGKIQSMVTQSTYNILEDTLAQRTYETNGDYNVSTHQIDIREHLKVNNNGGVFNAADGGDESKFVSVMKPGISYVRGRRIENVGEELVIVDKARDTDVLNNTPVAVATGNYLVTKNSKGVPVISRTVRYKLLNA…
1065	KVNNNGGVFNAADGGDESKF	putative_virulence-associated_VriC_protein	8e-10	80.49	MQSTNLNRRPYWDDWNPGKRFSRILFRPMPIKVQTRELNQMQTILQDQIEKLGNHLFKDGSMVIPGGLTITNAAVSLKFTLAGGTEFTDLEGISELYVLGKDNNAKARVLSLERDLSAPDTMLAILEMTEAGNADGFHVNDNLYFQTYDVNDNFIRIGYGIAAAVTGSIVARMTKGVYFIRGMFLDVDDATLIVDKTSNTSSHRVGFKVTETIVTESEDESLYSNAQGTINSKAPGAHRLRIDLVLSRFDYDAVVEDFVELAKVRDGKIQSMVTQSTYNILEDTLAQRTYETNGDYNVSTHQIDIREHLKVNNNGGVFNAADGGDESKFVSVMKPGISYVRGRRIENVGEELVIVDKARDTDVLNNTPVAVATGNYLVTKNSKGVPVISRTVRYKLLNA…
1067	KVNNNGGVFNAADGGDESKF	putative_virulence-associated_VriC_protein	8e-10	80.36	MQSTNLNRRPYWDDWNPGKRFSRILFRPMPIKVQTRELNQMQTILQDQIEKLGNHLFKDGSMVIPGGLTITNAAVSLKFTLAGGTEFTDLEGISELYVLGKDNNAKARVLSLERDLSAPDTMLAILEMTEAGNADGFHVNDNLYFQTYDVNDNFIRIGYGIAAAVTGSIVARMTKGVYFIRGMFLDVDDATLIVDKTSNTSSHRVGFKVTETIVTESEDESLYSNAQGTINSKAPGAHRLRIDLVLSRFDYDAVVEDFVELAKVRDGKIQSMVTQSTYNILEDTLAQRTYETNGDYNVSTHQIDIREHLKVNNNGGVFNAADGGDESKFVSVMKPGISYVRGRRIENVGEELVIVDKARDTDVLNNTPVAVATGNYLVTKNSKGVPVISRTVRYKLLNA…
1218	KVNNNGGVFNAADGGDESKF	putative_virulence-associated_VriC_protein	8e-10	45.21	MQSTNLNRRPYWDDWNPGKRFSRILFRPMPIKVQTRELNQMQTILQDQIEKLGNHLFKDGSMVIPGGLTITNAAVSLKFTLAGGTEFTDLEGISELYVLGKDNNAKARVLSLERDLSAPDTMLAILEMTEAGNADGFHVNDNLYFQTYDVNDNFIRIGYGIAAAVTGSIVARMTKGVYFIRGMFLDVDDATLIVDKTSNTSSHRVGFKVTETIVTESEDESLYSNAQGTINSKAPGAHRLRIDLVLSRFDYDAVVEDFVELAKVRDGKIQSMVTQSTYNILEDTLAQRTYETNGDYNVSTHQIDIREHLKVNNNGGVFNAADGGDESKFVSVMKPGISYVRGRRIENVGEELVIVDKARDTDVLNNTPVAVATGNYLVTKNSKGVPVISRTVRYKLLNA…
1087	KVNNNGGVFNAADGGDESKFVSVMKPGISYVRG	putative_virulence-associated_VriC_protein	6e-19	73.98	MQSTNLNRRPYWDDWNPGKRFSRILFRPMPIKVQTRELNQMQTILQDQIEKLGNHLFKDGSMVIPGGLTITNAAVSLKFTLAGGTEFTDLEGISELYVLGKDNNAKARVLSLERDLSAPDTMLAILEMTEAGNADGFHVNDNLYFQTYDVNDNFIRIGYGIAAAVTGSIVARMTKGVYFIRGMFLDVDDATLIVDKTSNTSSHRVGFKVTETIVTESEDESLYSNAQGTINSKAPGAHRLRIDLVLSRFDYDAVVEDFVELAKVRDGKIQSMVTQSTYNILEDTLAQRTYETNGDYNVSTHQIDIREHLKVNNNGGVFNAADGGDESKFVSVMKPGISYVRGRRIENVGEELVIVDKARDTDVLNNTPVAVATGNYLVTKNSKGVPVISRTVRYKLLNA…
1202	KVNNNGGVFNAADGGDESKFVSVMKPGISYVRG	putative_virulence-associated_VriC_protein	6e-19	49.16	MQSTNLNRRPYWDDWNPGKRFSRILFRPMPIKVQTRELNQMQTILQDQIEKLGNHLFKDGSMVIPGGLTITNAAVSLKFTLAGGTEFTDLEGISELYVLGKDNNAKARVLSLERDLSAPDTMLAILEMTEAGNADGFHVNDNLYFQTYDVNDNFIRIGYGIAAAVTGSIVARMTKGVYFIRGMFLDVDDATLIVDKTSNTSSHRVGFKVTETIVTESEDESLYSNAQGTINSKAPGAHRLRIDLVLSRFDYDAVVEDFVELAKVRDGKIQSMVTQSTYNILEDTLAQRTYETNGDYNVSTHQIDIREHLKVNNNGGVFNAADGGDESKFVSVMKPGISYVRGRRIENVGEELVIVDKARDTDVLNNTPVAVATGNYLVTKNSKGVPVISRTVRYKLLNA…
1122	KVSYEESGITMFS	putative_virulence-associated_VriC_protein	4e-05	67.74	MQSTNLNRRPYWDDWNPGKRFSRILFRPMPIKVQTRELNQMQTILQDQIEKLGNHLFKDGSMVIPGGLTITNAAVSLKFTLAGGTEFTDLEGISELYVLGKDNNAKARVLSLERDLSAPDTMLAILEMTEAGNADGFHVNDNLYFQTYDVNDNFIRIGYGIAAAVTGSIVARMTKGVYFIRGMFLDVDDATLIVDKTSNTSSHRVGFKVTETIVTESEDESLYSNAQGTINSKAPGAHRLRIDLVLSRFDYDAVVEDFVELAKVRDGKIQSMVTQSTYNILEDTLAQRTYETNGDYNVSTHQIDIREHLKVNNNGGVFNAADGGDESKFVSVMKPGISYVRGRRIENVGEELVIVDKARDTDVLNNTPVAVATGNYLVTKNSKGVPVISRTVRYKLLNA…
929	KVTETIVTESEDESLYSNAQGTINSKA	putative_virulence-associated_VriC_protein	9e-14	151.37	MQSTNLNRRPYWDDWNPGKRFSRILFRPMPIKVQTRELNQMQTILQDQIEKLGNHLFKDGSMVIPGGLTITNAAVSLKFTLAGGTEFTDLEGISELYVLGKDNNAKARVLSLERDLSAPDTMLAILEMTEAGNADGFHVNDNLYFQTYDVNDNFIRIGYGIAAAVTGSIVARMTKGVYFIRGMFLDVDDATLIVDKTSNTSSHRVGFKVTETIVTESEDESLYSNAQGTINSKAPGAHRLRIDLVLSRFDYDAVVEDFVELAKVRDGKIQSMVTQSTYNILEDTLAQRTYETNGDYNVSTHQIDIREHLKVNNNGGVFNAADGGDESKFVSVMKPGISYVRGRRIENVGEELVIVDKARDTDVLNNTPVAVATGNYLVTKNSKGVPVISRTVRYKLLNA…
955	KVTETIVTESEDESLYSNAQGTINSKA	putative_virulence-associated_VriC_protein	9e-14	120.85	MQSTNLNRRPYWDDWNPGKRFSRILFRPMPIKVQTRELNQMQTILQDQIEKLGNHLFKDGSMVIPGGLTITNAAVSLKFTLAGGTEFTDLEGISELYVLGKDNNAKARVLSLERDLSAPDTMLAILEMTEAGNADGFHVNDNLYFQTYDVNDNFIRIGYGIAAAVTGSIVARMTKGVYFIRGMFLDVDDATLIVDKTSNTSSHRVGFKVTETIVTESEDESLYSNAQGTINSKAPGAHRLRIDLVLSRFDYDAVVEDFVELAKVRDGKIQSMVTQSTYNILEDTLAQRTYETNGDYNVSTHQIDIREHLKVNNNGGVFNAADGGDESKFVSVMKPGISYVRGRRIENVGEELVIVDKARDTDVLNNTPVAVATGNYLVTKNSKGVPVISRTVRYKLLNA…
1126	KVTETIVTESEDESLYSNAQGTINSKA	putative_virulence-associated_VriC_protein	9e-14	66.67	MQSTNLNRRPYWDDWNPGKRFSRILFRPMPIKVQTRELNQMQTILQDQIEKLGNHLFKDGSMVIPGGLTITNAAVSLKFTLAGGTEFTDLEGISELYVLGKDNNAKARVLSLERDLSAPDTMLAILEMTEAGNADGFHVNDNLYFQTYDVNDNFIRIGYGIAAAVTGSIVARMTKGVYFIRGMFLDVDDATLIVDKTSNTSSHRVGFKVTETIVTESEDESLYSNAQGTINSKAPGAHRLRIDLVLSRFDYDAVVEDFVELAKVRDGKIQSMVTQSTYNILEDTLAQRTYETNGDYNVSTHQIDIREHLKVNNNGGVFNAADGGDESKFVSVMKPGISYVRGRRIENVGEELVIVDKARDTDVLNNTPVAVATGNYLVTKNSKGVPVISRTVRYKLLNA…
1200	KVTETIVTESEDESLYSNAQGTINSKA	putative_virulence-associated_VriC_protein	9e-14	50.92	MQSTNLNRRPYWDDWNPGKRFSRILFRPMPIKVQTRELNQMQTILQDQIEKLGNHLFKDGSMVIPGGLTITNAAVSLKFTLAGGTEFTDLEGISELYVLGKDNNAKARVLSLERDLSAPDTMLAILEMTEAGNADGFHVNDNLYFQTYDVNDNFIRIGYGIAAAVTGSIVARMTKGVYFIRGMFLDVDDATLIVDKTSNTSSHRVGFKVTETIVTESEDESLYSNAQGTINSKAPGAHRLRIDLVLSRFDYDAVVEDFVELAKVRDGKIQSMVTQSTYNILEDTLAQRTYETNGDYNVSTHQIDIREHLKVNNNGGVFNAADGGDESKFVSVMKPGISYVRGRRIENVGEELVIVDKARDTDVLNNTPVAVATGNYLVTKNSKGVPVISRTVRYKLLNA…
974	KVTLDSSGSGSISAPLGYS	putative_virulence-associated_VriC_protein	2e-08	112.39	MQSTNLNRRPYWDDWNPGKRFSRILFRPMPIKVQTRELNQMQTILQDQIEKLGNHLFKDGSMVIPGGLTITNAAVSLKFTLAGGTEFTDLEGISELYVLGKDNNAKARVLSLERDLSAPDTMLAILEMTEAGNADGFHVNDNLYFQTYDVNDNFIRIGYGIAAAVTGSIVARMTKGVYFIRGMFLDVDDATLIVDKTSNTSSHRVGFKVTETIVTESEDESLYSNAQGTINSKAPGAHRLRIDLVLSRFDYDAVVEDFVELAKVRDGKIQSMVTQSTYNILEDTLAQRTYETNGDYNVSTHQIDIREHLKVNNNGGVFNAADGGDESKFVSVMKPGISYVRGRRIENVGEELVIVDKARDTDVLNNTPVAVATGNYLVTKNSKGVPVISRTVRYKLLNA…
1221	LADSLDFRPKI	putative_virulence-associated_VriC_protein	2e-04	44.52	MQSTNLNRRPYWDDWNPGKRFSRILFRPMPIKVQTRELNQMQTILQDQIEKLGNHLFKDGSMVIPGGLTITNAAVSLKFTLAGGTEFTDLEGISELYVLGKDNNAKARVLSLERDLSAPDTMLAILEMTEAGNADGFHVNDNLYFQTYDVNDNFIRIGYGIAAAVTGSIVARMTKGVYFIRGMFLDVDDATLIVDKTSNTSSHRVGFKVTETIVTESEDESLYSNAQGTINSKAPGAHRLRIDLVLSRFDYDAVVEDFVELAKVRDGKIQSMVTQSTYNILEDTLAQRTYETNGDYNVSTHQIDIREHLKVNNNGGVFNAADGGDESKFVSVMKPGISYVRGRRIENVGEELVIVDKARDTDVLNNTPVAVATGNYLVTKNSKGVPVISRTVRYKLLNA…
1139	LVNDGSTFFEYEYDKT	putative_virulence-associated_VriC_protein	1e-07	63.49	MQSTNLNRRPYWDDWNPGKRFSRILFRPMPIKVQTRELNQMQTILQDQIEKLGNHLFKDGSMVIPGGLTITNAAVSLKFTLAGGTEFTDLEGISELYVLGKDNNAKARVLSLERDLSAPDTMLAILEMTEAGNADGFHVNDNLYFQTYDVNDNFIRIGYGIAAAVTGSIVARMTKGVYFIRGMFLDVDDATLIVDKTSNTSSHRVGFKVTETIVTESEDESLYSNAQGTINSKAPGAHRLRIDLVLSRFDYDAVVEDFVELAKVRDGKIQSMVTQSTYNILEDTLAQRTYETNGDYNVSTHQIDIREHLKVNNNGGVFNAADGGDESKFVSVMKPGISYVRGRRIENVGEELVIVDKARDTDVLNNTPVAVATGNYLVTKNSKGVPVISRTVRYKLLNA…
1084	MFLDVDDATLIVDKT	putative_virulence-associated_VriC_protein	5e-06	74.91	MQSTNLNRRPYWDDWNPGKRFSRILFRPMPIKVQTRELNQMQTILQDQIEKLGNHLFKDGSMVIPGGLTITNAAVSLKFTLAGGTEFTDLEGISELYVLGKDNNAKARVLSLERDLSAPDTMLAILEMTEAGNADGFHVNDNLYFQTYDVNDNFIRIGYGIAAAVTGSIVARMTKGVYFIRGMFLDVDDATLIVDKTSNTSSHRVGFKVTETIVTESEDESLYSNAQGTINSKAPGAHRLRIDLVLSRFDYDAVVEDFVELAKVRDGKIQSMVTQSTYNILEDTLAQRTYETNGDYNVSTHQIDIREHLKVNNNGGVFNAADGGDESKFVSVMKPGISYVRGRRIENVGEELVIVDKARDTDVLNNTPVAVATGNYLVTKNSKGVPVISRTVRYKLLNA…
1191	MQTILQDQIEKL	putative_virulence-associated_VriC_protein	6e-05	53.19	MQSTNLNRRPYWDDWNPGKRFSRILFRPMPIKVQTRELNQMQTILQDQIEKLGNHLFKDGSMVIPGGLTITNAAVSLKFTLAGGTEFTDLEGISELYVLGKDNNAKARVLSLERDLSAPDTMLAILEMTEAGNADGFHVNDNLYFQTYDVNDNFIRIGYGIAAAVTGSIVARMTKGVYFIRGMFLDVDDATLIVDKTSNTSSHRVGFKVTETIVTESEDESLYSNAQGTINSKAPGAHRLRIDLVLSRFDYDAVVEDFVELAKVRDGKIQSMVTQSTYNILEDTLAQRTYETNGDYNVSTHQIDIREHLKVNNNGGVFNAADGGDESKFVSVMKPGISYVRGRRIENVGEELVIVDKARDTDVLNNTPVAVATGNYLVTKNSKGVPVISRTVRYKLLNA…
1057	NAVDMTPVGWNKV	putative_virulence-associated_VriC_protein	4e-06	82.66	MQSTNLNRRPYWDDWNPGKRFSRILFRPMPIKVQTRELNQMQTILQDQIEKLGNHLFKDGSMVIPGGLTITNAAVSLKFTLAGGTEFTDLEGISELYVLGKDNNAKARVLSLERDLSAPDTMLAILEMTEAGNADGFHVNDNLYFQTYDVNDNFIRIGYGIAAAVTGSIVARMTKGVYFIRGMFLDVDDATLIVDKTSNTSSHRVGFKVTETIVTESEDESLYSNAQGTINSKAPGAHRLRIDLVLSRFDYDAVVEDFVELAKVRDGKIQSMVTQSTYNILEDTLAQRTYETNGDYNVSTHQIDIREHLKVNNNGGVFNAADGGDESKFVSVMKPGISYVRGRRIENVGEELVIVDKARDTDVLNNTPVAVATGNYLVTKNSKGVPVISRTVRYKLLNA…
1156	NAVDMTPVGWNKV	putative_virulence-associated_VriC_protein	4e-06	60.02	MQSTNLNRRPYWDDWNPGKRFSRILFRPMPIKVQTRELNQMQTILQDQIEKLGNHLFKDGSMVIPGGLTITNAAVSLKFTLAGGTEFTDLEGISELYVLGKDNNAKARVLSLERDLSAPDTMLAILEMTEAGNADGFHVNDNLYFQTYDVNDNFIRIGYGIAAAVTGSIVARMTKGVYFIRGMFLDVDDATLIVDKTSNTSSHRVGFKVTETIVTESEDESLYSNAQGTINSKAPGAHRLRIDLVLSRFDYDAVVEDFVELAKVRDGKIQSMVTQSTYNILEDTLAQRTYETNGDYNVSTHQIDIREHLKVNNNGGVFNAADGGDESKFVSVMKPGISYVRGRRIENVGEELVIVDKARDTDVLNNTPVAVATGNYLVTKNSKGVPVISRTVRYKLLNA…
1230	NAVDMTPVGWNKV	putative_virulence-associated_VriC_protein	4e-06	42.56	MQSTNLNRRPYWDDWNPGKRFSRILFRPMPIKVQTRELNQMQTILQDQIEKLGNHLFKDGSMVIPGGLTITNAAVSLKFTLAGGTEFTDLEGISELYVLGKDNNAKARVLSLERDLSAPDTMLAILEMTEAGNADGFHVNDNLYFQTYDVNDNFIRIGYGIAAAVTGSIVARMTKGVYFIRGMFLDVDDATLIVDKTSNTSSHRVGFKVTETIVTESEDESLYSNAQGTINSKAPGAHRLRIDLVLSRFDYDAVVEDFVELAKVRDGKIQSMVTQSTYNILEDTLAQRTYETNGDYNVSTHQIDIREHLKVNNNGGVFNAADGGDESKFVSVMKPGISYVRGRRIENVGEELVIVDKARDTDVLNNTPVAVATGNYLVTKNSKGVPVISRTVRYKLLNA…
1174	NILEDTLAQRT	putative_virulence-associated_VriC_protein	0.001	56.12	MQSTNLNRRPYWDDWNPGKRFSRILFRPMPIKVQTRELNQMQTILQDQIEKLGNHLFKDGSMVIPGGLTITNAAVSLKFTLAGGTEFTDLEGISELYVLGKDNNAKARVLSLERDLSAPDTMLAILEMTEAGNADGFHVNDNLYFQTYDVNDNFIRIGYGIAAAVTGSIVARMTKGVYFIRGMFLDVDDATLIVDKTSNTSSHRVGFKVTETIVTESEDESLYSNAQGTINSKAPGAHRLRIDLVLSRFDYDAVVEDFVELAKVRDGKIQSMVTQSTYNILEDTLAQRTYETNGDYNVSTHQIDIREHLKVNNNGGVFNAADGGDESKFVSVMKPGISYVRGRRIENVGEELVIVDKARDTDVLNNTPVAVATGNYLVTKNSKGVPVISRTVRYKLLNA…
1205	NLASPAIPANAMRL	putative_virulence-associated_VriC_protein	2e-06	48	MQSTNLNRRPYWDDWNPGKRFSRILFRPMPIKVQTRELNQMQTILQDQIEKLGNHLFKDGSMVIPGGLTITNAAVSLKFTLAGGTEFTDLEGISELYVLGKDNNAKARVLSLERDLSAPDTMLAILEMTEAGNADGFHVNDNLYFQTYDVNDNFIRIGYGIAAAVTGSIVARMTKGVYFIRGMFLDVDDATLIVDKTSNTSSHRVGFKVTETIVTESEDESLYSNAQGTINSKAPGAHRLRIDLVLSRFDYDAVVEDFVELAKVRDGKIQSMVTQSTYNILEDTLAQRTYETNGDYNVSTHQIDIREHLKVNNNGGVFNAADGGDESKFVSVMKPGISYVRGRRIENVGEELVIVDKARDTDVLNNTPVAVATGNYLVTKNSKGVPVISRTVRYKLLNA…
1051	NNLASPAIPANAMRL	putative_virulence-associated_VriC_protein	7e-07	83.49	MQSTNLNRRPYWDDWNPGKRFSRILFRPMPIKVQTRELNQMQTILQDQIEKLGNHLFKDGSMVIPGGLTITNAAVSLKFTLAGGTEFTDLEGISELYVLGKDNNAKARVLSLERDLSAPDTMLAILEMTEAGNADGFHVNDNLYFQTYDVNDNFIRIGYGIAAAVTGSIVARMTKGVYFIRGMFLDVDDATLIVDKTSNTSSHRVGFKVTETIVTESEDESLYSNAQGTINSKAPGAHRLRIDLVLSRFDYDAVVEDFVELAKVRDGKIQSMVTQSTYNILEDTLAQRTYETNGDYNVSTHQIDIREHLKVNNNGGVFNAADGGDESKFVSVMKPGISYVRGRRIENVGEELVIVDKARDTDVLNNTPVAVATGNYLVTKNSKGVPVISRTVRYKLLNA…
1192	NNLASPAIPANAMRL	putative_virulence-associated_VriC_protein	7e-07	53.15	MQSTNLNRRPYWDDWNPGKRFSRILFRPMPIKVQTRELNQMQTILQDQIEKLGNHLFKDGSMVIPGGLTITNAAVSLKFTLAGGTEFTDLEGISELYVLGKDNNAKARVLSLERDLSAPDTMLAILEMTEAGNADGFHVNDNLYFQTYDVNDNFIRIGYGIAAAVTGSIVARMTKGVYFIRGMFLDVDDATLIVDKTSNTSSHRVGFKVTETIVTESEDESLYSNAQGTINSKAPGAHRLRIDLVLSRFDYDAVVEDFVELAKVRDGKIQSMVTQSTYNILEDTLAQRTYETNGDYNVSTHQIDIREHLKVNNNGGVFNAADGGDESKFVSVMKPGISYVRGRRIENVGEELVIVDKARDTDVLNNTPVAVATGNYLVTKNSKGVPVISRTVRYKLLNA…
1220	NNNGGVFNAADGGDESKF	putative_virulence-associated_VriC_protein	1e-08	45.14	MQSTNLNRRPYWDDWNPGKRFSRILFRPMPIKVQTRELNQMQTILQDQIEKLGNHLFKDGSMVIPGGLTITNAAVSLKFTLAGGTEFTDLEGISELYVLGKDNNAKARVLSLERDLSAPDTMLAILEMTEAGNADGFHVNDNLYFQTYDVNDNFIRIGYGIAAAVTGSIVARMTKGVYFIRGMFLDVDDATLIVDKTSNTSSHRVGFKVTETIVTESEDESLYSNAQGTINSKAPGAHRLRIDLVLSRFDYDAVVEDFVELAKVRDGKIQSMVTQSTYNILEDTLAQRTYETNGDYNVSTHQIDIREHLKVNNNGGVFNAADGGDESKFVSVMKPGISYVRGRRIENVGEELVIVDKARDTDVLNNTPVAVATGNYLVTKNSKGVPVISRTVRYKLLNA…
1113	NQFNQSSMVDLIFSLPVFGVKT	putative_virulence-associated_VriC_protein	2e-11	69.03	MQSTNLNRRPYWDDWNPGKRFSRILFRPMPIKVQTRELNQMQTILQDQIEKLGNHLFKDGSMVIPGGLTITNAAVSLKFTLAGGTEFTDLEGISELYVLGKDNNAKARVLSLERDLSAPDTMLAILEMTEAGNADGFHVNDNLYFQTYDVNDNFIRIGYGIAAAVTGSIVARMTKGVYFIRGMFLDVDDATLIVDKTSNTSSHRVGFKVTETIVTESEDESLYSNAQGTINSKAPGAHRLRIDLVLSRFDYDAVVEDFVELAKVRDGKIQSMVTQSTYNILEDTLAQRTYETNGDYNVSTHQIDIREHLKVNNNGGVFNAADGGDESKFVSVMKPGISYVRGRRIENVGEELVIVDKARDTDVLNNTPVAVATGNYLVTKNSKGVPVISRTVRYKLLNA…
1069	NQSSMVDLIFSLPVFGVKT	putative_virulence-associated_VriC_protein	3e-09	79.91	MQSTNLNRRPYWDDWNPGKRFSRILFRPMPIKVQTRELNQMQTILQDQIEKLGNHLFKDGSMVIPGGLTITNAAVSLKFTLAGGTEFTDLEGISELYVLGKDNNAKARVLSLERDLSAPDTMLAILEMTEAGNADGFHVNDNLYFQTYDVNDNFIRIGYGIAAAVTGSIVARMTKGVYFIRGMFLDVDDATLIVDKTSNTSSHRVGFKVTETIVTESEDESLYSNAQGTINSKAPGAHRLRIDLVLSRFDYDAVVEDFVELAKVRDGKIQSMVTQSTYNILEDTLAQRTYETNGDYNVSTHQIDIREHLKVNNNGGVFNAADGGDESKFVSVMKPGISYVRGRRIENVGEELVIVDKARDTDVLNNTPVAVATGNYLVTKNSKGVPVISRTVRYKLLNA…
1164	NSYGVDPFEDVFKY	putative_virulence-associated_VriC_protein	9e-07	58.43	MQSTNLNRRPYWDDWNPGKRFSRILFRPMPIKVQTRELNQMQTILQDQIEKLGNHLFKDGSMVIPGGLTITNAAVSLKFTLAGGTEFTDLEGISELYVLGKDNNAKARVLSLERDLSAPDTMLAILEMTEAGNADGFHVNDNLYFQTYDVNDNFIRIGYGIAAAVTGSIVARMTKGVYFIRGMFLDVDDATLIVDKTSNTSSHRVGFKVTETIVTESEDESLYSNAQGTINSKAPGAHRLRIDLVLSRFDYDAVVEDFVELAKVRDGKIQSMVTQSTYNILEDTLAQRTYETNGDYNVSTHQIDIREHLKVNNNGGVFNAADGGDESKFVSVMKPGISYVRGRRIENVGEELVIVDKARDTDVLNNTPVAVATGNYLVTKNSKGVPVISRTVRYKLLNA…
1090	NTAVILDTEYYLPRI	putative_virulence-associated_VriC_protein	1e-06	73.63	MQSTNLNRRPYWDDWNPGKRFSRILFRPMPIKVQTRELNQMQTILQDQIEKLGNHLFKDGSMVIPGGLTITNAAVSLKFTLAGGTEFTDLEGISELYVLGKDNNAKARVLSLERDLSAPDTMLAILEMTEAGNADGFHVNDNLYFQTYDVNDNFIRIGYGIAAAVTGSIVARMTKGVYFIRGMFLDVDDATLIVDKTSNTSSHRVGFKVTETIVTESEDESLYSNAQGTINSKAPGAHRLRIDLVLSRFDYDAVVEDFVELAKVRDGKIQSMVTQSTYNILEDTLAQRTYETNGDYNVSTHQIDIREHLKVNNNGGVFNAADGGDESKFVSVMKPGISYVRGRRIENVGEELVIVDKARDTDVLNNTPVAVATGNYLVTKNSKGVPVISRTVRYKLLNA…
1071	NTPVAVATGNYLVTKN	putative_virulence-associated_VriC_protein	5e-07	78.57	MQSTNLNRRPYWDDWNPGKRFSRILFRPMPIKVQTRELNQMQTILQDQIEKLGNHLFKDGSMVIPGGLTITNAAVSLKFTLAGGTEFTDLEGISELYVLGKDNNAKARVLSLERDLSAPDTMLAILEMTEAGNADGFHVNDNLYFQTYDVNDNFIRIGYGIAAAVTGSIVARMTKGVYFIRGMFLDVDDATLIVDKTSNTSSHRVGFKVTETIVTESEDESLYSNAQGTINSKAPGAHRLRIDLVLSRFDYDAVVEDFVELAKVRDGKIQSMVTQSTYNILEDTLAQRTYETNGDYNVSTHQIDIREHLKVNNNGGVFNAADGGDESKFVSVMKPGISYVRGRRIENVGEELVIVDKARDTDVLNNTPVAVATGNYLVTKNSKGVPVISRTVRYKLLNA…
1096	QVFDPITGNPRF	putative_virulence-associated_VriC_protein	1e-05	72.26	MQSTNLNRRPYWDDWNPGKRFSRILFRPMPIKVQTRELNQMQTILQDQIEKLGNHLFKDGSMVIPGGLTITNAAVSLKFTLAGGTEFTDLEGISELYVLGKDNNAKARVLSLERDLSAPDTMLAILEMTEAGNADGFHVNDNLYFQTYDVNDNFIRIGYGIAAAVTGSIVARMTKGVYFIRGMFLDVDDATLIVDKTSNTSSHRVGFKVTETIVTESEDESLYSNAQGTINSKAPGAHRLRIDLVLSRFDYDAVVEDFVELAKVRDGKIQSMVTQSTYNILEDTLAQRTYETNGDYNVSTHQIDIREHLKVNNNGGVFNAADGGDESKFVSVMKPGISYVRGRRIENVGEELVIVDKARDTDVLNNTPVAVATGNYLVTKNSKGVPVISRTVRYKLLNA…
961	RAGQEMDSVDWEDVTPTSPLVNDGSTFFEYEYDKT	putative_virulence-associated_VriC_protein	1e-21	117.84	MQSTNLNRRPYWDDWNPGKRFSRILFRPMPIKVQTRELNQMQTILQDQIEKLGNHLFKDGSMVIPGGLTITNAAVSLKFTLAGGTEFTDLEGISELYVLGKDNNAKARVLSLERDLSAPDTMLAILEMTEAGNADGFHVNDNLYFQTYDVNDNFIRIGYGIAAAVTGSIVARMTKGVYFIRGMFLDVDDATLIVDKTSNTSSHRVGFKVTETIVTESEDESLYSNAQGTINSKAPGAHRLRIDLVLSRFDYDAVVEDFVELAKVRDGKIQSMVTQSTYNILEDTLAQRTYETNGDYNVSTHQIDIREHLKVNNNGGVFNAADGGDESKFVSVMKPGISYVRGRRIENVGEELVIVDKARDTDVLNNTPVAVATGNYLVTKNSKGVPVISRTVRYKLLNA…
1117	RAGQEMDSVDWEDVTPTSPLVNDGSTFFEYEYDKTVASNNPFVGLKV	putative_virulence-associated_VriC_protein	8e-30	68.63	MQSTNLNRRPYWDDWNPGKRFSRILFRPMPIKVQTRELNQMQTILQDQIEKLGNHLFKDGSMVIPGGLTITNAAVSLKFTLAGGTEFTDLEGISELYVLGKDNNAKARVLSLERDLSAPDTMLAILEMTEAGNADGFHVNDNLYFQTYDVNDNFIRIGYGIAAAVTGSIVARMTKGVYFIRGMFLDVDDATLIVDKTSNTSSHRVGFKVTETIVTESEDESLYSNAQGTINSKAPGAHRLRIDLVLSRFDYDAVVEDFVELAKVRDGKIQSMVTQSTYNILEDTLAQRTYETNGDYNVSTHQIDIREHLKVNNNGGVFNAADGGDESKFVSVMKPGISYVRGRRIENVGEELVIVDKARDTDVLNNTPVAVATGNYLVTKNSKGVPVISRTVRYKLLNA…
1018	RCNFAAGQNIVTFDPKL	putative_virulence-associated_VriC_protein	1e-09	94.63	MQSTNLNRRPYWDDWNPGKRFSRILFRPMPIKVQTRELNQMQTILQDQIEKLGNHLFKDGSMVIPGGLTITNAAVSLKFTLAGGTEFTDLEGISELYVLGKDNNAKARVLSLERDLSAPDTMLAILEMTEAGNADGFHVNDNLYFQTYDVNDNFIRIGYGIAAAVTGSIVARMTKGVYFIRGMFLDVDDATLIVDKTSNTSSHRVGFKVTETIVTESEDESLYSNAQGTINSKAPGAHRLRIDLVLSRFDYDAVVEDFVELAKVRDGKIQSMVTQSTYNILEDTLAQRTYETNGDYNVSTHQIDIREHLKVNNNGGVFNAADGGDESKFVSVMKPGISYVRGRRIENVGEELVIVDKARDTDVLNNTPVAVATGNYLVTKNSKGVPVISRTVRYKLLNA…
1120	RCNFAAGQNVSUBIVTFDPKL	putative_virulence-associated_VriC_protein	1e-07	67.86	MQSTNLNRRPYWDDWNPGKRFSRILFRPMPIKVQTRELNQMQTILQDQIEKLGNHLFKDGSMVIPGGLTITNAAVSLKFTLAGGTEFTDLEGISELYVLGKDNNAKARVLSLERDLSAPDTMLAILEMTEAGNADGFHVNDNLYFQTYDVNDNFIRIGYGIAAAVTGSIVARMTKGVYFIRGMFLDVDDATLIVDKTSNTSSHRVGFKVTETIVTESEDESLYSNAQGTINSKAPGAHRLRIDLVLSRFDYDAVVEDFVELAKVRDGKIQSMVTQSTYNILEDTLAQRTYETNGDYNVSTHQIDIREHLKVNNNGGVFNAADGGDESKFVSVMKPGISYVRGRRIENVGEELVIVDKARDTDVLNNTPVAVATGNYLVTKNSKGVPVISRTVRYKLLNA…
985	RDATSNSMSDWAEFETDTDVALPTEGIYRQ	putative_virulence-associated_VriC_protein	1e-17	107.64	MQSTNLNRRPYWDDWNPGKRFSRILFRPMPIKVQTRELNQMQTILQDQIEKLGNHLFKDGSMVIPGGLTITNAAVSLKFTLAGGTEFTDLEGISELYVLGKDNNAKARVLSLERDLSAPDTMLAILEMTEAGNADGFHVNDNLYFQTYDVNDNFIRIGYGIAAAVTGSIVARMTKGVYFIRGMFLDVDDATLIVDKTSNTSSHRVGFKVTETIVTESEDESLYSNAQGTINSKAPGAHRLRIDLVLSRFDYDAVVEDFVELAKVRDGKIQSMVTQSTYNILEDTLAQRTYETNGDYNVSTHQIDIREHLKVNNNGGVFNAADGGDESKFVSVMKPGISYVRGRRIENVGEELVIVDKARDTDVLNNTPVAVATGNYLVTKNSKGVPVISRTVRYKLLNA…
1039	RDATSNSMSDWAEFETDTDVALPTEGIYRQ	putative_virulence-associated_VriC_protein	1e-17	87.48	MQSTNLNRRPYWDDWNPGKRFSRILFRPMPIKVQTRELNQMQTILQDQIEKLGNHLFKDGSMVIPGGLTITNAAVSLKFTLAGGTEFTDLEGISELYVLGKDNNAKARVLSLERDLSAPDTMLAILEMTEAGNADGFHVNDNLYFQTYDVNDNFIRIGYGIAAAVTGSIVARMTKGVYFIRGMFLDVDDATLIVDKTSNTSSHRVGFKVTETIVTESEDESLYSNAQGTINSKAPGAHRLRIDLVLSRFDYDAVVEDFVELAKVRDGKIQSMVTQSTYNILEDTLAQRTYETNGDYNVSTHQIDIREHLKVNNNGGVFNAADGGDESKFVSVMKPGISYVRGRRIENVGEELVIVDKARDTDVLNNTPVAVATGNYLVTKNSKGVPVISRTVRYKLLNA…
1095	RDATSNSMSDWAEFETDTDVALPTEGIYRQ	putative_virulence-associated_VriC_protein	1e-17	72.45	MQSTNLNRRPYWDDWNPGKRFSRILFRPMPIKVQTRELNQMQTILQDQIEKLGNHLFKDGSMVIPGGLTITNAAVSLKFTLAGGTEFTDLEGISELYVLGKDNNAKARVLSLERDLSAPDTMLAILEMTEAGNADGFHVNDNLYFQTYDVNDNFIRIGYGIAAAVTGSIVARMTKGVYFIRGMFLDVDDATLIVDKTSNTSSHRVGFKVTETIVTESEDESLYSNAQGTINSKAPGAHRLRIDLVLSRFDYDAVVEDFVELAKVRDGKIQSMVTQSTYNILEDTLAQRTYETNGDYNVSTHQIDIREHLKVNNNGGVFNAADGGDESKFVSVMKPGISYVRGRRIENVGEELVIVDKARDTDVLNNTPVAVATGNYLVTKNSKGVPVISRTVRYKLLNA…
1110	RDATSNSMSDWAEFETDTDVALPTEGIYRQ	putative_virulence-associated_VriC_protein	1e-17	69.25	MQSTNLNRRPYWDDWNPGKRFSRILFRPMPIKVQTRELNQMQTILQDQIEKLGNHLFKDGSMVIPGGLTITNAAVSLKFTLAGGTEFTDLEGISELYVLGKDNNAKARVLSLERDLSAPDTMLAILEMTEAGNADGFHVNDNLYFQTYDVNDNFIRIGYGIAAAVTGSIVARMTKGVYFIRGMFLDVDDATLIVDKTSNTSSHRVGFKVTETIVTESEDESLYSNAQGTINSKAPGAHRLRIDLVLSRFDYDAVVEDFVELAKVRDGKIQSMVTQSTYNILEDTLAQRTYETNGDYNVSTHQIDIREHLKVNNNGGVFNAADGGDESKFVSVMKPGISYVRGRRIENVGEELVIVDKARDTDVLNNTPVAVATGNYLVTKNSKGVPVISRTVRYKLLNA…
1155	RDATSNSMSDWAEFETDTDVALPTEGIYRQ	putative_virulence-associated_VriC_protein	1e-17	60.14	MQSTNLNRRPYWDDWNPGKRFSRILFRPMPIKVQTRELNQMQTILQDQIEKLGNHLFKDGSMVIPGGLTITNAAVSLKFTLAGGTEFTDLEGISELYVLGKDNNAKARVLSLERDLSAPDTMLAILEMTEAGNADGFHVNDNLYFQTYDVNDNFIRIGYGIAAAVTGSIVARMTKGVYFIRGMFLDVDDATLIVDKTSNTSSHRVGFKVTETIVTESEDESLYSNAQGTINSKAPGAHRLRIDLVLSRFDYDAVVEDFVELAKVRDGKIQSMVTQSTYNILEDTLAQRTYETNGDYNVSTHQIDIREHLKVNNNGGVFNAADGGDESKFVSVMKPGISYVRGRRIENVGEELVIVDKARDTDVLNNTPVAVATGNYLVTKNSKGVPVISRTVRYKLLNA…
1165	RDATSNSMSDWAEFETDTDVALPTEGIYRQ	putative_virulence-associated_VriC_protein	1e-17	58.32	MQSTNLNRRPYWDDWNPGKRFSRILFRPMPIKVQTRELNQMQTILQDQIEKLGNHLFKDGSMVIPGGLTITNAAVSLKFTLAGGTEFTDLEGISELYVLGKDNNAKARVLSLERDLSAPDTMLAILEMTEAGNADGFHVNDNLYFQTYDVNDNFIRIGYGIAAAVTGSIVARMTKGVYFIRGMFLDVDDATLIVDKTSNTSSHRVGFKVTETIVTESEDESLYSNAQGTINSKAPGAHRLRIDLVLSRFDYDAVVEDFVELAKVRDGKIQSMVTQSTYNILEDTLAQRTYETNGDYNVSTHQIDIREHLKVNNNGGVFNAADGGDESKFVSVMKPGISYVRGRRIENVGEELVIVDKARDTDVLNNTPVAVATGNYLVTKNSKGVPVISRTVRYKLLNA…
1121	RDLSAPDTMLAILEMTE	putative_virulence-associated_VriC_protein	7e-08	67.86	MQSTNLNRRPYWDDWNPGKRFSRILFRPMPIKVQTRELNQMQTILQDQIEKLGNHLFKDGSMVIPGGLTITNAAVSLKFTLAGGTEFTDLEGISELYVLGKDNNAKARVLSLERDLSAPDTMLAILEMTEAGNADGFHVNDNLYFQTYDVNDNFIRIGYGIAAAVTGSIVARMTKGVYFIRGMFLDVDDATLIVDKTSNTSSHRVGFKVTETIVTESEDESLYSNAQGTINSKAPGAHRLRIDLVLSRFDYDAVVEDFVELAKVRDGKIQSMVTQSTYNILEDTLAQRTYETNGDYNVSTHQIDIREHLKVNNNGGVFNAADGGDESKFVSVMKPGISYVRGRRIENVGEELVIVDKARDTDVLNNTPVAVATGNYLVTKNSKGVPVISRTVRYKLLNA…
954	RDLSAPDTMLAILEMTEAGNADGFH	putative_virulence-associated_VriC_protein	5e-14	120.88	MQSTNLNRRPYWDDWNPGKRFSRILFRPMPIKVQTRELNQMQTILQDQIEKLGNHLFKDGSMVIPGGLTITNAAVSLKFTLAGGTEFTDLEGISELYVLGKDNNAKARVLSLERDLSAPDTMLAILEMTEAGNADGFHVNDNLYFQTYDVNDNFIRIGYGIAAAVTGSIVARMTKGVYFIRGMFLDVDDATLIVDKTSNTSSHRVGFKVTETIVTESEDESLYSNAQGTINSKAPGAHRLRIDLVLSRFDYDAVVEDFVELAKVRDGKIQSMVTQSTYNILEDTLAQRTYETNGDYNVSTHQIDIREHLKVNNNGGVFNAADGGDESKFVSVMKPGISYVRGRRIENVGEELVIVDKARDTDVLNNTPVAVATGNYLVTKNSKGVPVISRTVRYKLLNA…
1193	RDLSAPDTMLAILEMTEAGNADGFH	putative_virulence-associated_VriC_protein	5e-14	52.92	MQSTNLNRRPYWDDWNPGKRFSRILFRPMPIKVQTRELNQMQTILQDQIEKLGNHLFKDGSMVIPGGLTITNAAVSLKFTLAGGTEFTDLEGISELYVLGKDNNAKARVLSLERDLSAPDTMLAILEMTEAGNADGFHVNDNLYFQTYDVNDNFIRIGYGIAAAVTGSIVARMTKGVYFIRGMFLDVDDATLIVDKTSNTSSHRVGFKVTETIVTESEDESLYSNAQGTINSKAPGAHRLRIDLVLSRFDYDAVVEDFVELAKVRDGKIQSMVTQSTYNILEDTLAQRTYETNGDYNVSTHQIDIREHLKVNNNGGVFNAADGGDESKFVSVMKPGISYVRGRRIENVGEELVIVDKARDTDVLNNTPVAVATGNYLVTKNSKGVPVISRTVRYKLLNA…
967	RDLVVTGDASTITKV	putative_virulence-associated_VriC_protein	8e-06	115.06	MQSTNLNRRPYWDDWNPGKRFSRILFRPMPIKVQTRELNQMQTILQDQIEKLGNHLFKDGSMVIPGGLTITNAAVSLKFTLAGGTEFTDLEGISELYVLGKDNNAKARVLSLERDLSAPDTMLAILEMTEAGNADGFHVNDNLYFQTYDVNDNFIRIGYGIAAAVTGSIVARMTKGVYFIRGMFLDVDDATLIVDKTSNTSSHRVGFKVTETIVTESEDESLYSNAQGTINSKAPGAHRLRIDLVLSRFDYDAVVEDFVELAKVRDGKIQSMVTQSTYNILEDTLAQRTYETNGDYNVSTHQIDIREHLKVNNNGGVFNAADGGDESKFVSVMKPGISYVRGRRIENVGEELVIVDKARDTDVLNNTPVAVATGNYLVTKNSKGVPVISRTVRYKLLNA…
928	RDTDVLNNTPVAVATGNYLVTKN	putative_virulence-associated_VriC_protein	1e-11	151.51	MQSTNLNRRPYWDDWNPGKRFSRILFRPMPIKVQTRELNQMQTILQDQIEKLGNHLFKDGSMVIPGGLTITNAAVSLKFTLAGGTEFTDLEGISELYVLGKDNNAKARVLSLERDLSAPDTMLAILEMTEAGNADGFHVNDNLYFQTYDVNDNFIRIGYGIAAAVTGSIVARMTKGVYFIRGMFLDVDDATLIVDKTSNTSSHRVGFKVTETIVTESEDESLYSNAQGTINSKAPGAHRLRIDLVLSRFDYDAVVEDFVELAKVRDGKIQSMVTQSTYNILEDTLAQRTYETNGDYNVSTHQIDIREHLKVNNNGGVFNAADGGDESKFVSVMKPGISYVRGRRIENVGEELVIVDKARDTDVLNNTPVAVATGNYLVTKNSKGVPVISRTVRYKLLNA…
998	RDTDVLNNTPVAVATGNYLVTKN	putative_virulence-associated_VriC_protein	1e-11	102.9	MQSTNLNRRPYWDDWNPGKRFSRILFRPMPIKVQTRELNQMQTILQDQIEKLGNHLFKDGSMVIPGGLTITNAAVSLKFTLAGGTEFTDLEGISELYVLGKDNNAKARVLSLERDLSAPDTMLAILEMTEAGNADGFHVNDNLYFQTYDVNDNFIRIGYGIAAAVTGSIVARMTKGVYFIRGMFLDVDDATLIVDKTSNTSSHRVGFKVTETIVTESEDESLYSNAQGTINSKAPGAHRLRIDLVLSRFDYDAVVEDFVELAKVRDGKIQSMVTQSTYNILEDTLAQRTYETNGDYNVSTHQIDIREHLKVNNNGGVFNAADGGDESKFVSVMKPGISYVRGRRIENVGEELVIVDKARDTDVLNNTPVAVATGNYLVTKNSKGVPVISRTVRYKLLNA…
1083	RDTDVLNNTPVAVATGNYLVTKN	putative_virulence-associated_VriC_protein	1e-11	74.95	MQSTNLNRRPYWDDWNPGKRFSRILFRPMPIKVQTRELNQMQTILQDQIEKLGNHLFKDGSMVIPGGLTITNAAVSLKFTLAGGTEFTDLEGISELYVLGKDNNAKARVLSLERDLSAPDTMLAILEMTEAGNADGFHVNDNLYFQTYDVNDNFIRIGYGIAAAVTGSIVARMTKGVYFIRGMFLDVDDATLIVDKTSNTSSHRVGFKVTETIVTESEDESLYSNAQGTINSKAPGAHRLRIDLVLSRFDYDAVVEDFVELAKVRDGKIQSMVTQSTYNILEDTLAQRTYETNGDYNVSTHQIDIREHLKVNNNGGVFNAADGGDESKFVSVMKPGISYVRGRRIENVGEELVIVDKARDTDVLNNTPVAVATGNYLVTKNSKGVPVISRTVRYKLLNA…
1091	RDTDVLNNTPVAVATGNYLVTKN	putative_virulence-associated_VriC_protein	1e-11	73.07	MQSTNLNRRPYWDDWNPGKRFSRILFRPMPIKVQTRELNQMQTILQDQIEKLGNHLFKDGSMVIPGGLTITNAAVSLKFTLAGGTEFTDLEGISELYVLGKDNNAKARVLSLERDLSAPDTMLAILEMTEAGNADGFHVNDNLYFQTYDVNDNFIRIGYGIAAAVTGSIVARMTKGVYFIRGMFLDVDDATLIVDKTSNTSSHRVGFKVTETIVTESEDESLYSNAQGTINSKAPGAHRLRIDLVLSRFDYDAVVEDFVELAKVRDGKIQSMVTQSTYNILEDTLAQRTYETNGDYNVSTHQIDIREHLKVNNNGGVFNAADGGDESKFVSVMKPGISYVRGRRIENVGEELVIVDKARDTDVLNNTPVAVATGNYLVTKNSKGVPVISRTVRYKLLNA…
1107	RDTDVLNNTPVAVATGNYLVTKN	putative_virulence-associated_VriC_protein	1e-11	69.31	MQSTNLNRRPYWDDWNPGKRFSRILFRPMPIKVQTRELNQMQTILQDQIEKLGNHLFKDGSMVIPGGLTITNAAVSLKFTLAGGTEFTDLEGISELYVLGKDNNAKARVLSLERDLSAPDTMLAILEMTEAGNADGFHVNDNLYFQTYDVNDNFIRIGYGIAAAVTGSIVARMTKGVYFIRGMFLDVDDATLIVDKTSNTSSHRVGFKVTETIVTESEDESLYSNAQGTINSKAPGAHRLRIDLVLSRFDYDAVVEDFVELAKVRDGKIQSMVTQSTYNILEDTLAQRTYETNGDYNVSTHQIDIREHLKVNNNGGVFNAADGGDESKFVSVMKPGISYVRGRRIENVGEELVIVDKARDTDVLNNTPVAVATGNYLVTKNSKGVPVISRTVRYKLLNA…
1183	RDTDVLNNTPVAVATGNYLVTKN	putative_virulence-associated_VriC_protein	1e-11	55.06	MQSTNLNRRPYWDDWNPGKRFSRILFRPMPIKVQTRELNQMQTILQDQIEKLGNHLFKDGSMVIPGGLTITNAAVSLKFTLAGGTEFTDLEGISELYVLGKDNNAKARVLSLERDLSAPDTMLAILEMTEAGNADGFHVNDNLYFQTYDVNDNFIRIGYGIAAAVTGSIVARMTKGVYFIRGMFLDVDDATLIVDKTSNTSSHRVGFKVTETIVTESEDESLYSNAQGTINSKAPGAHRLRIDLVLSRFDYDAVVEDFVELAKVRDGKIQSMVTQSTYNILEDTLAQRTYETNGDYNVSTHQIDIREHLKVNNNGGVFNAADGGDESKFVSVMKPGISYVRGRRIENVGEELVIVDKARDTDVLNNTPVAVATGNYLVTKNSKGVPVISRTVRYKLLNA…
1203	RDTDVLNNTPVAVATGNYLVTKN	putative_virulence-associated_VriC_protein	1e-11	48.97	MQSTNLNRRPYWDDWNPGKRFSRILFRPMPIKVQTRELNQMQTILQDQIEKLGNHLFKDGSMVIPGGLTITNAAVSLKFTLAGGTEFTDLEGISELYVLGKDNNAKARVLSLERDLSAPDTMLAILEMTEAGNADGFHVNDNLYFQTYDVNDNFIRIGYGIAAAVTGSIVARMTKGVYFIRGMFLDVDDATLIVDKTSNTSSHRVGFKVTETIVTESEDESLYSNAQGTINSKAPGAHRLRIDLVLSRFDYDAVVEDFVELAKVRDGKIQSMVTQSTYNILEDTLAQRTYETNGDYNVSTHQIDIREHLKVNNNGGVFNAADGGDESKFVSVMKPGISYVRGRRIENVGEELVIVDKARDTDVLNNTPVAVATGNYLVTKNSKGVPVISRTVRYKLLNA…
1206	RDTDVLNNTPVAVATGNYLVTKN	putative_virulence-associated_VriC_protein	1e-11	47.88	MQSTNLNRRPYWDDWNPGKRFSRILFRPMPIKVQTRELNQMQTILQDQIEKLGNHLFKDGSMVIPGGLTITNAAVSLKFTLAGGTEFTDLEGISELYVLGKDNNAKARVLSLERDLSAPDTMLAILEMTEAGNADGFHVNDNLYFQTYDVNDNFIRIGYGIAAAVTGSIVARMTKGVYFIRGMFLDVDDATLIVDKTSNTSSHRVGFKVTETIVTESEDESLYSNAQGTINSKAPGAHRLRIDLVLSRFDYDAVVEDFVELAKVRDGKIQSMVTQSTYNILEDTLAQRTYETNGDYNVSTHQIDIREHLKVNNNGGVFNAADGGDESKFVSVMKPGISYVRGRRIENVGEELVIVDKARDTDVLNNTPVAVATGNYLVTKNSKGVPVISRTVRYKLLNA…
934	RDVNLYCKPNGGDFGDPITTDANGAVKG	putative_virulence-associated_VriC_protein	6e-17	138.27	MQSTNLNRRPYWDDWNPGKRFSRILFRPMPIKVQTRELNQMQTILQDQIEKLGNHLFKDGSMVIPGGLTITNAAVSLKFTLAGGTEFTDLEGISELYVLGKDNNAKARVLSLERDLSAPDTMLAILEMTEAGNADGFHVNDNLYFQTYDVNDNFIRIGYGIAAAVTGSIVARMTKGVYFIRGMFLDVDDATLIVDKTSNTSSHRVGFKVTETIVTESEDESLYSNAQGTINSKAPGAHRLRIDLVLSRFDYDAVVEDFVELAKVRDGKIQSMVTQSTYNILEDTLAQRTYETNGDYNVSTHQIDIREHLKVNNNGGVFNAADGGDESKFVSVMKPGISYVRGRRIENVGEELVIVDKARDTDVLNNTPVAVATGNYLVTKNSKGVPVISRTVRYKLLNA…
957	RDVNLYCKPNGGDFGDPITTDANGAVKG	putative_virulence-associated_VriC_protein	6e-17	119.6	MQSTNLNRRPYWDDWNPGKRFSRILFRPMPIKVQTRELNQMQTILQDQIEKLGNHLFKDGSMVIPGGLTITNAAVSLKFTLAGGTEFTDLEGISELYVLGKDNNAKARVLSLERDLSAPDTMLAILEMTEAGNADGFHVNDNLYFQTYDVNDNFIRIGYGIAAAVTGSIVARMTKGVYFIRGMFLDVDDATLIVDKTSNTSSHRVGFKVTETIVTESEDESLYSNAQGTINSKAPGAHRLRIDLVLSRFDYDAVVEDFVELAKVRDGKIQSMVTQSTYNILEDTLAQRTYETNGDYNVSTHQIDIREHLKVNNNGGVFNAADGGDESKFVSVMKPGISYVRGRRIENVGEELVIVDKARDTDVLNNTPVAVATGNYLVTKNSKGVPVISRTVRYKLLNA…
993	RDVNLYCKPNGGDFGDPITTDANGAVKG	putative_virulence-associated_VriC_protein	6e-17	105.28	MQSTNLNRRPYWDDWNPGKRFSRILFRPMPIKVQTRELNQMQTILQDQIEKLGNHLFKDGSMVIPGGLTITNAAVSLKFTLAGGTEFTDLEGISELYVLGKDNNAKARVLSLERDLSAPDTMLAILEMTEAGNADGFHVNDNLYFQTYDVNDNFIRIGYGIAAAVTGSIVARMTKGVYFIRGMFLDVDDATLIVDKTSNTSSHRVGFKVTETIVTESEDESLYSNAQGTINSKAPGAHRLRIDLVLSRFDYDAVVEDFVELAKVRDGKIQSMVTQSTYNILEDTLAQRTYETNGDYNVSTHQIDIREHLKVNNNGGVFNAADGGDESKFVSVMKPGISYVRGRRIENVGEELVIVDKARDTDVLNNTPVAVATGNYLVTKNSKGVPVISRTVRYKLLNA…
1061	RDVNLYCKPNGGDFGDPITTDANGAVKG	putative_virulence-associated_VriC_protein	6e-17	81.33	MQSTNLNRRPYWDDWNPGKRFSRILFRPMPIKVQTRELNQMQTILQDQIEKLGNHLFKDGSMVIPGGLTITNAAVSLKFTLAGGTEFTDLEGISELYVLGKDNNAKARVLSLERDLSAPDTMLAILEMTEAGNADGFHVNDNLYFQTYDVNDNFIRIGYGIAAAVTGSIVARMTKGVYFIRGMFLDVDDATLIVDKTSNTSSHRVGFKVTETIVTESEDESLYSNAQGTINSKAPGAHRLRIDLVLSRFDYDAVVEDFVELAKVRDGKIQSMVTQSTYNILEDTLAQRTYETNGDYNVSTHQIDIREHLKVNNNGGVFNAADGGDESKFVSVMKPGISYVRGRRIENVGEELVIVDKARDTDVLNNTPVAVATGNYLVTKNSKGVPVISRTVRYKLLNA…
1132	RDVNLYCKPNGGDFGDPITTDANGAVKG	putative_virulence-associated_VriC_protein	6e-17	64.82	MQSTNLNRRPYWDDWNPGKRFSRILFRPMPIKVQTRELNQMQTILQDQIEKLGNHLFKDGSMVIPGGLTITNAAVSLKFTLAGGTEFTDLEGISELYVLGKDNNAKARVLSLERDLSAPDTMLAILEMTEAGNADGFHVNDNLYFQTYDVNDNFIRIGYGIAAAVTGSIVARMTKGVYFIRGMFLDVDDATLIVDKTSNTSSHRVGFKVTETIVTESEDESLYSNAQGTINSKAPGAHRLRIDLVLSRFDYDAVVEDFVELAKVRDGKIQSMVTQSTYNILEDTLAQRTYETNGDYNVSTHQIDIREHLKVNNNGGVFNAADGGDESKFVSVMKPGISYVRGRRIENVGEELVIVDKARDTDVLNNTPVAVATGNYLVTKNSKGVPVISRTVRYKLLNA…
1177	RDVPITLEIRE	putative_virulence-associated_VriC_protein	2e-04	55.69	MQSTNLNRRPYWDDWNPGKRFSRILFRPMPIKVQTRELNQMQTILQDQIEKLGNHLFKDGSMVIPGGLTITNAAVSLKFTLAGGTEFTDLEGISELYVLGKDNNAKARVLSLERDLSAPDTMLAILEMTEAGNADGFHVNDNLYFQTYDVNDNFIRIGYGIAAAVTGSIVARMTKGVYFIRGMFLDVDDATLIVDKTSNTSSHRVGFKVTETIVTESEDESLYSNAQGTINSKAPGAHRLRIDLVLSRFDYDAVVEDFVELAKVRDGKIQSMVTQSTYNILEDTLAQRTYETNGDYNVSTHQIDIREHLKVNNNGGVFNAADGGDESKFVSVMKPGISYVRGRRIENVGEELVIVDKARDTDVLNNTPVAVATGNYLVTKNSKGVPVISRTVRYKLLNA…
1125	RDVTTYTYTDKT	putative_virulence-associated_VriC_protein	4e-04	66.75	MQSTNLNRRPYWDDWNPGKRFSRILFRPMPIKVQTRELNQMQTILQDQIEKLGNHLFKDGSMVIPGGLTITNAAVSLKFTLAGGTEFTDLEGISELYVLGKDNNAKARVLSLERDLSAPDTMLAILEMTEAGNADGFHVNDNLYFQTYDVNDNFIRIGYGIAAAVTGSIVARMTKGVYFIRGMFLDVDDATLIVDKTSNTSSHRVGFKVTETIVTESEDESLYSNAQGTINSKAPGAHRLRIDLVLSRFDYDAVVEDFVELAKVRDGKIQSMVTQSTYNILEDTLAQRTYETNGDYNVSTHQIDIREHLKVNNNGGVFNAADGGDESKFVSVMKPGISYVRGRRIENVGEELVIVDKARDTDVLNNTPVAVATGNYLVTKNSKGVPVISRTVRYKLLNA…
1235	REHLKVNNNGGVFNAADGGDESKF	putative_virulence-associated_VriC_protein	2e-13	41.76	MQSTNLNRRPYWDDWNPGKRFSRILFRPMPIKVQTRELNQMQTILQDQIEKLGNHLFKDGSMVIPGGLTITNAAVSLKFTLAGGTEFTDLEGISELYVLGKDNNAKARVLSLERDLSAPDTMLAILEMTEAGNADGFHVNDNLYFQTYDVNDNFIRIGYGIAAAVTGSIVARMTKGVYFIRGMFLDVDDATLIVDKTSNTSSHRVGFKVTETIVTESEDESLYSNAQGTINSKAPGAHRLRIDLVLSRFDYDAVVEDFVELAKVRDGKIQSMVTQSTYNILEDTLAQRTYETNGDYNVSTHQIDIREHLKVNNNGGVFNAADGGDESKFVSVMKPGISYVRGRRIENVGEELVIVDKARDTDVLNNTPVAVATGNYLVTKNSKGVPVISRTVRYKLLNA…
1019	REIDISFDASGLRP	putative_virulence-associated_VriC_protein	2e-06	94.34	MQSTNLNRRPYWDDWNPGKRFSRILFRPMPIKVQTRELNQMQTILQDQIEKLGNHLFKDGSMVIPGGLTITNAAVSLKFTLAGGTEFTDLEGISELYVLGKDNNAKARVLSLERDLSAPDTMLAILEMTEAGNADGFHVNDNLYFQTYDVNDNFIRIGYGIAAAVTGSIVARMTKGVYFIRGMFLDVDDATLIVDKTSNTSSHRVGFKVTETIVTESEDESLYSNAQGTINSKAPGAHRLRIDLVLSRFDYDAVVEDFVELAKVRDGKIQSMVTQSTYNILEDTLAQRTYETNGDYNVSTHQIDIREHLKVNNNGGVFNAADGGDESKFVSVMKPGISYVRGRRIENVGEELVIVDKARDTDVLNNTPVAVATGNYLVTKNSKGVPVISRTVRYKLLNA…
1014	REIDISFDASGLRPFT	putative_virulence-associated_VriC_protein	2e-07	96.58	MQSTNLNRRPYWDDWNPGKRFSRILFRPMPIKVQTRELNQMQTILQDQIEKLGNHLFKDGSMVIPGGLTITNAAVSLKFTLAGGTEFTDLEGISELYVLGKDNNAKARVLSLERDLSAPDTMLAILEMTEAGNADGFHVNDNLYFQTYDVNDNFIRIGYGIAAAVTGSIVARMTKGVYFIRGMFLDVDDATLIVDKTSNTSSHRVGFKVTETIVTESEDESLYSNAQGTINSKAPGAHRLRIDLVLSRFDYDAVVEDFVELAKVRDGKIQSMVTQSTYNILEDTLAQRTYETNGDYNVSTHQIDIREHLKVNNNGGVFNAADGGDESKFVSVMKPGISYVRGRRIENVGEELVIVDKARDTDVLNNTPVAVATGNYLVTKNSKGVPVISRTVRYKLLNA…
1144	REIDISFDASGLRPFTRM	putative_virulence-associated_VriC_protein	3e-09	63.07	MQSTNLNRRPYWDDWNPGKRFSRILFRPMPIKVQTRELNQMQTILQDQIEKLGNHLFKDGSMVIPGGLTITNAAVSLKFTLAGGTEFTDLEGISELYVLGKDNNAKARVLSLERDLSAPDTMLAILEMTEAGNADGFHVNDNLYFQTYDVNDNFIRIGYGIAAAVTGSIVARMTKGVYFIRGMFLDVDDATLIVDKTSNTSSHRVGFKVTETIVTESEDESLYSNAQGTINSKAPGAHRLRIDLVLSRFDYDAVVEDFVELAKVRDGKIQSMVTQSTYNILEDTLAQRTYETNGDYNVSTHQIDIREHLKVNNNGGVFNAADGGDESKFVSVMKPGISYVRGRRIENVGEELVIVDKARDTDVLNNTPVAVATGNYLVTKNSKGVPVISRTVRYKLLNA…
964	RELNQMQTILQDQIEKL	putative_virulence-associated_VriC_protein	2e-08	116.25	MQSTNLNRRPYWDDWNPGKRFSRILFRPMPIKVQTRELNQMQTILQDQIEKLGNHLFKDGSMVIPGGLTITNAAVSLKFTLAGGTEFTDLEGISELYVLGKDNNAKARVLSLERDLSAPDTMLAILEMTEAGNADGFHVNDNLYFQTYDVNDNFIRIGYGIAAAVTGSIVARMTKGVYFIRGMFLDVDDATLIVDKTSNTSSHRVGFKVTETIVTESEDESLYSNAQGTINSKAPGAHRLRIDLVLSRFDYDAVVEDFVELAKVRDGKIQSMVTQSTYNILEDTLAQRTYETNGDYNVSTHQIDIREHLKVNNNGGVFNAADGGDESKFVSVMKPGISYVRGRRIENVGEELVIVDKARDTDVLNNTPVAVATGNYLVTKNSKGVPVISRTVRYKLLNA…
1015	RELNQMQTILQDQIEKL	putative_virulence-associated_VriC_protein	2e-08	95.57	MQSTNLNRRPYWDDWNPGKRFSRILFRPMPIKVQTRELNQMQTILQDQIEKLGNHLFKDGSMVIPGGLTITNAAVSLKFTLAGGTEFTDLEGISELYVLGKDNNAKARVLSLERDLSAPDTMLAILEMTEAGNADGFHVNDNLYFQTYDVNDNFIRIGYGIAAAVTGSIVARMTKGVYFIRGMFLDVDDATLIVDKTSNTSSHRVGFKVTETIVTESEDESLYSNAQGTINSKAPGAHRLRIDLVLSRFDYDAVVEDFVELAKVRDGKIQSMVTQSTYNILEDTLAQRTYETNGDYNVSTHQIDIREHLKVNNNGGVFNAADGGDESKFVSVMKPGISYVRGRRIENVGEELVIVDKARDTDVLNNTPVAVATGNYLVTKNSKGVPVISRTVRYKLLNA…
1172	RELNQMQTILQDQIEKL	putative_virulence-associated_VriC_protein	2e-08	56.22	MQSTNLNRRPYWDDWNPGKRFSRILFRPMPIKVQTRELNQMQTILQDQIEKLGNHLFKDGSMVIPGGLTITNAAVSLKFTLAGGTEFTDLEGISELYVLGKDNNAKARVLSLERDLSAPDTMLAILEMTEAGNADGFHVNDNLYFQTYDVNDNFIRIGYGIAAAVTGSIVARMTKGVYFIRGMFLDVDDATLIVDKTSNTSSHRVGFKVTETIVTESEDESLYSNAQGTINSKAPGAHRLRIDLVLSRFDYDAVVEDFVELAKVRDGKIQSMVTQSTYNILEDTLAQRTYETNGDYNVSTHQIDIREHLKVNNNGGVFNAADGGDESKFVSVMKPGISYVRGRRIENVGEELVIVDKARDTDVLNNTPVAVATGNYLVTKNSKGVPVISRTVRYKLLNA…
1002	REMENGLPSHTVITRK	putative_virulence-associated_VriC_protein	4e-08	100.13	MQSTNLNRRPYWDDWNPGKRFSRILFRPMPIKVQTRELNQMQTILQDQIEKLGNHLFKDGSMVIPGGLTITNAAVSLKFTLAGGTEFTDLEGISELYVLGKDNNAKARVLSLERDLSAPDTMLAILEMTEAGNADGFHVNDNLYFQTYDVNDNFIRIGYGIAAAVTGSIVARMTKGVYFIRGMFLDVDDATLIVDKTSNTSSHRVGFKVTETIVTESEDESLYSNAQGTINSKAPGAHRLRIDLVLSRFDYDAVVEDFVELAKVRDGKIQSMVTQSTYNILEDTLAQRTYETNGDYNVSTHQIDIREHLKVNNNGGVFNAADGGDESKFVSVMKPGISYVRGRRIENVGEELVIVDKARDTDVLNNTPVAVATGNYLVTKNSKGVPVISRTVRYKLLNA…
1022	REMENGLPSHTVITRK	putative_virulence-associated_VriC_protein	4e-08	93.67	MQSTNLNRRPYWDDWNPGKRFSRILFRPMPIKVQTRELNQMQTILQDQIEKLGNHLFKDGSMVIPGGLTITNAAVSLKFTLAGGTEFTDLEGISELYVLGKDNNAKARVLSLERDLSAPDTMLAILEMTEAGNADGFHVNDNLYFQTYDVNDNFIRIGYGIAAAVTGSIVARMTKGVYFIRGMFLDVDDATLIVDKTSNTSSHRVGFKVTETIVTESEDESLYSNAQGTINSKAPGAHRLRIDLVLSRFDYDAVVEDFVELAKVRDGKIQSMVTQSTYNILEDTLAQRTYETNGDYNVSTHQIDIREHLKVNNNGGVFNAADGGDESKFVSVMKPGISYVRGRRIENVGEELVIVDKARDTDVLNNTPVAVATGNYLVTKNSKGVPVISRTVRYKLLNA…
1185	REMENGLPSHTVITRK	putative_virulence-associated_VriC_protein	4e-08	54.99	MQSTNLNRRPYWDDWNPGKRFSRILFRPMPIKVQTRELNQMQTILQDQIEKLGNHLFKDGSMVIPGGLTITNAAVSLKFTLAGGTEFTDLEGISELYVLGKDNNAKARVLSLERDLSAPDTMLAILEMTEAGNADGFHVNDNLYFQTYDVNDNFIRIGYGIAAAVTGSIVARMTKGVYFIRGMFLDVDDATLIVDKTSNTSSHRVGFKVTETIVTESEDESLYSNAQGTINSKAPGAHRLRIDLVLSRFDYDAVVEDFVELAKVRDGKIQSMVTQSTYNILEDTLAQRTYETNGDYNVSTHQIDIREHLKVNNNGGVFNAADGGDESKFVSVMKPGISYVRGRRIENVGEELVIVDKARDTDVLNNTPVAVATGNYLVTKNSKGVPVISRTVRYKLLNA…
937	RFDYDAVVEDFVELAKV	putative_virulence-associated_VriC_protein	3e-08	133.35	MQSTNLNRRPYWDDWNPGKRFSRILFRPMPIKVQTRELNQMQTILQDQIEKLGNHLFKDGSMVIPGGLTITNAAVSLKFTLAGGTEFTDLEGISELYVLGKDNNAKARVLSLERDLSAPDTMLAILEMTEAGNADGFHVNDNLYFQTYDVNDNFIRIGYGIAAAVTGSIVARMTKGVYFIRGMFLDVDDATLIVDKTSNTSSHRVGFKVTETIVTESEDESLYSNAQGTINSKAPGAHRLRIDLVLSRFDYDAVVEDFVELAKVRDGKIQSMVTQSTYNILEDTLAQRTYETNGDYNVSTHQIDIREHLKVNNNGGVFNAADGGDESKFVSVMKPGISYVRGRRIENVGEELVIVDKARDTDVLNNTPVAVATGNYLVTKNSKGVPVISRTVRYKLLNA…
1138	RFDYDAVVEDFVELAKV	putative_virulence-associated_VriC_protein	3e-08	63.56	MQSTNLNRRPYWDDWNPGKRFSRILFRPMPIKVQTRELNQMQTILQDQIEKLGNHLFKDGSMVIPGGLTITNAAVSLKFTLAGGTEFTDLEGISELYVLGKDNNAKARVLSLERDLSAPDTMLAILEMTEAGNADGFHVNDNLYFQTYDVNDNFIRIGYGIAAAVTGSIVARMTKGVYFIRGMFLDVDDATLIVDKTSNTSSHRVGFKVTETIVTESEDESLYSNAQGTINSKAPGAHRLRIDLVLSRFDYDAVVEDFVELAKVRDGKIQSMVTQSTYNILEDTLAQRTYETNGDYNVSTHQIDIREHLKVNNNGGVFNAADGGDESKFVSVMKPGISYVRGRRIENVGEELVIVDKARDTDVLNNTPVAVATGNYLVTKNSKGVPVISRTVRYKLLNA…
1212	RFDYDAVVEDFVELAKV	putative_virulence-associated_VriC_protein	3e-08	47.24	MQSTNLNRRPYWDDWNPGKRFSRILFRPMPIKVQTRELNQMQTILQDQIEKLGNHLFKDGSMVIPGGLTITNAAVSLKFTLAGGTEFTDLEGISELYVLGKDNNAKARVLSLERDLSAPDTMLAILEMTEAGNADGFHVNDNLYFQTYDVNDNFIRIGYGIAAAVTGSIVARMTKGVYFIRGMFLDVDDATLIVDKTSNTSSHRVGFKVTETIVTESEDESLYSNAQGTINSKAPGAHRLRIDLVLSRFDYDAVVEDFVELAKVRDGKIQSMVTQSTYNILEDTLAQRTYETNGDYNVSTHQIDIREHLKVNNNGGVFNAADGGDESKFVSVMKPGISYVRGRRIENVGEELVIVDKARDTDVLNNTPVAVATGNYLVTKNSKGVPVISRTVRYKLLNA…
1194	RFDYDAVVEDFVELAKVRD	putative_virulence-associated_VriC_protein	1e-09	52.79	MQSTNLNRRPYWDDWNPGKRFSRILFRPMPIKVQTRELNQMQTILQDQIEKLGNHLFKDGSMVIPGGLTITNAAVSLKFTLAGGTEFTDLEGISELYVLGKDNNAKARVLSLERDLSAPDTMLAILEMTEAGNADGFHVNDNLYFQTYDVNDNFIRIGYGIAAAVTGSIVARMTKGVYFIRGMFLDVDDATLIVDKTSNTSSHRVGFKVTETIVTESEDESLYSNAQGTINSKAPGAHRLRIDLVLSRFDYDAVVEDFVELAKVRDGKIQSMVTQSTYNILEDTLAQRTYETNGDYNVSTHQIDIREHLKVNNNGGVFNAADGGDESKFVSVMKPGISYVRGRRIENVGEELVIVDKARDTDVLNNTPVAVATGNYLVTKNSKGVPVISRTVRYKLLNA…
1166	RFKNGIAADPFKD	putative_virulence-associated_VriC_protein	3e-06	58.15	MQSTNLNRRPYWDDWNPGKRFSRILFRPMPIKVQTRELNQMQTILQDQIEKLGNHLFKDGSMVIPGGLTITNAAVSLKFTLAGGTEFTDLEGISELYVLGKDNNAKARVLSLERDLSAPDTMLAILEMTEAGNADGFHVNDNLYFQTYDVNDNFIRIGYGIAAAVTGSIVARMTKGVYFIRGMFLDVDDATLIVDKTSNTSSHRVGFKVTETIVTESEDESLYSNAQGTINSKAPGAHRLRIDLVLSRFDYDAVVEDFVELAKVRDGKIQSMVTQSTYNILEDTLAQRTYETNGDYNVSTHQIDIREHLKVNNNGGVFNAADGGDESKFVSVMKPGISYVRGRRIENVGEELVIVDKARDTDVLNNTPVAVATGNYLVTKNSKGVPVISRTVRYKLLNA…
1059	RFKNGIAADPFKDFRL	putative_virulence-associated_VriC_protein	1e-08	82.22	MQSTNLNRRPYWDDWNPGKRFSRILFRPMPIKVQTRELNQMQTILQDQIEKLGNHLFKDGSMVIPGGLTITNAAVSLKFTLAGGTEFTDLEGISELYVLGKDNNAKARVLSLERDLSAPDTMLAILEMTEAGNADGFHVNDNLYFQTYDVNDNFIRIGYGIAAAVTGSIVARMTKGVYFIRGMFLDVDDATLIVDKTSNTSSHRVGFKVTETIVTESEDESLYSNAQGTINSKAPGAHRLRIDLVLSRFDYDAVVEDFVELAKVRDGKIQSMVTQSTYNILEDTLAQRTYETNGDYNVSTHQIDIREHLKVNNNGGVFNAADGGDESKFVSVMKPGISYVRGRRIENVGEELVIVDKARDTDVLNNTPVAVATGNYLVTKNSKGVPVISRTVRYKLLNA…
1072	RFKNGIAADPFKDFRL	putative_virulence-associated_VriC_protein	1e-08	77.74	MQSTNLNRRPYWDDWNPGKRFSRILFRPMPIKVQTRELNQMQTILQDQIEKLGNHLFKDGSMVIPGGLTITNAAVSLKFTLAGGTEFTDLEGISELYVLGKDNNAKARVLSLERDLSAPDTMLAILEMTEAGNADGFHVNDNLYFQTYDVNDNFIRIGYGIAAAVTGSIVARMTKGVYFIRGMFLDVDDATLIVDKTSNTSSHRVGFKVTETIVTESEDESLYSNAQGTINSKAPGAHRLRIDLVLSRFDYDAVVEDFVELAKVRDGKIQSMVTQSTYNILEDTLAQRTYETNGDYNVSTHQIDIREHLKVNNNGGVFNAADGGDESKFVSVMKPGISYVRGRRIENVGEELVIVDKARDTDVLNNTPVAVATGNYLVTKNSKGVPVISRTVRYKLLNA…
1158	RGISSNNLASPAIPAN	putative_virulence-associated_VriC_protein	8e-07	59.52	MQSTNLNRRPYWDDWNPGKRFSRILFRPMPIKVQTRELNQMQTILQDQIEKLGNHLFKDGSMVIPGGLTITNAAVSLKFTLAGGTEFTDLEGISELYVLGKDNNAKARVLSLERDLSAPDTMLAILEMTEAGNADGFHVNDNLYFQTYDVNDNFIRIGYGIAAAVTGSIVARMTKGVYFIRGMFLDVDDATLIVDKTSNTSSHRVGFKVTETIVTESEDESLYSNAQGTINSKAPGAHRLRIDLVLSRFDYDAVVEDFVELAKVRDGKIQSMVTQSTYNILEDTLAQRTYETNGDYNVSTHQIDIREHLKVNNNGGVFNAADGGDESKFVSVMKPGISYVRGRRIENVGEELVIVDKARDTDVLNNTPVAVATGNYLVTKNSKGVPVISRTVRYKLLNA…
977	RGISSNNLASPAIPANAMRL	putative_virulence-associated_VriC_protein	8e-10	111.2	MQSTNLNRRPYWDDWNPGKRFSRILFRPMPIKVQTRELNQMQTILQDQIEKLGNHLFKDGSMVIPGGLTITNAAVSLKFTLAGGTEFTDLEGISELYVLGKDNNAKARVLSLERDLSAPDTMLAILEMTEAGNADGFHVNDNLYFQTYDVNDNFIRIGYGIAAAVTGSIVARMTKGVYFIRGMFLDVDDATLIVDKTSNTSSHRVGFKVTETIVTESEDESLYSNAQGTINSKAPGAHRLRIDLVLSRFDYDAVVEDFVELAKVRDGKIQSMVTQSTYNILEDTLAQRTYETNGDYNVSTHQIDIREHLKVNNNGGVFNAADGGDESKFVSVMKPGISYVRGRRIENVGEELVIVDKARDTDVLNNTPVAVATGNYLVTKNSKGVPVISRTVRYKLLNA…
1009	RGISSNNLASPAIPANAMRL	putative_virulence-associated_VriC_protein	8e-10	97.27	MQSTNLNRRPYWDDWNPGKRFSRILFRPMPIKVQTRELNQMQTILQDQIEKLGNHLFKDGSMVIPGGLTITNAAVSLKFTLAGGTEFTDLEGISELYVLGKDNNAKARVLSLERDLSAPDTMLAILEMTEAGNADGFHVNDNLYFQTYDVNDNFIRIGYGIAAAVTGSIVARMTKGVYFIRGMFLDVDDATLIVDKTSNTSSHRVGFKVTETIVTESEDESLYSNAQGTINSKAPGAHRLRIDLVLSRFDYDAVVEDFVELAKVRDGKIQSMVTQSTYNILEDTLAQRTYETNGDYNVSTHQIDIREHLKVNNNGGVFNAADGGDESKFVSVMKPGISYVRGRRIENVGEELVIVDKARDTDVLNNTPVAVATGNYLVTKNSKGVPVISRTVRYKLLNA…
1017	RGISSNNLASPAIPANAMRL	putative_virulence-associated_VriC_protein	8e-10	94.83	MQSTNLNRRPYWDDWNPGKRFSRILFRPMPIKVQTRELNQMQTILQDQIEKLGNHLFKDGSMVIPGGLTITNAAVSLKFTLAGGTEFTDLEGISELYVLGKDNNAKARVLSLERDLSAPDTMLAILEMTEAGNADGFHVNDNLYFQTYDVNDNFIRIGYGIAAAVTGSIVARMTKGVYFIRGMFLDVDDATLIVDKTSNTSSHRVGFKVTETIVTESEDESLYSNAQGTINSKAPGAHRLRIDLVLSRFDYDAVVEDFVELAKVRDGKIQSMVTQSTYNILEDTLAQRTYETNGDYNVSTHQIDIREHLKVNNNGGVFNAADGGDESKFVSVMKPGISYVRGRRIENVGEELVIVDKARDTDVLNNTPVAVATGNYLVTKNSKGVPVISRTVRYKLLNA…
1028	RGISSNNLASPAIPANAMRL	putative_virulence-associated_VriC_protein	8e-10	90.54	MQSTNLNRRPYWDDWNPGKRFSRILFRPMPIKVQTRELNQMQTILQDQIEKLGNHLFKDGSMVIPGGLTITNAAVSLKFTLAGGTEFTDLEGISELYVLGKDNNAKARVLSLERDLSAPDTMLAILEMTEAGNADGFHVNDNLYFQTYDVNDNFIRIGYGIAAAVTGSIVARMTKGVYFIRGMFLDVDDATLIVDKTSNTSSHRVGFKVTETIVTESEDESLYSNAQGTINSKAPGAHRLRIDLVLSRFDYDAVVEDFVELAKVRDGKIQSMVTQSTYNILEDTLAQRTYETNGDYNVSTHQIDIREHLKVNNNGGVFNAADGGDESKFVSVMKPGISYVRGRRIENVGEELVIVDKARDTDVLNNTPVAVATGNYLVTKNSKGVPVISRTVRYKLLNA…
1046	RGISSNNLASPAIPANAMRL	putative_virulence-associated_VriC_protein	8e-10	85.44	MQSTNLNRRPYWDDWNPGKRFSRILFRPMPIKVQTRELNQMQTILQDQIEKLGNHLFKDGSMVIPGGLTITNAAVSLKFTLAGGTEFTDLEGISELYVLGKDNNAKARVLSLERDLSAPDTMLAILEMTEAGNADGFHVNDNLYFQTYDVNDNFIRIGYGIAAAVTGSIVARMTKGVYFIRGMFLDVDDATLIVDKTSNTSSHRVGFKVTETIVTESEDESLYSNAQGTINSKAPGAHRLRIDLVLSRFDYDAVVEDFVELAKVRDGKIQSMVTQSTYNILEDTLAQRTYETNGDYNVSTHQIDIREHLKVNNNGGVFNAADGGDESKFVSVMKPGISYVRGRRIENVGEELVIVDKARDTDVLNNTPVAVATGNYLVTKNSKGVPVISRTVRYKLLNA…
1049	RGISSNNLASPAIPANAMRL	putative_virulence-associated_VriC_protein	8e-10	84.33	MQSTNLNRRPYWDDWNPGKRFSRILFRPMPIKVQTRELNQMQTILQDQIEKLGNHLFKDGSMVIPGGLTITNAAVSLKFTLAGGTEFTDLEGISELYVLGKDNNAKARVLSLERDLSAPDTMLAILEMTEAGNADGFHVNDNLYFQTYDVNDNFIRIGYGIAAAVTGSIVARMTKGVYFIRGMFLDVDDATLIVDKTSNTSSHRVGFKVTETIVTESEDESLYSNAQGTINSKAPGAHRLRIDLVLSRFDYDAVVEDFVELAKVRDGKIQSMVTQSTYNILEDTLAQRTYETNGDYNVSTHQIDIREHLKVNNNGGVFNAADGGDESKFVSVMKPGISYVRGRRIENVGEELVIVDKARDTDVLNNTPVAVATGNYLVTKNSKGVPVISRTVRYKLLNA…
1053	RGISSNNLASPAIPANAMRL	putative_virulence-associated_VriC_protein	8e-10	83.37	MQSTNLNRRPYWDDWNPGKRFSRILFRPMPIKVQTRELNQMQTILQDQIEKLGNHLFKDGSMVIPGGLTITNAAVSLKFTLAGGTEFTDLEGISELYVLGKDNNAKARVLSLERDLSAPDTMLAILEMTEAGNADGFHVNDNLYFQTYDVNDNFIRIGYGIAAAVTGSIVARMTKGVYFIRGMFLDVDDATLIVDKTSNTSSHRVGFKVTETIVTESEDESLYSNAQGTINSKAPGAHRLRIDLVLSRFDYDAVVEDFVELAKVRDGKIQSMVTQSTYNILEDTLAQRTYETNGDYNVSTHQIDIREHLKVNNNGGVFNAADGGDESKFVSVMKPGISYVRGRRIENVGEELVIVDKARDTDVLNNTPVAVATGNYLVTKNSKGVPVISRTVRYKLLNA…
1078	RGISSNNLASPAIPANAMRL	putative_virulence-associated_VriC_protein	8e-10	75.77	MQSTNLNRRPYWDDWNPGKRFSRILFRPMPIKVQTRELNQMQTILQDQIEKLGNHLFKDGSMVIPGGLTITNAAVSLKFTLAGGTEFTDLEGISELYVLGKDNNAKARVLSLERDLSAPDTMLAILEMTEAGNADGFHVNDNLYFQTYDVNDNFIRIGYGIAAAVTGSIVARMTKGVYFIRGMFLDVDDATLIVDKTSNTSSHRVGFKVTETIVTESEDESLYSNAQGTINSKAPGAHRLRIDLVLSRFDYDAVVEDFVELAKVRDGKIQSMVTQSTYNILEDTLAQRTYETNGDYNVSTHQIDIREHLKVNNNGGVFNAADGGDESKFVSVMKPGISYVRGRRIENVGEELVIVDKARDTDVLNNTPVAVATGNYLVTKNSKGVPVISRTVRYKLLNA…
1140	RGISSNNLASPAIPANAMRL	putative_virulence-associated_VriC_protein	8e-10	63.45	MQSTNLNRRPYWDDWNPGKRFSRILFRPMPIKVQTRELNQMQTILQDQIEKLGNHLFKDGSMVIPGGLTITNAAVSLKFTLAGGTEFTDLEGISELYVLGKDNNAKARVLSLERDLSAPDTMLAILEMTEAGNADGFHVNDNLYFQTYDVNDNFIRIGYGIAAAVTGSIVARMTKGVYFIRGMFLDVDDATLIVDKTSNTSSHRVGFKVTETIVTESEDESLYSNAQGTINSKAPGAHRLRIDLVLSRFDYDAVVEDFVELAKVRDGKIQSMVTQSTYNILEDTLAQRTYETNGDYNVSTHQIDIREHLKVNNNGGVFNAADGGDESKFVSVMKPGISYVRGRRIENVGEELVIVDKARDTDVLNNTPVAVATGNYLVTKNSKGVPVISRTVRYKLLNA…
946	RGMFLDVDDATLIVDKT	putative_virulence-associated_VriC_protein	1e-07	126.31	MQSTNLNRRPYWDDWNPGKRFSRILFRPMPIKVQTRELNQMQTILQDQIEKLGNHLFKDGSMVIPGGLTITNAAVSLKFTLAGGTEFTDLEGISELYVLGKDNNAKARVLSLERDLSAPDTMLAILEMTEAGNADGFHVNDNLYFQTYDVNDNFIRIGYGIAAAVTGSIVARMTKGVYFIRGMFLDVDDATLIVDKTSNTSSHRVGFKVTETIVTESEDESLYSNAQGTINSKAPGAHRLRIDLVLSRFDYDAVVEDFVELAKVRDGKIQSMVTQSTYNILEDTLAQRTYETNGDYNVSTHQIDIREHLKVNNNGGVFNAADGGDESKFVSVMKPGISYVRGRRIENVGEELVIVDKARDTDVLNNTPVAVATGNYLVTKNSKGVPVISRTVRYKLLNA…
962	RGMFLDVDDATLIVDKT	putative_virulence-associated_VriC_protein	1e-07	117.4	MQSTNLNRRPYWDDWNPGKRFSRILFRPMPIKVQTRELNQMQTILQDQIEKLGNHLFKDGSMVIPGGLTITNAAVSLKFTLAGGTEFTDLEGISELYVLGKDNNAKARVLSLERDLSAPDTMLAILEMTEAGNADGFHVNDNLYFQTYDVNDNFIRIGYGIAAAVTGSIVARMTKGVYFIRGMFLDVDDATLIVDKTSNTSSHRVGFKVTETIVTESEDESLYSNAQGTINSKAPGAHRLRIDLVLSRFDYDAVVEDFVELAKVRDGKIQSMVTQSTYNILEDTLAQRTYETNGDYNVSTHQIDIREHLKVNNNGGVFNAADGGDESKFVSVMKPGISYVRGRRIENVGEELVIVDKARDTDVLNNTPVAVATGNYLVTKNSKGVPVISRTVRYKLLNA…
1115	RGMFLDVDDATLIVDKT	putative_virulence-associated_VriC_protein	1e-07	68.82	MQSTNLNRRPYWDDWNPGKRFSRILFRPMPIKVQTRELNQMQTILQDQIEKLGNHLFKDGSMVIPGGLTITNAAVSLKFTLAGGTEFTDLEGISELYVLGKDNNAKARVLSLERDLSAPDTMLAILEMTEAGNADGFHVNDNLYFQTYDVNDNFIRIGYGIAAAVTGSIVARMTKGVYFIRGMFLDVDDATLIVDKTSNTSSHRVGFKVTETIVTESEDESLYSNAQGTINSKAPGAHRLRIDLVLSRFDYDAVVEDFVELAKVRDGKIQSMVTQSTYNILEDTLAQRTYETNGDYNVSTHQIDIREHLKVNNNGGVFNAADGGDESKFVSVMKPGISYVRGRRIENVGEELVIVDKARDTDVLNNTPVAVATGNYLVTKNSKGVPVISRTVRYKLLNA…
965	RGTVQEGSVYGTWRT	putative_virulence-associated_VriC_protein	4e-07	115.64	MQSTNLNRRPYWDDWNPGKRFSRILFRPMPIKVQTRELNQMQTILQDQIEKLGNHLFKDGSMVIPGGLTITNAAVSLKFTLAGGTEFTDLEGISELYVLGKDNNAKARVLSLERDLSAPDTMLAILEMTEAGNADGFHVNDNLYFQTYDVNDNFIRIGYGIAAAVTGSIVARMTKGVYFIRGMFLDVDDATLIVDKTSNTSSHRVGFKVTETIVTESEDESLYSNAQGTINSKAPGAHRLRIDLVLSRFDYDAVVEDFVELAKVRDGKIQSMVTQSTYNILEDTLAQRTYETNGDYNVSTHQIDIREHLKVNNNGGVFNAADGGDESKFVSVMKPGISYVRGRRIENVGEELVIVDKARDTDVLNNTPVAVATGNYLVTKNSKGVPVISRTVRYKLLNA…
1003	RGTVQEGSVYGTWRT	putative_virulence-associated_VriC_protein	4e-07	99.65	MQSTNLNRRPYWDDWNPGKRFSRILFRPMPIKVQTRELNQMQTILQDQIEKLGNHLFKDGSMVIPGGLTITNAAVSLKFTLAGGTEFTDLEGISELYVLGKDNNAKARVLSLERDLSAPDTMLAILEMTEAGNADGFHVNDNLYFQTYDVNDNFIRIGYGIAAAVTGSIVARMTKGVYFIRGMFLDVDDATLIVDKTSNTSSHRVGFKVTETIVTESEDESLYSNAQGTINSKAPGAHRLRIDLVLSRFDYDAVVEDFVELAKVRDGKIQSMVTQSTYNILEDTLAQRTYETNGDYNVSTHQIDIREHLKVNNNGGVFNAADGGDESKFVSVMKPGISYVRGRRIENVGEELVIVDKARDTDVLNNTPVAVATGNYLVTKNSKGVPVISRTVRYKLLNA…
1021	RGTVQEGSVYGTWRT	putative_virulence-associated_VriC_protein	4e-07	93.82	MQSTNLNRRPYWDDWNPGKRFSRILFRPMPIKVQTRELNQMQTILQDQIEKLGNHLFKDGSMVIPGGLTITNAAVSLKFTLAGGTEFTDLEGISELYVLGKDNNAKARVLSLERDLSAPDTMLAILEMTEAGNADGFHVNDNLYFQTYDVNDNFIRIGYGIAAAVTGSIVARMTKGVYFIRGMFLDVDDATLIVDKTSNTSSHRVGFKVTETIVTESEDESLYSNAQGTINSKAPGAHRLRIDLVLSRFDYDAVVEDFVELAKVRDGKIQSMVTQSTYNILEDTLAQRTYETNGDYNVSTHQIDIREHLKVNNNGGVFNAADGGDESKFVSVMKPGISYVRGRRIENVGEELVIVDKARDTDVLNNTPVAVATGNYLVTKNSKGVPVISRTVRYKLLNA…
1056	RGTVQEGSVYGTWRT	putative_virulence-associated_VriC_protein	4e-07	82.79	MQSTNLNRRPYWDDWNPGKRFSRILFRPMPIKVQTRELNQMQTILQDQIEKLGNHLFKDGSMVIPGGLTITNAAVSLKFTLAGGTEFTDLEGISELYVLGKDNNAKARVLSLERDLSAPDTMLAILEMTEAGNADGFHVNDNLYFQTYDVNDNFIRIGYGIAAAVTGSIVARMTKGVYFIRGMFLDVDDATLIVDKTSNTSSHRVGFKVTETIVTESEDESLYSNAQGTINSKAPGAHRLRIDLVLSRFDYDAVVEDFVELAKVRDGKIQSMVTQSTYNILEDTLAQRTYETNGDYNVSTHQIDIREHLKVNNNGGVFNAADGGDESKFVSVMKPGISYVRGRRIENVGEELVIVDKARDTDVLNNTPVAVATGNYLVTKNSKGVPVISRTVRYKLLNA…
1082	RGTVQEGSVYGTWRT	putative_virulence-associated_VriC_protein	4e-07	75.18	MQSTNLNRRPYWDDWNPGKRFSRILFRPMPIKVQTRELNQMQTILQDQIEKLGNHLFKDGSMVIPGGLTITNAAVSLKFTLAGGTEFTDLEGISELYVLGKDNNAKARVLSLERDLSAPDTMLAILEMTEAGNADGFHVNDNLYFQTYDVNDNFIRIGYGIAAAVTGSIVARMTKGVYFIRGMFLDVDDATLIVDKTSNTSSHRVGFKVTETIVTESEDESLYSNAQGTINSKAPGAHRLRIDLVLSRFDYDAVVEDFVELAKVRDGKIQSMVTQSTYNILEDTLAQRTYETNGDYNVSTHQIDIREHLKVNNNGGVFNAADGGDESKFVSVMKPGISYVRGRRIENVGEELVIVDKARDTDVLNNTPVAVATGNYLVTKNSKGVPVISRTVRYKLLNA…
1133	RGTVQEGSVYGTWRT	putative_virulence-associated_VriC_protein	4e-07	64.47	MQSTNLNRRPYWDDWNPGKRFSRILFRPMPIKVQTRELNQMQTILQDQIEKLGNHLFKDGSMVIPGGLTITNAAVSLKFTLAGGTEFTDLEGISELYVLGKDNNAKARVLSLERDLSAPDTMLAILEMTEAGNADGFHVNDNLYFQTYDVNDNFIRIGYGIAAAVTGSIVARMTKGVYFIRGMFLDVDDATLIVDKTSNTSSHRVGFKVTETIVTESEDESLYSNAQGTINSKAPGAHRLRIDLVLSRFDYDAVVEDFVELAKVRDGKIQSMVTQSTYNILEDTLAQRTYETNGDYNVSTHQIDIREHLKVNNNGGVFNAADGGDESKFVSVMKPGISYVRGRRIENVGEELVIVDKARDTDVLNNTPVAVATGNYLVTKNSKGVPVISRTVRYKLLNA…
1171	RGTVQEGSVYGTWRT	putative_virulence-associated_VriC_protein	4e-07	56.51	MQSTNLNRRPYWDDWNPGKRFSRILFRPMPIKVQTRELNQMQTILQDQIEKLGNHLFKDGSMVIPGGLTITNAAVSLKFTLAGGTEFTDLEGISELYVLGKDNNAKARVLSLERDLSAPDTMLAILEMTEAGNADGFHVNDNLYFQTYDVNDNFIRIGYGIAAAVTGSIVARMTKGVYFIRGMFLDVDDATLIVDKTSNTSSHRVGFKVTETIVTESEDESLYSNAQGTINSKAPGAHRLRIDLVLSRFDYDAVVEDFVELAKVRDGKIQSMVTQSTYNILEDTLAQRTYETNGDYNVSTHQIDIREHLKVNNNGGVFNAADGGDESKFVSVMKPGISYVRGRRIENVGEELVIVDKARDTDVLNNTPVAVATGNYLVTKNSKGVPVISRTVRYKLLNA…
1184	RGTVQEGSVYGTWRT	putative_virulence-associated_VriC_protein	4e-07	55.01	MQSTNLNRRPYWDDWNPGKRFSRILFRPMPIKVQTRELNQMQTILQDQIEKLGNHLFKDGSMVIPGGLTITNAAVSLKFTLAGGTEFTDLEGISELYVLGKDNNAKARVLSLERDLSAPDTMLAILEMTEAGNADGFHVNDNLYFQTYDVNDNFIRIGYGIAAAVTGSIVARMTKGVYFIRGMFLDVDDATLIVDKTSNTSSHRVGFKVTETIVTESEDESLYSNAQGTINSKAPGAHRLRIDLVLSRFDYDAVVEDFVELAKVRDGKIQSMVTQSTYNILEDTLAQRTYETNGDYNVSTHQIDIREHLKVNNNGGVFNAADGGDESKFVSVMKPGISYVRGRRIENVGEELVIVDKARDTDVLNNTPVAVATGNYLVTKNSKGVPVISRTVRYKLLNA…
943	RIDAIYLADNGVFGVARG	putative_virulence-associated_VriC_protein	4e-09	128.8	MQSTNLNRRPYWDDWNPGKRFSRILFRPMPIKVQTRELNQMQTILQDQIEKLGNHLFKDGSMVIPGGLTITNAAVSLKFTLAGGTEFTDLEGISELYVLGKDNNAKARVLSLERDLSAPDTMLAILEMTEAGNADGFHVNDNLYFQTYDVNDNFIRIGYGIAAAVTGSIVARMTKGVYFIRGMFLDVDDATLIVDKTSNTSSHRVGFKVTETIVTESEDESLYSNAQGTINSKAPGAHRLRIDLVLSRFDYDAVVEDFVELAKVRDGKIQSMVTQSTYNILEDTLAQRTYETNGDYNVSTHQIDIREHLKVNNNGGVFNAADGGDESKFVSVMKPGISYVRGRRIENVGEELVIVDKARDTDVLNNTPVAVATGNYLVTKNSKGVPVISRTVRYKLLNA…
963	RIDAIYLADNGVFGVARG	putative_virulence-associated_VriC_protein	4e-09	117.03	MQSTNLNRRPYWDDWNPGKRFSRILFRPMPIKVQTRELNQMQTILQDQIEKLGNHLFKDGSMVIPGGLTITNAAVSLKFTLAGGTEFTDLEGISELYVLGKDNNAKARVLSLERDLSAPDTMLAILEMTEAGNADGFHVNDNLYFQTYDVNDNFIRIGYGIAAAVTGSIVARMTKGVYFIRGMFLDVDDATLIVDKTSNTSSHRVGFKVTETIVTESEDESLYSNAQGTINSKAPGAHRLRIDLVLSRFDYDAVVEDFVELAKVRDGKIQSMVTQSTYNILEDTLAQRTYETNGDYNVSTHQIDIREHLKVNNNGGVFNAADGGDESKFVSVMKPGISYVRGRRIENVGEELVIVDKARDTDVLNNTPVAVATGNYLVTKNSKGVPVISRTVRYKLLNA…
1010	RIDAIYLADNGVFGVARG	putative_virulence-associated_VriC_protein	4e-09	97.03	MQSTNLNRRPYWDDWNPGKRFSRILFRPMPIKVQTRELNQMQTILQDQIEKLGNHLFKDGSMVIPGGLTITNAAVSLKFTLAGGTEFTDLEGISELYVLGKDNNAKARVLSLERDLSAPDTMLAILEMTEAGNADGFHVNDNLYFQTYDVNDNFIRIGYGIAAAVTGSIVARMTKGVYFIRGMFLDVDDATLIVDKTSNTSSHRVGFKVTETIVTESEDESLYSNAQGTINSKAPGAHRLRIDLVLSRFDYDAVVEDFVELAKVRDGKIQSMVTQSTYNILEDTLAQRTYETNGDYNVSTHQIDIREHLKVNNNGGVFNAADGGDESKFVSVMKPGISYVRGRRIENVGEELVIVDKARDTDVLNNTPVAVATGNYLVTKNSKGVPVISRTVRYKLLNA…
1098	RIDAIYLADNGVFGVARG	putative_virulence-associated_VriC_protein	4e-09	71.51	MQSTNLNRRPYWDDWNPGKRFSRILFRPMPIKVQTRELNQMQTILQDQIEKLGNHLFKDGSMVIPGGLTITNAAVSLKFTLAGGTEFTDLEGISELYVLGKDNNAKARVLSLERDLSAPDTMLAILEMTEAGNADGFHVNDNLYFQTYDVNDNFIRIGYGIAAAVTGSIVARMTKGVYFIRGMFLDVDDATLIVDKTSNTSSHRVGFKVTETIVTESEDESLYSNAQGTINSKAPGAHRLRIDLVLSRFDYDAVVEDFVELAKVRDGKIQSMVTQSTYNILEDTLAQRTYETNGDYNVSTHQIDIREHLKVNNNGGVFNAADGGDESKFVSVMKPGISYVRGRRIENVGEELVIVDKARDTDVLNNTPVAVATGNYLVTKNSKGVPVISRTVRYKLLNA…
1176	RIDLVLSRF	putative_virulence-associated_VriC_protein	0.007	55.76	MQSTNLNRRPYWDDWNPGKRFSRILFRPMPIKVQTRELNQMQTILQDQIEKLGNHLFKDGSMVIPGGLTITNAAVSLKFTLAGGTEFTDLEGISELYVLGKDNNAKARVLSLERDLSAPDTMLAILEMTEAGNADGFHVNDNLYFQTYDVNDNFIRIGYGIAAAVTGSIVARMTKGVYFIRGMFLDVDDATLIVDKTSNTSSHRVGFKVTETIVTESEDESLYSNAQGTINSKAPGAHRLRIDLVLSRFDYDAVVEDFVELAKVRDGKIQSMVTQSTYNILEDTLAQRTYETNGDYNVSTHQIDIREHLKVNNNGGVFNAADGGDESKFVSVMKPGISYVRGRRIENVGEELVIVDKARDTDVLNNTPVAVATGNYLVTKNSKGVPVISRTVRYKLLNA…
970	RIENVGEELVIVDKA	putative_virulence-associated_VriC_protein	1e-06	114.46	MQSTNLNRRPYWDDWNPGKRFSRILFRPMPIKVQTRELNQMQTILQDQIEKLGNHLFKDGSMVIPGGLTITNAAVSLKFTLAGGTEFTDLEGISELYVLGKDNNAKARVLSLERDLSAPDTMLAILEMTEAGNADGFHVNDNLYFQTYDVNDNFIRIGYGIAAAVTGSIVARMTKGVYFIRGMFLDVDDATLIVDKTSNTSSHRVGFKVTETIVTESEDESLYSNAQGTINSKAPGAHRLRIDLVLSRFDYDAVVEDFVELAKVRDGKIQSMVTQSTYNILEDTLAQRTYETNGDYNVSTHQIDIREHLKVNNNGGVFNAADGGDESKFVSVMKPGISYVRGRRIENVGEELVIVDKARDTDVLNNTPVAVATGNYLVTKNSKGVPVISRTVRYKLLNA…
1127	RIENVGEELVIVDKARD	putative_virulence-associated_VriC_protein	4e-08	66.19	MQSTNLNRRPYWDDWNPGKRFSRILFRPMPIKVQTRELNQMQTILQDQIEKLGNHLFKDGSMVIPGGLTITNAAVSLKFTLAGGTEFTDLEGISELYVLGKDNNAKARVLSLERDLSAPDTMLAILEMTEAGNADGFHVNDNLYFQTYDVNDNFIRIGYGIAAAVTGSIVARMTKGVYFIRGMFLDVDDATLIVDKTSNTSSHRVGFKVTETIVTESEDESLYSNAQGTINSKAPGAHRLRIDLVLSRFDYDAVVEDFVELAKVRDGKIQSMVTQSTYNILEDTLAQRTYETNGDYNVSTHQIDIREHLKVNNNGGVFNAADGGDESKFVSVMKPGISYVRGRRIENVGEELVIVDKARDTDVLNNTPVAVATGNYLVTKNSKGVPVISRTVRYKLLNA…
1008	RIGYGIAAAVTGSIVARM	putative_virulence-associated_VriC_protein	3e-08	97.6	MQSTNLNRRPYWDDWNPGKRFSRILFRPMPIKVQTRELNQMQTILQDQIEKLGNHLFKDGSMVIPGGLTITNAAVSLKFTLAGGTEFTDLEGISELYVLGKDNNAKARVLSLERDLSAPDTMLAILEMTEAGNADGFHVNDNLYFQTYDVNDNFIRIGYGIAAAVTGSIVARMTKGVYFIRGMFLDVDDATLIVDKTSNTSSHRVGFKVTETIVTESEDESLYSNAQGTINSKAPGAHRLRIDLVLSRFDYDAVVEDFVELAKVRDGKIQSMVTQSTYNILEDTLAQRTYETNGDYNVSTHQIDIREHLKVNNNGGVFNAADGGDESKFVSVMKPGISYVRGRRIENVGEELVIVDKARDTDVLNNTPVAVATGNYLVTKNSKGVPVISRTVRYKLLNA…
1213	RILFRPMPIKV	putative_virulence-associated_VriC_protein	5e-05	47.01	MQSTNLNRRPYWDDWNPGKRFSRILFRPMPIKVQTRELNQMQTILQDQIEKLGNHLFKDGSMVIPGGLTITNAAVSLKFTLAGGTEFTDLEGISELYVLGKDNNAKARVLSLERDLSAPDTMLAILEMTEAGNADGFHVNDNLYFQTYDVNDNFIRIGYGIAAAVTGSIVARMTKGVYFIRGMFLDVDDATLIVDKTSNTSSHRVGFKVTETIVTESEDESLYSNAQGTINSKAPGAHRLRIDLVLSRFDYDAVVEDFVELAKVRDGKIQSMVTQSTYNILEDTLAQRTYETNGDYNVSTHQIDIREHLKVNNNGGVFNAADGGDESKFVSVMKPGISYVRGRRIENVGEELVIVDKARDTDVLNNTPVAVATGNYLVTKNSKGVPVISRTVRYKLLNA…
926	RISNVEYYTSLSQLESSAMTQQVFDPITGNPRF	putative_virulence-associated_VriC_protein	2e-19	154.29	MQSTNLNRRPYWDDWNPGKRFSRILFRPMPIKVQTRELNQMQTILQDQIEKLGNHLFKDGSMVIPGGLTITNAAVSLKFTLAGGTEFTDLEGISELYVLGKDNNAKARVLSLERDLSAPDTMLAILEMTEAGNADGFHVNDNLYFQTYDVNDNFIRIGYGIAAAVTGSIVARMTKGVYFIRGMFLDVDDATLIVDKTSNTSSHRVGFKVTETIVTESEDESLYSNAQGTINSKAPGAHRLRIDLVLSRFDYDAVVEDFVELAKVRDGKIQSMVTQSTYNILEDTLAQRTYETNGDYNVSTHQIDIREHLKVNNNGGVFNAADGGDESKFVSVMKPGISYVRGRRIENVGEELVIVDKARDTDVLNNTPVAVATGNYLVTKNSKGVPVISRTVRYKLLNA…
927	RISNVEYYTSLSQLESSAMTQQVFDPITGNPRF	putative_virulence-associated_VriC_protein	2e-19	154.28	MQSTNLNRRPYWDDWNPGKRFSRILFRPMPIKVQTRELNQMQTILQDQIEKLGNHLFKDGSMVIPGGLTITNAAVSLKFTLAGGTEFTDLEGISELYVLGKDNNAKARVLSLERDLSAPDTMLAILEMTEAGNADGFHVNDNLYFQTYDVNDNFIRIGYGIAAAVTGSIVARMTKGVYFIRGMFLDVDDATLIVDKTSNTSSHRVGFKVTETIVTESEDESLYSNAQGTINSKAPGAHRLRIDLVLSRFDYDAVVEDFVELAKVRDGKIQSMVTQSTYNILEDTLAQRTYETNGDYNVSTHQIDIREHLKVNNNGGVFNAADGGDESKFVSVMKPGISYVRGRRIENVGEELVIVDKARDTDVLNNTPVAVATGNYLVTKNSKGVPVISRTVRYKLLNA…
1037	RISNVEYYTSLSQLESSAMTQQVFDPITGNPRF	putative_virulence-associated_VriC_protein	2e-19	87.66	MQSTNLNRRPYWDDWNPGKRFSRILFRPMPIKVQTRELNQMQTILQDQIEKLGNHLFKDGSMVIPGGLTITNAAVSLKFTLAGGTEFTDLEGISELYVLGKDNNAKARVLSLERDLSAPDTMLAILEMTEAGNADGFHVNDNLYFQTYDVNDNFIRIGYGIAAAVTGSIVARMTKGVYFIRGMFLDVDDATLIVDKTSNTSSHRVGFKVTETIVTESEDESLYSNAQGTINSKAPGAHRLRIDLVLSRFDYDAVVEDFVELAKVRDGKIQSMVTQSTYNILEDTLAQRTYETNGDYNVSTHQIDIREHLKVNNNGGVFNAADGGDESKFVSVMKPGISYVRGRRIENVGEELVIVDKARDTDVLNNTPVAVATGNYLVTKNSKGVPVISRTVRYKLLNA…
1045	RISNVEYYTSLSQLESSAMTQQVFDPITGNPRF	putative_virulence-associated_VriC_protein	2e-19	86.44	MQSTNLNRRPYWDDWNPGKRFSRILFRPMPIKVQTRELNQMQTILQDQIEKLGNHLFKDGSMVIPGGLTITNAAVSLKFTLAGGTEFTDLEGISELYVLGKDNNAKARVLSLERDLSAPDTMLAILEMTEAGNADGFHVNDNLYFQTYDVNDNFIRIGYGIAAAVTGSIVARMTKGVYFIRGMFLDVDDATLIVDKTSNTSSHRVGFKVTETIVTESEDESLYSNAQGTINSKAPGAHRLRIDLVLSRFDYDAVVEDFVELAKVRDGKIQSMVTQSTYNILEDTLAQRTYETNGDYNVSTHQIDIREHLKVNNNGGVFNAADGGDESKFVSVMKPGISYVRGRRIENVGEELVIVDKARDTDVLNNTPVAVATGNYLVTKNSKGVPVISRTVRYKLLNA…
1064	RISNVEYYTSLSQLESSAMTQQVFDPITGNPRF	putative_virulence-associated_VriC_protein	2e-19	80.63	MQSTNLNRRPYWDDWNPGKRFSRILFRPMPIKVQTRELNQMQTILQDQIEKLGNHLFKDGSMVIPGGLTITNAAVSLKFTLAGGTEFTDLEGISELYVLGKDNNAKARVLSLERDLSAPDTMLAILEMTEAGNADGFHVNDNLYFQTYDVNDNFIRIGYGIAAAVTGSIVARMTKGVYFIRGMFLDVDDATLIVDKTSNTSSHRVGFKVTETIVTESEDESLYSNAQGTINSKAPGAHRLRIDLVLSRFDYDAVVEDFVELAKVRDGKIQSMVTQSTYNILEDTLAQRTYETNGDYNVSTHQIDIREHLKVNNNGGVFNAADGGDESKFVSVMKPGISYVRGRRIENVGEELVIVDKARDTDVLNNTPVAVATGNYLVTKNSKGVPVISRTVRYKLLNA…
1209	RISNVEYYTSLSQLESSAMTQQVFDPITGNPRF	putative_virulence-associated_VriC_protein	2e-19	47.6	MQSTNLNRRPYWDDWNPGKRFSRILFRPMPIKVQTRELNQMQTILQDQIEKLGNHLFKDGSMVIPGGLTITNAAVSLKFTLAGGTEFTDLEGISELYVLGKDNNAKARVLSLERDLSAPDTMLAILEMTEAGNADGFHVNDNLYFQTYDVNDNFIRIGYGIAAAVTGSIVARMTKGVYFIRGMFLDVDDATLIVDKTSNTSSHRVGFKVTETIVTESEDESLYSNAQGTINSKAPGAHRLRIDLVLSRFDYDAVVEDFVELAKVRDGKIQSMVTQSTYNILEDTLAQRTYETNGDYNVSTHQIDIREHLKVNNNGGVFNAADGGDESKFVSVMKPGISYVRGRRIENVGEELVIVDKARDTDVLNNTPVAVATGNYLVTKNSKGVPVISRTVRYKLLNA…
1227	RISNVEYYTSLSQLESSAMTQQVFDPITGNPRF	putative_virulence-associated_VriC_protein	2e-19	43.56	MQSTNLNRRPYWDDWNPGKRFSRILFRPMPIKVQTRELNQMQTILQDQIEKLGNHLFKDGSMVIPGGLTITNAAVSLKFTLAGGTEFTDLEGISELYVLGKDNNAKARVLSLERDLSAPDTMLAILEMTEAGNADGFHVNDNLYFQTYDVNDNFIRIGYGIAAAVTGSIVARMTKGVYFIRGMFLDVDDATLIVDKTSNTSSHRVGFKVTETIVTESEDESLYSNAQGTINSKAPGAHRLRIDLVLSRFDYDAVVEDFVELAKVRDGKIQSMVTQSTYNILEDTLAQRTYETNGDYNVSTHQIDIREHLKVNNNGGVFNAADGGDESKFVSVMKPGISYVRGRRIENVGEELVIVDKARDTDVLNNTPVAVATGNYLVTKNSKGVPVISRTVRYKLLNA…
976	RKTLNPSEVTISTDSSGGTKF	putative_virulence-associated_VriC_protein	3e-10	112.24	MQSTNLNRRPYWDDWNPGKRFSRILFRPMPIKVQTRELNQMQTILQDQIEKLGNHLFKDGSMVIPGGLTITNAAVSLKFTLAGGTEFTDLEGISELYVLGKDNNAKARVLSLERDLSAPDTMLAILEMTEAGNADGFHVNDNLYFQTYDVNDNFIRIGYGIAAAVTGSIVARMTKGVYFIRGMFLDVDDATLIVDKTSNTSSHRVGFKVTETIVTESEDESLYSNAQGTINSKAPGAHRLRIDLVLSRFDYDAVVEDFVELAKVRDGKIQSMVTQSTYNILEDTLAQRTYETNGDYNVSTHQIDIREHLKVNNNGGVFNAADGGDESKFVSVMKPGISYVRGRRIENVGEELVIVDKARDTDVLNNTPVAVATGNYLVTKNSKGVPVISRTVRYKLLNA…
1123	RKTLNPSEVTISTDSSGGTKF	putative_virulence-associated_VriC_protein	3e-10	67.28	MQSTNLNRRPYWDDWNPGKRFSRILFRPMPIKVQTRELNQMQTILQDQIEKLGNHLFKDGSMVIPGGLTITNAAVSLKFTLAGGTEFTDLEGISELYVLGKDNNAKARVLSLERDLSAPDTMLAILEMTEAGNADGFHVNDNLYFQTYDVNDNFIRIGYGIAAAVTGSIVARMTKGVYFIRGMFLDVDDATLIVDKTSNTSSHRVGFKVTETIVTESEDESLYSNAQGTINSKAPGAHRLRIDLVLSRFDYDAVVEDFVELAKVRDGKIQSMVTQSTYNILEDTLAQRTYETNGDYNVSTHQIDIREHLKVNNNGGVFNAADGGDESKFVSVMKPGISYVRGRRIENVGEELVIVDKARDTDVLNNTPVAVATGNYLVTKNSKGVPVISRTVRYKLLNA…
935	RLIDDLSEDWMGSIDTENGRL	putative_virulence-associated_VriC_protein	2e-11	135.5	MQSTNLNRRPYWDDWNPGKRFSRILFRPMPIKVQTRELNQMQTILQDQIEKLGNHLFKDGSMVIPGGLTITNAAVSLKFTLAGGTEFTDLEGISELYVLGKDNNAKARVLSLERDLSAPDTMLAILEMTEAGNADGFHVNDNLYFQTYDVNDNFIRIGYGIAAAVTGSIVARMTKGVYFIRGMFLDVDDATLIVDKTSNTSSHRVGFKVTETIVTESEDESLYSNAQGTINSKAPGAHRLRIDLVLSRFDYDAVVEDFVELAKVRDGKIQSMVTQSTYNILEDTLAQRTYETNGDYNVSTHQIDIREHLKVNNNGGVFNAADGGDESKFVSVMKPGISYVRGRRIENVGEELVIVDKARDTDVLNNTPVAVATGNYLVTKNSKGVPVISRTVRYKLLNA…
948	RLIDDLSEDWMGSIDTENGRL	putative_virulence-associated_VriC_protein	2e-11	125.2	MQSTNLNRRPYWDDWNPGKRFSRILFRPMPIKVQTRELNQMQTILQDQIEKLGNHLFKDGSMVIPGGLTITNAAVSLKFTLAGGTEFTDLEGISELYVLGKDNNAKARVLSLERDLSAPDTMLAILEMTEAGNADGFHVNDNLYFQTYDVNDNFIRIGYGIAAAVTGSIVARMTKGVYFIRGMFLDVDDATLIVDKTSNTSSHRVGFKVTETIVTESEDESLYSNAQGTINSKAPGAHRLRIDLVLSRFDYDAVVEDFVELAKVRDGKIQSMVTQSTYNILEDTLAQRTYETNGDYNVSTHQIDIREHLKVNNNGGVFNAADGGDESKFVSVMKPGISYVRGRRIENVGEELVIVDKARDTDVLNNTPVAVATGNYLVTKNSKGVPVISRTVRYKLLNA…
950	RLIDDLSEDWMGSIDTENGRL	putative_virulence-associated_VriC_protein	2e-11	123.31	MQSTNLNRRPYWDDWNPGKRFSRILFRPMPIKVQTRELNQMQTILQDQIEKLGNHLFKDGSMVIPGGLTITNAAVSLKFTLAGGTEFTDLEGISELYVLGKDNNAKARVLSLERDLSAPDTMLAILEMTEAGNADGFHVNDNLYFQTYDVNDNFIRIGYGIAAAVTGSIVARMTKGVYFIRGMFLDVDDATLIVDKTSNTSSHRVGFKVTETIVTESEDESLYSNAQGTINSKAPGAHRLRIDLVLSRFDYDAVVEDFVELAKVRDGKIQSMVTQSTYNILEDTLAQRTYETNGDYNVSTHQIDIREHLKVNNNGGVFNAADGGDESKFVSVMKPGISYVRGRRIENVGEELVIVDKARDTDVLNNTPVAVATGNYLVTKNSKGVPVISRTVRYKLLNA…
971	RLIDDLSEDWMGSIDTENGRL	putative_virulence-associated_VriC_protein	2e-11	114.39	MQSTNLNRRPYWDDWNPGKRFSRILFRPMPIKVQTRELNQMQTILQDQIEKLGNHLFKDGSMVIPGGLTITNAAVSLKFTLAGGTEFTDLEGISELYVLGKDNNAKARVLSLERDLSAPDTMLAILEMTEAGNADGFHVNDNLYFQTYDVNDNFIRIGYGIAAAVTGSIVARMTKGVYFIRGMFLDVDDATLIVDKTSNTSSHRVGFKVTETIVTESEDESLYSNAQGTINSKAPGAHRLRIDLVLSRFDYDAVVEDFVELAKVRDGKIQSMVTQSTYNILEDTLAQRTYETNGDYNVSTHQIDIREHLKVNNNGGVFNAADGGDESKFVSVMKPGISYVRGRRIENVGEELVIVDKARDTDVLNNTPVAVATGNYLVTKNSKGVPVISRTVRYKLLNA…
1029	RLIDDLSEDWMGSIDTENGRL	putative_virulence-associated_VriC_protein	2e-11	90.53	MQSTNLNRRPYWDDWNPGKRFSRILFRPMPIKVQTRELNQMQTILQDQIEKLGNHLFKDGSMVIPGGLTITNAAVSLKFTLAGGTEFTDLEGISELYVLGKDNNAKARVLSLERDLSAPDTMLAILEMTEAGNADGFHVNDNLYFQTYDVNDNFIRIGYGIAAAVTGSIVARMTKGVYFIRGMFLDVDDATLIVDKTSNTSSHRVGFKVTETIVTESEDESLYSNAQGTINSKAPGAHRLRIDLVLSRFDYDAVVEDFVELAKVRDGKIQSMVTQSTYNILEDTLAQRTYETNGDYNVSTHQIDIREHLKVNNNGGVFNAADGGDESKFVSVMKPGISYVRGRRIENVGEELVIVDKARDTDVLNNTPVAVATGNYLVTKNSKGVPVISRTVRYKLLNA…
969	RLRPFVQQNAVDMTPVGWNKV	putative_virulence-associated_VriC_protein	1e-12	114.69	MQSTNLNRRPYWDDWNPGKRFSRILFRPMPIKVQTRELNQMQTILQDQIEKLGNHLFKDGSMVIPGGLTITNAAVSLKFTLAGGTEFTDLEGISELYVLGKDNNAKARVLSLERDLSAPDTMLAILEMTEAGNADGFHVNDNLYFQTYDVNDNFIRIGYGIAAAVTGSIVARMTKGVYFIRGMFLDVDDATLIVDKTSNTSSHRVGFKVTETIVTESEDESLYSNAQGTINSKAPGAHRLRIDLVLSRFDYDAVVEDFVELAKVRDGKIQSMVTQSTYNILEDTLAQRTYETNGDYNVSTHQIDIREHLKVNNNGGVFNAADGGDESKFVSVMKPGISYVRGRRIENVGEELVIVDKARDTDVLNNTPVAVATGNYLVTKNSKGVPVISRTVRYKLLNA…
1026	RLRPFVQQNAVDMTPVGWNKV	putative_virulence-associated_VriC_protein	1e-12	90.97	MQSTNLNRRPYWDDWNPGKRFSRILFRPMPIKVQTRELNQMQTILQDQIEKLGNHLFKDGSMVIPGGLTITNAAVSLKFTLAGGTEFTDLEGISELYVLGKDNNAKARVLSLERDLSAPDTMLAILEMTEAGNADGFHVNDNLYFQTYDVNDNFIRIGYGIAAAVTGSIVARMTKGVYFIRGMFLDVDDATLIVDKTSNTSSHRVGFKVTETIVTESEDESLYSNAQGTINSKAPGAHRLRIDLVLSRFDYDAVVEDFVELAKVRDGKIQSMVTQSTYNILEDTLAQRTYETNGDYNVSTHQIDIREHLKVNNNGGVFNAADGGDESKFVSVMKPGISYVRGRRIENVGEELVIVDKARDTDVLNNTPVAVATGNYLVTKNSKGVPVISRTVRYKLLNA…
1068	RLRPFVQQNAVDMTPVGWNKV	putative_virulence-associated_VriC_protein	1e-12	80.26	MQSTNLNRRPYWDDWNPGKRFSRILFRPMPIKVQTRELNQMQTILQDQIEKLGNHLFKDGSMVIPGGLTITNAAVSLKFTLAGGTEFTDLEGISELYVLGKDNNAKARVLSLERDLSAPDTMLAILEMTEAGNADGFHVNDNLYFQTYDVNDNFIRIGYGIAAAVTGSIVARMTKGVYFIRGMFLDVDDATLIVDKTSNTSSHRVGFKVTETIVTESEDESLYSNAQGTINSKAPGAHRLRIDLVLSRFDYDAVVEDFVELAKVRDGKIQSMVTQSTYNILEDTLAQRTYETNGDYNVSTHQIDIREHLKVNNNGGVFNAADGGDESKFVSVMKPGISYVRGRRIENVGEELVIVDKARDTDVLNNTPVAVATGNYLVTKNSKGVPVISRTVRYKLLNA…
1077	RLRPFVQQNAVDMTPVGWNKV	putative_virulence-associated_VriC_protein	1e-12	75.78	MQSTNLNRRPYWDDWNPGKRFSRILFRPMPIKVQTRELNQMQTILQDQIEKLGNHLFKDGSMVIPGGLTITNAAVSLKFTLAGGTEFTDLEGISELYVLGKDNNAKARVLSLERDLSAPDTMLAILEMTEAGNADGFHVNDNLYFQTYDVNDNFIRIGYGIAAAVTGSIVARMTKGVYFIRGMFLDVDDATLIVDKTSNTSSHRVGFKVTETIVTESEDESLYSNAQGTINSKAPGAHRLRIDLVLSRFDYDAVVEDFVELAKVRDGKIQSMVTQSTYNILEDTLAQRTYETNGDYNVSTHQIDIREHLKVNNNGGVFNAADGGDESKFVSVMKPGISYVRGRRIENVGEELVIVDKARDTDVLNNTPVAVATGNYLVTKNSKGVPVISRTVRYKLLNA…
1093	RLRPFVQQNAVDMTPVGWNKV	putative_virulence-associated_VriC_protein	1e-12	72.7	MQSTNLNRRPYWDDWNPGKRFSRILFRPMPIKVQTRELNQMQTILQDQIEKLGNHLFKDGSMVIPGGLTITNAAVSLKFTLAGGTEFTDLEGISELYVLGKDNNAKARVLSLERDLSAPDTMLAILEMTEAGNADGFHVNDNLYFQTYDVNDNFIRIGYGIAAAVTGSIVARMTKGVYFIRGMFLDVDDATLIVDKTSNTSSHRVGFKVTETIVTESEDESLYSNAQGTINSKAPGAHRLRIDLVLSRFDYDAVVEDFVELAKVRDGKIQSMVTQSTYNILEDTLAQRTYETNGDYNVSTHQIDIREHLKVNNNGGVFNAADGGDESKFVSVMKPGISYVRGRRIENVGEELVIVDKARDTDVLNNTPVAVATGNYLVTKNSKGVPVISRTVRYKLLNA…
1106	RLRPFVQQNAVDMTPVGWNKV	putative_virulence-associated_VriC_protein	1e-12	69.53	MQSTNLNRRPYWDDWNPGKRFSRILFRPMPIKVQTRELNQMQTILQDQIEKLGNHLFKDGSMVIPGGLTITNAAVSLKFTLAGGTEFTDLEGISELYVLGKDNNAKARVLSLERDLSAPDTMLAILEMTEAGNADGFHVNDNLYFQTYDVNDNFIRIGYGIAAAVTGSIVARMTKGVYFIRGMFLDVDDATLIVDKTSNTSSHRVGFKVTETIVTESEDESLYSNAQGTINSKAPGAHRLRIDLVLSRFDYDAVVEDFVELAKVRDGKIQSMVTQSTYNILEDTLAQRTYETNGDYNVSTHQIDIREHLKVNNNGGVFNAADGGDESKFVSVMKPGISYVRGRRIENVGEELVIVDKARDTDVLNNTPVAVATGNYLVTKNSKGVPVISRTVRYKLLNA…
1159	RLRPFVQQNAVDMTPVGWNKV	putative_virulence-associated_VriC_protein	1e-12	59.18	MQSTNLNRRPYWDDWNPGKRFSRILFRPMPIKVQTRELNQMQTILQDQIEKLGNHLFKDGSMVIPGGLTITNAAVSLKFTLAGGTEFTDLEGISELYVLGKDNNAKARVLSLERDLSAPDTMLAILEMTEAGNADGFHVNDNLYFQTYDVNDNFIRIGYGIAAAVTGSIVARMTKGVYFIRGMFLDVDDATLIVDKTSNTSSHRVGFKVTETIVTESEDESLYSNAQGTINSKAPGAHRLRIDLVLSRFDYDAVVEDFVELAKVRDGKIQSMVTQSTYNILEDTLAQRTYETNGDYNVSTHQIDIREHLKVNNNGGVFNAADGGDESKFVSVMKPGISYVRGRRIENVGEELVIVDKARDTDVLNNTPVAVATGNYLVTKNSKGVPVISRTVRYKLLNA…
1162	RLRPFVQQNAVDMTPVGWNKV	putative_virulence-associated_VriC_protein	1e-12	58.54	MQSTNLNRRPYWDDWNPGKRFSRILFRPMPIKVQTRELNQMQTILQDQIEKLGNHLFKDGSMVIPGGLTITNAAVSLKFTLAGGTEFTDLEGISELYVLGKDNNAKARVLSLERDLSAPDTMLAILEMTEAGNADGFHVNDNLYFQTYDVNDNFIRIGYGIAAAVTGSIVARMTKGVYFIRGMFLDVDDATLIVDKTSNTSSHRVGFKVTETIVTESEDESLYSNAQGTINSKAPGAHRLRIDLVLSRFDYDAVVEDFVELAKVRDGKIQSMVTQSTYNILEDTLAQRTYETNGDYNVSTHQIDIREHLKVNNNGGVFNAADGGDESKFVSVMKPGISYVRGRRIENVGEELVIVDKARDTDVLNNTPVAVATGNYLVTKNSKGVPVISRTVRYKLLNA…
1169	RLRPFVQQNAVDMTPVGWNKV	putative_virulence-associated_VriC_protein	1e-12	56.93	MQSTNLNRRPYWDDWNPGKRFSRILFRPMPIKVQTRELNQMQTILQDQIEKLGNHLFKDGSMVIPGGLTITNAAVSLKFTLAGGTEFTDLEGISELYVLGKDNNAKARVLSLERDLSAPDTMLAILEMTEAGNADGFHVNDNLYFQTYDVNDNFIRIGYGIAAAVTGSIVARMTKGVYFIRGMFLDVDDATLIVDKTSNTSSHRVGFKVTETIVTESEDESLYSNAQGTINSKAPGAHRLRIDLVLSRFDYDAVVEDFVELAKVRDGKIQSMVTQSTYNILEDTLAQRTYETNGDYNVSTHQIDIREHLKVNNNGGVFNAADGGDESKFVSVMKPGISYVRGRRIENVGEELVIVDKARDTDVLNNTPVAVATGNYLVTKNSKGVPVISRTVRYKLLNA…
1211	RLRPFVQQNAVDMTPVGWNKV	putative_virulence-associated_VriC_protein	1e-12	47.59	MQSTNLNRRPYWDDWNPGKRFSRILFRPMPIKVQTRELNQMQTILQDQIEKLGNHLFKDGSMVIPGGLTITNAAVSLKFTLAGGTEFTDLEGISELYVLGKDNNAKARVLSLERDLSAPDTMLAILEMTEAGNADGFHVNDNLYFQTYDVNDNFIRIGYGIAAAVTGSIVARMTKGVYFIRGMFLDVDDATLIVDKTSNTSSHRVGFKVTETIVTESEDESLYSNAQGTINSKAPGAHRLRIDLVLSRFDYDAVVEDFVELAKVRDGKIQSMVTQSTYNILEDTLAQRTYETNGDYNVSTHQIDIREHLKVNNNGGVFNAADGGDESKFVSVMKPGISYVRGRRIENVGEELVIVDKARDTDVLNNTPVAVATGNYLVTKNSKGVPVISRTVRYKLLNA…
1217	RLTDSPVDSKSADDTLTNAEIVHKS	putative_virulence-associated_VriC_protein	4e-13	45.31	MQSTNLNRRPYWDDWNPGKRFSRILFRPMPIKVQTRELNQMQTILQDQIEKLGNHLFKDGSMVIPGGLTITNAAVSLKFTLAGGTEFTDLEGISELYVLGKDNNAKARVLSLERDLSAPDTMLAILEMTEAGNADGFHVNDNLYFQTYDVNDNFIRIGYGIAAAVTGSIVARMTKGVYFIRGMFLDVDDATLIVDKTSNTSSHRVGFKVTETIVTESEDESLYSNAQGTINSKAPGAHRLRIDLVLSRFDYDAVVEDFVELAKVRDGKIQSMVTQSTYNILEDTLAQRTYETNGDYNVSTHQIDIREHLKVNNNGGVFNAADGGDESKFVSVMKPGISYVRGRRIENVGEELVIVDKARDTDVLNNTPVAVATGNYLVTKNSKGVPVISRTVRYKLLNA…
978	RLYELLIPPYTPNIDDIQIRT	putative_virulence-associated_VriC_protein	5e-12	111.05	MQSTNLNRRPYWDDWNPGKRFSRILFRPMPIKVQTRELNQMQTILQDQIEKLGNHLFKDGSMVIPGGLTITNAAVSLKFTLAGGTEFTDLEGISELYVLGKDNNAKARVLSLERDLSAPDTMLAILEMTEAGNADGFHVNDNLYFQTYDVNDNFIRIGYGIAAAVTGSIVARMTKGVYFIRGMFLDVDDATLIVDKTSNTSSHRVGFKVTETIVTESEDESLYSNAQGTINSKAPGAHRLRIDLVLSRFDYDAVVEDFVELAKVRDGKIQSMVTQSTYNILEDTLAQRTYETNGDYNVSTHQIDIREHLKVNNNGGVFNAADGGDESKFVSVMKPGISYVRGRRIENVGEELVIVDKARDTDVLNNTPVAVATGNYLVTKNSKGVPVISRTVRYKLLNA…
1219	RLYELLIPPYTPNIDDIQIRT	putative_virulence-associated_VriC_protein	5e-12	45.16	MQSTNLNRRPYWDDWNPGKRFSRILFRPMPIKVQTRELNQMQTILQDQIEKLGNHLFKDGSMVIPGGLTITNAAVSLKFTLAGGTEFTDLEGISELYVLGKDNNAKARVLSLERDLSAPDTMLAILEMTEAGNADGFHVNDNLYFQTYDVNDNFIRIGYGIAAAVTGSIVARMTKGVYFIRGMFLDVDDATLIVDKTSNTSSHRVGFKVTETIVTESEDESLYSNAQGTINSKAPGAHRLRIDLVLSRFDYDAVVEDFVELAKVRDGKIQSMVTQSTYNILEDTLAQRTYETNGDYNVSTHQIDIREHLKVNNNGGVFNAADGGDESKFVSVMKPGISYVRGRRIENVGEELVIVDKARDTDVLNNTPVAVATGNYLVTKNSKGVPVISRTVRYKLLNA…
1092	RMYAFFSGRD	putative_virulence-associated_VriC_protein	3e-04	72.97	MQSTNLNRRPYWDDWNPGKRFSRILFRPMPIKVQTRELNQMQTILQDQIEKLGNHLFKDGSMVIPGGLTITNAAVSLKFTLAGGTEFTDLEGISELYVLGKDNNAKARVLSLERDLSAPDTMLAILEMTEAGNADGFHVNDNLYFQTYDVNDNFIRIGYGIAAAVTGSIVARMTKGVYFIRGMFLDVDDATLIVDKTSNTSSHRVGFKVTETIVTESEDESLYSNAQGTINSKAPGAHRLRIDLVLSRFDYDAVVEDFVELAKVRDGKIQSMVTQSTYNILEDTLAQRTYETNGDYNVSTHQIDIREHLKVNNNGGVFNAADGGDESKFVSVMKPGISYVRGRRIENVGEELVIVDKARDTDVLNNTPVAVATGNYLVTKNSKGVPVISRTVRYKLLNA…
1116	RMYAFFSGRD	putative_virulence-associated_VriC_protein	3e-04	68.82	MQSTNLNRRPYWDDWNPGKRFSRILFRPMPIKVQTRELNQMQTILQDQIEKLGNHLFKDGSMVIPGGLTITNAAVSLKFTLAGGTEFTDLEGISELYVLGKDNNAKARVLSLERDLSAPDTMLAILEMTEAGNADGFHVNDNLYFQTYDVNDNFIRIGYGIAAAVTGSIVARMTKGVYFIRGMFLDVDDATLIVDKTSNTSSHRVGFKVTETIVTESEDESLYSNAQGTINSKAPGAHRLRIDLVLSRFDYDAVVEDFVELAKVRDGKIQSMVTQSTYNILEDTLAQRTYETNGDYNVSTHQIDIREHLKVNNNGGVFNAADGGDESKFVSVMKPGISYVRGRRIENVGEELVIVDKARDTDVLNNTPVAVATGNYLVTKNSKGVPVISRTVRYKLLNA…
1112	RPNTAVILDTEYYLPRI	putative_virulence-associated_VriC_protein	1e-08	69.19	MQSTNLNRRPYWDDWNPGKRFSRILFRPMPIKVQTRELNQMQTILQDQIEKLGNHLFKDGSMVIPGGLTITNAAVSLKFTLAGGTEFTDLEGISELYVLGKDNNAKARVLSLERDLSAPDTMLAILEMTEAGNADGFHVNDNLYFQTYDVNDNFIRIGYGIAAAVTGSIVARMTKGVYFIRGMFLDVDDATLIVDKTSNTSSHRVGFKVTETIVTESEDESLYSNAQGTINSKAPGAHRLRIDLVLSRFDYDAVVEDFVELAKVRDGKIQSMVTQSTYNILEDTLAQRTYETNGDYNVSTHQIDIREHLKVNNNGGVFNAADGGDESKFVSVMKPGISYVRGRRIENVGEELVIVDKARDTDVLNNTPVAVATGNYLVTKNSKGVPVISRTVRYKLLNA…
1188	RQVGDFQIRA	putative_virulence-associated_VriC_protein	4e-04	54.18	MQSTNLNRRPYWDDWNPGKRFSRILFRPMPIKVQTRELNQMQTILQDQIEKLGNHLFKDGSMVIPGGLTITNAAVSLKFTLAGGTEFTDLEGISELYVLGKDNNAKARVLSLERDLSAPDTMLAILEMTEAGNADGFHVNDNLYFQTYDVNDNFIRIGYGIAAAVTGSIVARMTKGVYFIRGMFLDVDDATLIVDKTSNTSSHRVGFKVTETIVTESEDESLYSNAQGTINSKAPGAHRLRIDLVLSRFDYDAVVEDFVELAKVRDGKIQSMVTQSTYNILEDTLAQRTYETNGDYNVSTHQIDIREHLKVNNNGGVFNAADGGDESKFVSVMKPGISYVRGRRIENVGEELVIVDKARDTDVLNNTPVAVATGNYLVTKNSKGVPVISRTVRYKLLNA…
1195	RQVGDFQIRA	putative_virulence-associated_VriC_protein	4e-04	52.66	MQSTNLNRRPYWDDWNPGKRFSRILFRPMPIKVQTRELNQMQTILQDQIEKLGNHLFKDGSMVIPGGLTITNAAVSLKFTLAGGTEFTDLEGISELYVLGKDNNAKARVLSLERDLSAPDTMLAILEMTEAGNADGFHVNDNLYFQTYDVNDNFIRIGYGIAAAVTGSIVARMTKGVYFIRGMFLDVDDATLIVDKTSNTSSHRVGFKVTETIVTESEDESLYSNAQGTINSKAPGAHRLRIDLVLSRFDYDAVVEDFVELAKVRDGKIQSMVTQSTYNILEDTLAQRTYETNGDYNVSTHQIDIREHLKVNNNGGVFNAADGGDESKFVSVMKPGISYVRGRRIENVGEELVIVDKARDTDVLNNTPVAVATGNYLVTKNSKGVPVISRTVRYKLLNA…
1006	RRIENVGEELVIVDKA	putative_virulence-associated_VriC_protein	2e-07	98.81	MQSTNLNRRPYWDDWNPGKRFSRILFRPMPIKVQTRELNQMQTILQDQIEKLGNHLFKDGSMVIPGGLTITNAAVSLKFTLAGGTEFTDLEGISELYVLGKDNNAKARVLSLERDLSAPDTMLAILEMTEAGNADGFHVNDNLYFQTYDVNDNFIRIGYGIAAAVTGSIVARMTKGVYFIRGMFLDVDDATLIVDKTSNTSSHRVGFKVTETIVTESEDESLYSNAQGTINSKAPGAHRLRIDLVLSRFDYDAVVEDFVELAKVRDGKIQSMVTQSTYNILEDTLAQRTYETNGDYNVSTHQIDIREHLKVNNNGGVFNAADGGDESKFVSVMKPGISYVRGRRIENVGEELVIVDKARDTDVLNNTPVAVATGNYLVTKNSKGVPVISRTVRYKLLNA…
1182	RRIENVGEELVIVDKA	putative_virulence-associated_VriC_protein	2e-07	55.36	MQSTNLNRRPYWDDWNPGKRFSRILFRPMPIKVQTRELNQMQTILQDQIEKLGNHLFKDGSMVIPGGLTITNAAVSLKFTLAGGTEFTDLEGISELYVLGKDNNAKARVLSLERDLSAPDTMLAILEMTEAGNADGFHVNDNLYFQTYDVNDNFIRIGYGIAAAVTGSIVARMTKGVYFIRGMFLDVDDATLIVDKTSNTSSHRVGFKVTETIVTESEDESLYSNAQGTINSKAPGAHRLRIDLVLSRFDYDAVVEDFVELAKVRDGKIQSMVTQSTYNILEDTLAQRTYETNGDYNVSTHQIDIREHLKVNNNGGVFNAADGGDESKFVSVMKPGISYVRGRRIENVGEELVIVDKARDTDVLNNTPVAVATGNYLVTKNSKGVPVISRTVRYKLLNA…
1031	RRIENVGEELVIVDKARD	putative_virulence-associated_VriC_protein	5e-09	88.76	MQSTNLNRRPYWDDWNPGKRFSRILFRPMPIKVQTRELNQMQTILQDQIEKLGNHLFKDGSMVIPGGLTITNAAVSLKFTLAGGTEFTDLEGISELYVLGKDNNAKARVLSLERDLSAPDTMLAILEMTEAGNADGFHVNDNLYFQTYDVNDNFIRIGYGIAAAVTGSIVARMTKGVYFIRGMFLDVDDATLIVDKTSNTSSHRVGFKVTETIVTESEDESLYSNAQGTINSKAPGAHRLRIDLVLSRFDYDAVVEDFVELAKVRDGKIQSMVTQSTYNILEDTLAQRTYETNGDYNVSTHQIDIREHLKVNNNGGVFNAADGGDESKFVSVMKPGISYVRGRRIENVGEELVIVDKARDTDVLNNTPVAVATGNYLVTKNSKGVPVISRTVRYKLLNA…
1199	RRIENVGEELVIVDKARD	putative_virulence-associated_VriC_protein	5e-09	50.96	MQSTNLNRRPYWDDWNPGKRFSRILFRPMPIKVQTRELNQMQTILQDQIEKLGNHLFKDGSMVIPGGLTITNAAVSLKFTLAGGTEFTDLEGISELYVLGKDNNAKARVLSLERDLSAPDTMLAILEMTEAGNADGFHVNDNLYFQTYDVNDNFIRIGYGIAAAVTGSIVARMTKGVYFIRGMFLDVDDATLIVDKTSNTSSHRVGFKVTETIVTESEDESLYSNAQGTINSKAPGAHRLRIDLVLSRFDYDAVVEDFVELAKVRDGKIQSMVTQSTYNILEDTLAQRTYETNGDYNVSTHQIDIREHLKVNNNGGVFNAADGGDESKFVSVMKPGISYVRGRRIENVGEELVIVDKARDTDVLNNTPVAVATGNYLVTKNSKGVPVISRTVRYKLLNA…
1007	RRPYWDDWNPGKR	putative_virulence-associated_VriC_protein	5e-09	97.99	MQSTNLNRRPYWDDWNPGKRFSRILFRPMPIKVQTRELNQMQTILQDQIEKLGNHLFKDGSMVIPGGLTITNAAVSLKFTLAGGTEFTDLEGISELYVLGKDNNAKARVLSLERDLSAPDTMLAILEMTEAGNADGFHVNDNLYFQTYDVNDNFIRIGYGIAAAVTGSIVARMTKGVYFIRGMFLDVDDATLIVDKTSNTSSHRVGFKVTETIVTESEDESLYSNAQGTINSKAPGAHRLRIDLVLSRFDYDAVVEDFVELAKVRDGKIQSMVTQSTYNILEDTLAQRTYETNGDYNVSTHQIDIREHLKVNNNGGVFNAADGGDESKFVSVMKPGISYVRGRRIENVGEELVIVDKARDTDVLNNTPVAVATGNYLVTKNSKGVPVISRTVRYKLLNA…
1131	RRPYWDDWNPGKR	putative_virulence-associated_VriC_protein	5e-09	64.96	MQSTNLNRRPYWDDWNPGKRFSRILFRPMPIKVQTRELNQMQTILQDQIEKLGNHLFKDGSMVIPGGLTITNAAVSLKFTLAGGTEFTDLEGISELYVLGKDNNAKARVLSLERDLSAPDTMLAILEMTEAGNADGFHVNDNLYFQTYDVNDNFIRIGYGIAAAVTGSIVARMTKGVYFIRGMFLDVDDATLIVDKTSNTSSHRVGFKVTETIVTESEDESLYSNAQGTINSKAPGAHRLRIDLVLSRFDYDAVVEDFVELAKVRDGKIQSMVTQSTYNILEDTLAQRTYETNGDYNVSTHQIDIREHLKVNNNGGVFNAADGGDESKFVSVMKPGISYVRGRRIENVGEELVIVDKARDTDVLNNTPVAVATGNYLVTKNSKGVPVISRTVRYKLLNA…
1134	RRPYWDDWNPGKR	putative_virulence-associated_VriC_protein	5e-09	64.26	MQSTNLNRRPYWDDWNPGKRFSRILFRPMPIKVQTRELNQMQTILQDQIEKLGNHLFKDGSMVIPGGLTITNAAVSLKFTLAGGTEFTDLEGISELYVLGKDNNAKARVLSLERDLSAPDTMLAILEMTEAGNADGFHVNDNLYFQTYDVNDNFIRIGYGIAAAVTGSIVARMTKGVYFIRGMFLDVDDATLIVDKTSNTSSHRVGFKVTETIVTESEDESLYSNAQGTINSKAPGAHRLRIDLVLSRFDYDAVVEDFVELAKVRDGKIQSMVTQSTYNILEDTLAQRTYETNGDYNVSTHQIDIREHLKVNNNGGVFNAADGGDESKFVSVMKPGISYVRGRRIENVGEELVIVDKARDTDVLNNTPVAVATGNYLVTKNSKGVPVISRTVRYKLLNA…
1147	RRPYWDDWNPGKRF	putative_virulence-associated_VriC_protein	7e-10	61.45	MQSTNLNRRPYWDDWNPGKRFSRILFRPMPIKVQTRELNQMQTILQDQIEKLGNHLFKDGSMVIPGGLTITNAAVSLKFTLAGGTEFTDLEGISELYVLGKDNNAKARVLSLERDLSAPDTMLAILEMTEAGNADGFHVNDNLYFQTYDVNDNFIRIGYGIAAAVTGSIVARMTKGVYFIRGMFLDVDDATLIVDKTSNTSSHRVGFKVTETIVTESEDESLYSNAQGTINSKAPGAHRLRIDLVLSRFDYDAVVEDFVELAKVRDGKIQSMVTQSTYNILEDTLAQRTYETNGDYNVSTHQIDIREHLKVNNNGGVFNAADGGDESKFVSVMKPGISYVRGRRIENVGEELVIVDKARDTDVLNNTPVAVATGNYLVTKNSKGVPVISRTVRYKLLNA…
1070	RSENNVYTAPMIDGDDLSVIFNSYG	putative_virulence-associated_VriC_protein	6e-14	78.9	MQSTNLNRRPYWDDWNPGKRFSRILFRPMPIKVQTRELNQMQTILQDQIEKLGNHLFKDGSMVIPGGLTITNAAVSLKFTLAGGTEFTDLEGISELYVLGKDNNAKARVLSLERDLSAPDTMLAILEMTEAGNADGFHVNDNLYFQTYDVNDNFIRIGYGIAAAVTGSIVARMTKGVYFIRGMFLDVDDATLIVDKTSNTSSHRVGFKVTETIVTESEDESLYSNAQGTINSKAPGAHRLRIDLVLSRFDYDAVVEDFVELAKVRDGKIQSMVTQSTYNILEDTLAQRTYETNGDYNVSTHQIDIREHLKVNNNGGVFNAADGGDESKFVSVMKPGISYVRGRRIENVGEELVIVDKARDTDVLNNTPVAVATGNYLVTKNSKGVPVISRTVRYKLLNA…
1152	RSENNVYTAPMIDGDDLSVIFNSYG	putative_virulence-associated_VriC_protein	6e-14	60.79	MQSTNLNRRPYWDDWNPGKRFSRILFRPMPIKVQTRELNQMQTILQDQIEKLGNHLFKDGSMVIPGGLTITNAAVSLKFTLAGGTEFTDLEGISELYVLGKDNNAKARVLSLERDLSAPDTMLAILEMTEAGNADGFHVNDNLYFQTYDVNDNFIRIGYGIAAAVTGSIVARMTKGVYFIRGMFLDVDDATLIVDKTSNTSSHRVGFKVTETIVTESEDESLYSNAQGTINSKAPGAHRLRIDLVLSRFDYDAVVEDFVELAKVRDGKIQSMVTQSTYNILEDTLAQRTYETNGDYNVSTHQIDIREHLKVNNNGGVFNAADGGDESKFVSVMKPGISYVRGRRIENVGEELVIVDKARDTDVLNNTPVAVATGNYLVTKNSKGVPVISRTVRYKLLNA…
940	RSENNVYTAPMIDGDDLSVIFNSYGVDPFEDVFKY	putative_virulence-associated_VriC_protein	4e-21	130.39	MQSTNLNRRPYWDDWNPGKRFSRILFRPMPIKVQTRELNQMQTILQDQIEKLGNHLFKDGSMVIPGGLTITNAAVSLKFTLAGGTEFTDLEGISELYVLGKDNNAKARVLSLERDLSAPDTMLAILEMTEAGNADGFHVNDNLYFQTYDVNDNFIRIGYGIAAAVTGSIVARMTKGVYFIRGMFLDVDDATLIVDKTSNTSSHRVGFKVTETIVTESEDESLYSNAQGTINSKAPGAHRLRIDLVLSRFDYDAVVEDFVELAKVRDGKIQSMVTQSTYNILEDTLAQRTYETNGDYNVSTHQIDIREHLKVNNNGGVFNAADGGDESKFVSVMKPGISYVRGRRIENVGEELVIVDKARDTDVLNNTPVAVATGNYLVTKNSKGVPVISRTVRYKLLNA…
1013	RSENNVYTAPMIDGDDLSVIFNSYGVDPFEDVFKY	putative_virulence-associated_VriC_protein	4e-21	96.65	MQSTNLNRRPYWDDWNPGKRFSRILFRPMPIKVQTRELNQMQTILQDQIEKLGNHLFKDGSMVIPGGLTITNAAVSLKFTLAGGTEFTDLEGISELYVLGKDNNAKARVLSLERDLSAPDTMLAILEMTEAGNADGFHVNDNLYFQTYDVNDNFIRIGYGIAAAVTGSIVARMTKGVYFIRGMFLDVDDATLIVDKTSNTSSHRVGFKVTETIVTESEDESLYSNAQGTINSKAPGAHRLRIDLVLSRFDYDAVVEDFVELAKVRDGKIQSMVTQSTYNILEDTLAQRTYETNGDYNVSTHQIDIREHLKVNNNGGVFNAADGGDESKFVSVMKPGISYVRGRRIENVGEELVIVDKARDTDVLNNTPVAVATGNYLVTKNSKGVPVISRTVRYKLLNA…
1023	RSENNVYTAPMIDGDDLSVIFNSYGVDPFEDVFKY	putative_virulence-associated_VriC_protein	4e-21	93.22	MQSTNLNRRPYWDDWNPGKRFSRILFRPMPIKVQTRELNQMQTILQDQIEKLGNHLFKDGSMVIPGGLTITNAAVSLKFTLAGGTEFTDLEGISELYVLGKDNNAKARVLSLERDLSAPDTMLAILEMTEAGNADGFHVNDNLYFQTYDVNDNFIRIGYGIAAAVTGSIVARMTKGVYFIRGMFLDVDDATLIVDKTSNTSSHRVGFKVTETIVTESEDESLYSNAQGTINSKAPGAHRLRIDLVLSRFDYDAVVEDFVELAKVRDGKIQSMVTQSTYNILEDTLAQRTYETNGDYNVSTHQIDIREHLKVNNNGGVFNAADGGDESKFVSVMKPGISYVRGRRIENVGEELVIVDKARDTDVLNNTPVAVATGNYLVTKNSKGVPVISRTVRYKLLNA…
1034	RSENNVYTAPMIDGDDLSVIFNSYGVDPFEDVFKY	putative_virulence-associated_VriC_protein	4e-21	88.09	MQSTNLNRRPYWDDWNPGKRFSRILFRPMPIKVQTRELNQMQTILQDQIEKLGNHLFKDGSMVIPGGLTITNAAVSLKFTLAGGTEFTDLEGISELYVLGKDNNAKARVLSLERDLSAPDTMLAILEMTEAGNADGFHVNDNLYFQTYDVNDNFIRIGYGIAAAVTGSIVARMTKGVYFIRGMFLDVDDATLIVDKTSNTSSHRVGFKVTETIVTESEDESLYSNAQGTINSKAPGAHRLRIDLVLSRFDYDAVVEDFVELAKVRDGKIQSMVTQSTYNILEDTLAQRTYETNGDYNVSTHQIDIREHLKVNNNGGVFNAADGGDESKFVSVMKPGISYVRGRRIENVGEELVIVDKARDTDVLNNTPVAVATGNYLVTKNSKGVPVISRTVRYKLLNA…
1041	RSENNVYTAPMIDGDDLSVIFNSYGVDPFEDVFKY	putative_virulence-associated_VriC_protein	4e-21	87.22	MQSTNLNRRPYWDDWNPGKRFSRILFRPMPIKVQTRELNQMQTILQDQIEKLGNHLFKDGSMVIPGGLTITNAAVSLKFTLAGGTEFTDLEGISELYVLGKDNNAKARVLSLERDLSAPDTMLAILEMTEAGNADGFHVNDNLYFQTYDVNDNFIRIGYGIAAAVTGSIVARMTKGVYFIRGMFLDVDDATLIVDKTSNTSSHRVGFKVTETIVTESEDESLYSNAQGTINSKAPGAHRLRIDLVLSRFDYDAVVEDFVELAKVRDGKIQSMVTQSTYNILEDTLAQRTYETNGDYNVSTHQIDIREHLKVNNNGGVFNAADGGDESKFVSVMKPGISYVRGRRIENVGEELVIVDKARDTDVLNNTPVAVATGNYLVTKNSKGVPVISRTVRYKLLNA…
1151	RSENNVYTAPMIDGDDLSVIFNSYGVDPFEDVFKY	putative_virulence-associated_VriC_protein	4e-21	61	MQSTNLNRRPYWDDWNPGKRFSRILFRPMPIKVQTRELNQMQTILQDQIEKLGNHLFKDGSMVIPGGLTITNAAVSLKFTLAGGTEFTDLEGISELYVLGKDNNAKARVLSLERDLSAPDTMLAILEMTEAGNADGFHVNDNLYFQTYDVNDNFIRIGYGIAAAVTGSIVARMTKGVYFIRGMFLDVDDATLIVDKTSNTSSHRVGFKVTETIVTESEDESLYSNAQGTINSKAPGAHRLRIDLVLSRFDYDAVVEDFVELAKVRDGKIQSMVTQSTYNILEDTLAQRTYETNGDYNVSTHQIDIREHLKVNNNGGVFNAADGGDESKFVSVMKPGISYVRGRRIENVGEELVIVDKARDTDVLNNTPVAVATGNYLVTKNSKGVPVISRTVRYKLLNA…
1161	RSENNVYTAPMIDGDDLSVIFNSYGVDPFEDVFKY	putative_virulence-associated_VriC_protein	4e-21	58.79	MQSTNLNRRPYWDDWNPGKRFSRILFRPMPIKVQTRELNQMQTILQDQIEKLGNHLFKDGSMVIPGGLTITNAAVSLKFTLAGGTEFTDLEGISELYVLGKDNNAKARVLSLERDLSAPDTMLAILEMTEAGNADGFHVNDNLYFQTYDVNDNFIRIGYGIAAAVTGSIVARMTKGVYFIRGMFLDVDDATLIVDKTSNTSSHRVGFKVTETIVTESEDESLYSNAQGTINSKAPGAHRLRIDLVLSRFDYDAVVEDFVELAKVRDGKIQSMVTQSTYNILEDTLAQRTYETNGDYNVSTHQIDIREHLKVNNNGGVFNAADGGDESKFVSVMKPGISYVRGRRIENVGEELVIVDKARDTDVLNNTPVAVATGNYLVTKNSKGVPVISRTVRYKLLNA…
1175	RSENNVYTAPMIDGDDLSVIFNSYGVDPFEDVFKY	putative_virulence-associated_VriC_protein	4e-21	56.05	MQSTNLNRRPYWDDWNPGKRFSRILFRPMPIKVQTRELNQMQTILQDQIEKLGNHLFKDGSMVIPGGLTITNAAVSLKFTLAGGTEFTDLEGISELYVLGKDNNAKARVLSLERDLSAPDTMLAILEMTEAGNADGFHVNDNLYFQTYDVNDNFIRIGYGIAAAVTGSIVARMTKGVYFIRGMFLDVDDATLIVDKTSNTSSHRVGFKVTETIVTESEDESLYSNAQGTINSKAPGAHRLRIDLVLSRFDYDAVVEDFVELAKVRDGKIQSMVTQSTYNILEDTLAQRTYETNGDYNVSTHQIDIREHLKVNNNGGVFNAADGGDESKFVSVMKPGISYVRGRRIENVGEELVIVDKARDTDVLNNTPVAVATGNYLVTKNSKGVPVISRTVRYKLLNA…
1148	RTYETNGDYNVSTHQ	putative_virulence-associated_VriC_protein	3e-07	61.2	MQSTNLNRRPYWDDWNPGKRFSRILFRPMPIKVQTRELNQMQTILQDQIEKLGNHLFKDGSMVIPGGLTITNAAVSLKFTLAGGTEFTDLEGISELYVLGKDNNAKARVLSLERDLSAPDTMLAILEMTEAGNADGFHVNDNLYFQTYDVNDNFIRIGYGIAAAVTGSIVARMTKGVYFIRGMFLDVDDATLIVDKTSNTSSHRVGFKVTETIVTESEDESLYSNAQGTINSKAPGAHRLRIDLVLSRFDYDAVVEDFVELAKVRDGKIQSMVTQSTYNILEDTLAQRTYETNGDYNVSTHQIDIREHLKVNNNGGVFNAADGGDESKFVSVMKPGISYVRGRRIENVGEELVIVDKARDTDVLNNTPVAVATGNYLVTKNSKGVPVISRTVRYKLLNA…
939	RTYETNGDYNVSTHQIDIRE	putative_virulence-associated_VriC_protein	1e-10	130.8	MQSTNLNRRPYWDDWNPGKRFSRILFRPMPIKVQTRELNQMQTILQDQIEKLGNHLFKDGSMVIPGGLTITNAAVSLKFTLAGGTEFTDLEGISELYVLGKDNNAKARVLSLERDLSAPDTMLAILEMTEAGNADGFHVNDNLYFQTYDVNDNFIRIGYGIAAAVTGSIVARMTKGVYFIRGMFLDVDDATLIVDKTSNTSSHRVGFKVTETIVTESEDESLYSNAQGTINSKAPGAHRLRIDLVLSRFDYDAVVEDFVELAKVRDGKIQSMVTQSTYNILEDTLAQRTYETNGDYNVSTHQIDIREHLKVNNNGGVFNAADGGDESKFVSVMKPGISYVRGRRIENVGEELVIVDKARDTDVLNNTPVAVATGNYLVTKNSKGVPVISRTVRYKLLNA…
986	RTYETNGDYNVSTHQIDIRE	putative_virulence-associated_VriC_protein	1e-10	107.18	MQSTNLNRRPYWDDWNPGKRFSRILFRPMPIKVQTRELNQMQTILQDQIEKLGNHLFKDGSMVIPGGLTITNAAVSLKFTLAGGTEFTDLEGISELYVLGKDNNAKARVLSLERDLSAPDTMLAILEMTEAGNADGFHVNDNLYFQTYDVNDNFIRIGYGIAAAVTGSIVARMTKGVYFIRGMFLDVDDATLIVDKTSNTSSHRVGFKVTETIVTESEDESLYSNAQGTINSKAPGAHRLRIDLVLSRFDYDAVVEDFVELAKVRDGKIQSMVTQSTYNILEDTLAQRTYETNGDYNVSTHQIDIREHLKVNNNGGVFNAADGGDESKFVSVMKPGISYVRGRRIENVGEELVIVDKARDTDVLNNTPVAVATGNYLVTKNSKGVPVISRTVRYKLLNA…
1011	RTYETNGDYNVSTHQIDIRE	putative_virulence-associated_VriC_protein	1e-10	97	MQSTNLNRRPYWDDWNPGKRFSRILFRPMPIKVQTRELNQMQTILQDQIEKLGNHLFKDGSMVIPGGLTITNAAVSLKFTLAGGTEFTDLEGISELYVLGKDNNAKARVLSLERDLSAPDTMLAILEMTEAGNADGFHVNDNLYFQTYDVNDNFIRIGYGIAAAVTGSIVARMTKGVYFIRGMFLDVDDATLIVDKTSNTSSHRVGFKVTETIVTESEDESLYSNAQGTINSKAPGAHRLRIDLVLSRFDYDAVVEDFVELAKVRDGKIQSMVTQSTYNILEDTLAQRTYETNGDYNVSTHQIDIREHLKVNNNGGVFNAADGGDESKFVSVMKPGISYVRGRRIENVGEELVIVDKARDTDVLNNTPVAVATGNYLVTKNSKGVPVISRTVRYKLLNA…
1137	RTYETNGDYNVSTHQIDIRE	putative_virulence-associated_VriC_protein	1e-10	63.59	MQSTNLNRRPYWDDWNPGKRFSRILFRPMPIKVQTRELNQMQTILQDQIEKLGNHLFKDGSMVIPGGLTITNAAVSLKFTLAGGTEFTDLEGISELYVLGKDNNAKARVLSLERDLSAPDTMLAILEMTEAGNADGFHVNDNLYFQTYDVNDNFIRIGYGIAAAVTGSIVARMTKGVYFIRGMFLDVDDATLIVDKTSNTSSHRVGFKVTETIVTESEDESLYSNAQGTINSKAPGAHRLRIDLVLSRFDYDAVVEDFVELAKVRDGKIQSMVTQSTYNILEDTLAQRTYETNGDYNVSTHQIDIREHLKVNNNGGVFNAADGGDESKFVSVMKPGISYVRGRRIENVGEELVIVDKARDTDVLNNTPVAVATGNYLVTKNSKGVPVISRTVRYKLLNA…
1223	RTYETNGDYNVSTHQIDIRE	putative_virulence-associated_VriC_protein	1e-10	44.14	MQSTNLNRRPYWDDWNPGKRFSRILFRPMPIKVQTRELNQMQTILQDQIEKLGNHLFKDGSMVIPGGLTITNAAVSLKFTLAGGTEFTDLEGISELYVLGKDNNAKARVLSLERDLSAPDTMLAILEMTEAGNADGFHVNDNLYFQTYDVNDNFIRIGYGIAAAVTGSIVARMTKGVYFIRGMFLDVDDATLIVDKTSNTSSHRVGFKVTETIVTESEDESLYSNAQGTINSKAPGAHRLRIDLVLSRFDYDAVVEDFVELAKVRDGKIQSMVTQSTYNILEDTLAQRTYETNGDYNVSTHQIDIREHLKVNNNGGVFNAADGGDESKFVSVMKPGISYVRGRRIENVGEELVIVDKARDTDVLNNTPVAVATGNYLVTKNSKGVPVISRTVRYKLLNA…
945	RVLGYTASTSTETSTSEVVVDQWRD	putative_virulence-associated_VriC_protein	6e-13	126.45	MQSTNLNRRPYWDDWNPGKRFSRILFRPMPIKVQTRELNQMQTILQDQIEKLGNHLFKDGSMVIPGGLTITNAAVSLKFTLAGGTEFTDLEGISELYVLGKDNNAKARVLSLERDLSAPDTMLAILEMTEAGNADGFHVNDNLYFQTYDVNDNFIRIGYGIAAAVTGSIVARMTKGVYFIRGMFLDVDDATLIVDKTSNTSSHRVGFKVTETIVTESEDESLYSNAQGTINSKAPGAHRLRIDLVLSRFDYDAVVEDFVELAKVRDGKIQSMVTQSTYNILEDTLAQRTYETNGDYNVSTHQIDIREHLKVNNNGGVFNAADGGDESKFVSVMKPGISYVRGRRIENVGEELVIVDKARDTDVLNNTPVAVATGNYLVTKNSKGVPVISRTVRYKLLNA…
1074	RVLGYTASTSTETSTSEVVVDQWRD	putative_virulence-associated_VriC_protein	6e-13	76.94	MQSTNLNRRPYWDDWNPGKRFSRILFRPMPIKVQTRELNQMQTILQDQIEKLGNHLFKDGSMVIPGGLTITNAAVSLKFTLAGGTEFTDLEGISELYVLGKDNNAKARVLSLERDLSAPDTMLAILEMTEAGNADGFHVNDNLYFQTYDVNDNFIRIGYGIAAAVTGSIVARMTKGVYFIRGMFLDVDDATLIVDKTSNTSSHRVGFKVTETIVTESEDESLYSNAQGTINSKAPGAHRLRIDLVLSRFDYDAVVEDFVELAKVRDGKIQSMVTQSTYNILEDTLAQRTYETNGDYNVSTHQIDIREHLKVNNNGGVFNAADGGDESKFVSVMKPGISYVRGRRIENVGEELVIVDKARDTDVLNNTPVAVATGNYLVTKNSKGVPVISRTVRYKLLNA…
1101	RVLGYTASTSTETSTSEVVVDQWRD	putative_virulence-associated_VriC_protein	6e-13	70.85	MQSTNLNRRPYWDDWNPGKRFSRILFRPMPIKVQTRELNQMQTILQDQIEKLGNHLFKDGSMVIPGGLTITNAAVSLKFTLAGGTEFTDLEGISELYVLGKDNNAKARVLSLERDLSAPDTMLAILEMTEAGNADGFHVNDNLYFQTYDVNDNFIRIGYGIAAAVTGSIVARMTKGVYFIRGMFLDVDDATLIVDKTSNTSSHRVGFKVTETIVTESEDESLYSNAQGTINSKAPGAHRLRIDLVLSRFDYDAVVEDFVELAKVRDGKIQSMVTQSTYNILEDTLAQRTYETNGDYNVSTHQIDIREHLKVNNNGGVFNAADGGDESKFVSVMKPGISYVRGRRIENVGEELVIVDKARDTDVLNNTPVAVATGNYLVTKNSKGVPVISRTVRYKLLNA…
1204	RVLGYTASTSTETSTSEVVVDQWRD	putative_virulence-associated_VriC_protein	6e-13	48.21	MQSTNLNRRPYWDDWNPGKRFSRILFRPMPIKVQTRELNQMQTILQDQIEKLGNHLFKDGSMVIPGGLTITNAAVSLKFTLAGGTEFTDLEGISELYVLGKDNNAKARVLSLERDLSAPDTMLAILEMTEAGNADGFHVNDNLYFQTYDVNDNFIRIGYGIAAAVTGSIVARMTKGVYFIRGMFLDVDDATLIVDKTSNTSSHRVGFKVTETIVTESEDESLYSNAQGTINSKAPGAHRLRIDLVLSRFDYDAVVEDFVELAKVRDGKIQSMVTQSTYNILEDTLAQRTYETNGDYNVSTHQIDIREHLKVNNNGGVFNAADGGDESKFVSVMKPGISYVRGRRIENVGEELVIVDKARDTDVLNNTPVAVATGNYLVTKNSKGVPVISRTVRYKLLNA…
1180	RVLGYTASTSTETSTSEVVVDQWRDP	putative_virulence-associated_VriC_protein	6e-14	55.59	MQSTNLNRRPYWDDWNPGKRFSRILFRPMPIKVQTRELNQMQTILQDQIEKLGNHLFKDGSMVIPGGLTITNAAVSLKFTLAGGTEFTDLEGISELYVLGKDNNAKARVLSLERDLSAPDTMLAILEMTEAGNADGFHVNDNLYFQTYDVNDNFIRIGYGIAAAVTGSIVARMTKGVYFIRGMFLDVDDATLIVDKTSNTSSHRVGFKVTETIVTESEDESLYSNAQGTINSKAPGAHRLRIDLVLSRFDYDAVVEDFVELAKVRDGKIQSMVTQSTYNILEDTLAQRTYETNGDYNVSTHQIDIREHLKVNNNGGVFNAADGGDESKFVSVMKPGISYVRGRRIENVGEELVIVDKARDTDVLNNTPVAVATGNYLVTKNSKGVPVISRTVRYKLLNA…
1038	RVPQNDTIKFNTGDNVFRL	putative_virulence-associated_VriC_protein	6e-10	87.51	MQSTNLNRRPYWDDWNPGKRFSRILFRPMPIKVQTRELNQMQTILQDQIEKLGNHLFKDGSMVIPGGLTITNAAVSLKFTLAGGTEFTDLEGISELYVLGKDNNAKARVLSLERDLSAPDTMLAILEMTEAGNADGFHVNDNLYFQTYDVNDNFIRIGYGIAAAVTGSIVARMTKGVYFIRGMFLDVDDATLIVDKTSNTSSHRVGFKVTETIVTESEDESLYSNAQGTINSKAPGAHRLRIDLVLSRFDYDAVVEDFVELAKVRDGKIQSMVTQSTYNILEDTLAQRTYETNGDYNVSTHQIDIREHLKVNNNGGVFNAADGGDESKFVSVMKPGISYVRGRRIENVGEELVIVDKARDTDVLNNTPVAVATGNYLVTKNSKGVPVISRTVRYKLLNA…
1043	RVPQNDTIKFNTGDNVFRL	putative_virulence-associated_VriC_protein	6e-10	86.69	MQSTNLNRRPYWDDWNPGKRFSRILFRPMPIKVQTRELNQMQTILQDQIEKLGNHLFKDGSMVIPGGLTITNAAVSLKFTLAGGTEFTDLEGISELYVLGKDNNAKARVLSLERDLSAPDTMLAILEMTEAGNADGFHVNDNLYFQTYDVNDNFIRIGYGIAAAVTGSIVARMTKGVYFIRGMFLDVDDATLIVDKTSNTSSHRVGFKVTETIVTESEDESLYSNAQGTINSKAPGAHRLRIDLVLSRFDYDAVVEDFVELAKVRDGKIQSMVTQSTYNILEDTLAQRTYETNGDYNVSTHQIDIREHLKVNNNGGVFNAADGGDESKFVSVMKPGISYVRGRRIENVGEELVIVDKARDTDVLNNTPVAVATGNYLVTKNSKGVPVISRTVRYKLLNA…
1196	RYRDATSNSMSDWAEFETDTDVALPTEGIYRQ	putative_virulence-associated_VriC_protein	3e-19	52.11	MQSTNLNRRPYWDDWNPGKRFSRILFRPMPIKVQTRELNQMQTILQDQIEKLGNHLFKDGSMVIPGGLTITNAAVSLKFTLAGGTEFTDLEGISELYVLGKDNNAKARVLSLERDLSAPDTMLAILEMTEAGNADGFHVNDNLYFQTYDVNDNFIRIGYGIAAAVTGSIVARMTKGVYFIRGMFLDVDDATLIVDKTSNTSSHRVGFKVTETIVTESEDESLYSNAQGTINSKAPGAHRLRIDLVLSRFDYDAVVEDFVELAKVRDGKIQSMVTQSTYNILEDTLAQRTYETNGDYNVSTHQIDIREHLKVNNNGGVFNAADGGDESKFVSVMKPGISYVRGRRIENVGEELVIVDKARDTDVLNNTPVAVATGNYLVTKNSKGVPVISRTVRYKLLNA…
1044	SAMTQQVFDPITGNPRF	putative_virulence-associated_VriC_protein	7e-09	86.59	MQSTNLNRRPYWDDWNPGKRFSRILFRPMPIKVQTRELNQMQTILQDQIEKLGNHLFKDGSMVIPGGLTITNAAVSLKFTLAGGTEFTDLEGISELYVLGKDNNAKARVLSLERDLSAPDTMLAILEMTEAGNADGFHVNDNLYFQTYDVNDNFIRIGYGIAAAVTGSIVARMTKGVYFIRGMFLDVDDATLIVDKTSNTSSHRVGFKVTETIVTESEDESLYSNAQGTINSKAPGAHRLRIDLVLSRFDYDAVVEDFVELAKVRDGKIQSMVTQSTYNILEDTLAQRTYETNGDYNVSTHQIDIREHLKVNNNGGVFNAADGGDESKFVSVMKPGISYVRGRRIENVGEELVIVDKARDTDVLNNTPVAVATGNYLVTKNSKGVPVISRTVRYKLLNA…
994	STETSTSEVVVDQWRD	putative_virulence-associated_VriC_protein	5e-07	104.56	MQSTNLNRRPYWDDWNPGKRFSRILFRPMPIKVQTRELNQMQTILQDQIEKLGNHLFKDGSMVIPGGLTITNAAVSLKFTLAGGTEFTDLEGISELYVLGKDNNAKARVLSLERDLSAPDTMLAILEMTEAGNADGFHVNDNLYFQTYDVNDNFIRIGYGIAAAVTGSIVARMTKGVYFIRGMFLDVDDATLIVDKTSNTSSHRVGFKVTETIVTESEDESLYSNAQGTINSKAPGAHRLRIDLVLSRFDYDAVVEDFVELAKVRDGKIQSMVTQSTYNILEDTLAQRTYETNGDYNVSTHQIDIREHLKVNNNGGVFNAADGGDESKFVSVMKPGISYVRGRRIENVGEELVIVDKARDTDVLNNTPVAVATGNYLVTKNSKGVPVISRTVRYKLLNA…
1225	STETSTSEVVVDQWRDP	putative_virulence-associated_VriC_protein	5e-08	43.92	MQSTNLNRRPYWDDWNPGKRFSRILFRPMPIKVQTRELNQMQTILQDQIEKLGNHLFKDGSMVIPGGLTITNAAVSLKFTLAGGTEFTDLEGISELYVLGKDNNAKARVLSLERDLSAPDTMLAILEMTEAGNADGFHVNDNLYFQTYDVNDNFIRIGYGIAAAVTGSIVARMTKGVYFIRGMFLDVDDATLIVDKTSNTSSHRVGFKVTETIVTESEDESLYSNAQGTINSKAPGAHRLRIDLVLSRFDYDAVVEDFVELAKVRDGKIQSMVTQSTYNILEDTLAQRTYETNGDYNVSTHQIDIREHLKVNNNGGVFNAADGGDESKFVSVMKPGISYVRGRRIENVGEELVIVDKARDTDVLNNTPVAVATGNYLVTKNSKGVPVISRTVRYKLLNA…
1232	VPITLEIRE	putative_virulence-associated_VriC_protein	0.006	42.36	MQSTNLNRRPYWDDWNPGKRFSRILFRPMPIKVQTRELNQMQTILQDQIEKLGNHLFKDGSMVIPGGLTITNAAVSLKFTLAGGTEFTDLEGISELYVLGKDNNAKARVLSLERDLSAPDTMLAILEMTEAGNADGFHVNDNLYFQTYDVNDNFIRIGYGIAAAVTGSIVARMTKGVYFIRGMFLDVDDATLIVDKTSNTSSHRVGFKVTETIVTESEDESLYSNAQGTINSKAPGAHRLRIDLVLSRFDYDAVVEDFVELAKVRDGKIQSMVTQSTYNILEDTLAQRTYETNGDYNVSTHQIDIREHLKVNNNGGVFNAADGGDESKFVSVMKPGISYVRGRRIENVGEELVIVDKARDTDVLNNTPVAVATGNYLVTKNSKGVPVISRTVRYKLLNA…
1005	YASVTNSALEGSILKL	putative_virulence-associated_VriC_protein	4e-06	99.45	MQSTNLNRRPYWDDWNPGKRFSRILFRPMPIKVQTRELNQMQTILQDQIEKLGNHLFKDGSMVIPGGLTITNAAVSLKFTLAGGTEFTDLEGISELYVLGKDNNAKARVLSLERDLSAPDTMLAILEMTEAGNADGFHVNDNLYFQTYDVNDNFIRIGYGIAAAVTGSIVARMTKGVYFIRGMFLDVDDATLIVDKTSNTSSHRVGFKVTETIVTESEDESLYSNAQGTINSKAPGAHRLRIDLVLSRFDYDAVVEDFVELAKVRDGKIQSMVTQSTYNILEDTLAQRTYETNGDYNVSTHQIDIREHLKVNNNGGVFNAADGGDESKFVSVMKPGISYVRGRRIENVGEELVIVDKARDTDVLNNTPVAVATGNYLVTKNSKGVPVISRTVRYKLLNA…
1103	YAVFNWEGFLKI	putative_virulence-associated_VriC_protein	3e-06	70.26	MQSTNLNRRPYWDDWNPGKRFSRILFRPMPIKVQTRELNQMQTILQDQIEKLGNHLFKDGSMVIPGGLTITNAAVSLKFTLAGGTEFTDLEGISELYVLGKDNNAKARVLSLERDLSAPDTMLAILEMTEAGNADGFHVNDNLYFQTYDVNDNFIRIGYGIAAAVTGSIVARMTKGVYFIRGMFLDVDDATLIVDKTSNTSSHRVGFKVTETIVTESEDESLYSNAQGTINSKAPGAHRLRIDLVLSRFDYDAVVEDFVELAKVRDGKIQSMVTQSTYNILEDTLAQRTYETNGDYNVSTHQIDIREHLKVNNNGGVFNAADGGDESKFVSVMKPGISYVRGRRIENVGEELVIVDKARDTDVLNNTPVAVATGNYLVTKNSKGVPVISRTVRYKLLNA…
1136	YAVFNWEGFLKI	putative_virulence-associated_VriC_protein	3e-06	64.01	MQSTNLNRRPYWDDWNPGKRFSRILFRPMPIKVQTRELNQMQTILQDQIEKLGNHLFKDGSMVIPGGLTITNAAVSLKFTLAGGTEFTDLEGISELYVLGKDNNAKARVLSLERDLSAPDTMLAILEMTEAGNADGFHVNDNLYFQTYDVNDNFIRIGYGIAAAVTGSIVARMTKGVYFIRGMFLDVDDATLIVDKTSNTSSHRVGFKVTETIVTESEDESLYSNAQGTINSKAPGAHRLRIDLVLSRFDYDAVVEDFVELAKVRDGKIQSMVTQSTYNILEDTLAQRTYETNGDYNVSTHQIDIREHLKVNNNGGVFNAADGGDESKFVSVMKPGISYVRGRRIENVGEELVIVDKARDTDVLNNTPVAVATGNYLVTKNSKGVPVISRTVRYKLLNA…
1052	YCKPNGGDFGDPITTDANGAVKG	putative_virulence-associated_VriC_protein	1e-13	83.42	MQSTNLNRRPYWDDWNPGKRFSRILFRPMPIKVQTRELNQMQTILQDQIEKLGNHLFKDGSMVIPGGLTITNAAVSLKFTLAGGTEFTDLEGISELYVLGKDNNAKARVLSLERDLSAPDTMLAILEMTEAGNADGFHVNDNLYFQTYDVNDNFIRIGYGIAAAVTGSIVARMTKGVYFIRGMFLDVDDATLIVDKTSNTSSHRVGFKVTETIVTESEDESLYSNAQGTINSKAPGAHRLRIDLVLSRFDYDAVVEDFVELAKVRDGKIQSMVTQSTYNILEDTLAQRTYETNGDYNVSTHQIDIREHLKVNNNGGVFNAADGGDESKFVSVMKPGISYVRGRRIENVGEELVIVDKARDTDVLNNTPVAVATGNYLVTKNSKGVPVISRTVRYKLLNA…
1055	YCKPNGGDFGDPITTDANGAVKG	putative_virulence-associated_VriC_protein	1e-13	83.05	MQSTNLNRRPYWDDWNPGKRFSRILFRPMPIKVQTRELNQMQTILQDQIEKLGNHLFKDGSMVIPGGLTITNAAVSLKFTLAGGTEFTDLEGISELYVLGKDNNAKARVLSLERDLSAPDTMLAILEMTEAGNADGFHVNDNLYFQTYDVNDNFIRIGYGIAAAVTGSIVARMTKGVYFIRGMFLDVDDATLIVDKTSNTSSHRVGFKVTETIVTESEDESLYSNAQGTINSKAPGAHRLRIDLVLSRFDYDAVVEDFVELAKVRDGKIQSMVTQSTYNILEDTLAQRTYETNGDYNVSTHQIDIREHLKVNNNGGVFNAADGGDESKFVSVMKPGISYVRGRRIENVGEELVIVDKARDTDVLNNTPVAVATGNYLVTKNSKGVPVISRTVRYKLLNA…
1109	YCKPNGGDFGDPITTDANGAVKG	putative_virulence-associated_VriC_protein	1e-13	69.26	MQSTNLNRRPYWDDWNPGKRFSRILFRPMPIKVQTRELNQMQTILQDQIEKLGNHLFKDGSMVIPGGLTITNAAVSLKFTLAGGTEFTDLEGISELYVLGKDNNAKARVLSLERDLSAPDTMLAILEMTEAGNADGFHVNDNLYFQTYDVNDNFIRIGYGIAAAVTGSIVARMTKGVYFIRGMFLDVDDATLIVDKTSNTSSHRVGFKVTETIVTESEDESLYSNAQGTINSKAPGAHRLRIDLVLSRFDYDAVVEDFVELAKVRDGKIQSMVTQSTYNILEDTLAQRTYETNGDYNVSTHQIDIREHLKVNNNGGVFNAADGGDESKFVSVMKPGISYVRGRRIENVGEELVIVDKARDTDVLNNTPVAVATGNYLVTKNSKGVPVISRTVRYKLLNA…
1167	YCKPNGGDFGDPITTDANGAVKG	putative_virulence-associated_VriC_protein	1e-13	57.19	MQSTNLNRRPYWDDWNPGKRFSRILFRPMPIKVQTRELNQMQTILQDQIEKLGNHLFKDGSMVIPGGLTITNAAVSLKFTLAGGTEFTDLEGISELYVLGKDNNAKARVLSLERDLSAPDTMLAILEMTEAGNADGFHVNDNLYFQTYDVNDNFIRIGYGIAAAVTGSIVARMTKGVYFIRGMFLDVDDATLIVDKTSNTSSHRVGFKVTETIVTESEDESLYSNAQGTINSKAPGAHRLRIDLVLSRFDYDAVVEDFVELAKVRDGKIQSMVTQSTYNILEDTLAQRTYETNGDYNVSTHQIDIREHLKVNNNGGVFNAADGGDESKFVSVMKPGISYVRGRRIENVGEELVIVDKARDTDVLNNTPVAVATGNYLVTKNSKGVPVISRTVRYKLLNA…
1047	YFAHSSGDFFSADSYTSMDYKD	putative_virulence-associated_VriC_protein	2e-11	84.81	MQSTNLNRRPYWDDWNPGKRFSRILFRPMPIKVQTRELNQMQTILQDQIEKLGNHLFKDGSMVIPGGLTITNAAVSLKFTLAGGTEFTDLEGISELYVLGKDNNAKARVLSLERDLSAPDTMLAILEMTEAGNADGFHVNDNLYFQTYDVNDNFIRIGYGIAAAVTGSIVARMTKGVYFIRGMFLDVDDATLIVDKTSNTSSHRVGFKVTETIVTESEDESLYSNAQGTINSKAPGAHRLRIDLVLSRFDYDAVVEDFVELAKVRDGKIQSMVTQSTYNILEDTLAQRTYETNGDYNVSTHQIDIREHLKVNNNGGVFNAADGGDESKFVSVMKPGISYVRGRRIENVGEELVIVDKARDTDVLNNTPVAVATGNYLVTKNSKGVPVISRTVRYKLLNA…
1119	YFAHSSGDFFSADSYTSMDYKD	putative_virulence-associated_VriC_protein	2e-11	68.07	MQSTNLNRRPYWDDWNPGKRFSRILFRPMPIKVQTRELNQMQTILQDQIEKLGNHLFKDGSMVIPGGLTITNAAVSLKFTLAGGTEFTDLEGISELYVLGKDNNAKARVLSLERDLSAPDTMLAILEMTEAGNADGFHVNDNLYFQTYDVNDNFIRIGYGIAAAVTGSIVARMTKGVYFIRGMFLDVDDATLIVDKTSNTSSHRVGFKVTETIVTESEDESLYSNAQGTINSKAPGAHRLRIDLVLSRFDYDAVVEDFVELAKVRDGKIQSMVTQSTYNILEDTLAQRTYETNGDYNVSTHQIDIREHLKVNNNGGVFNAADGGDESKFVSVMKPGISYVRGRRIENVGEELVIVDKARDTDVLNNTPVAVATGNYLVTKNSKGVPVISRTVRYKLLNA…
1054	YGIAAAVTGSIVARM	putative_virulence-associated_VriC_protein	5e-06	83.23	MQSTNLNRRPYWDDWNPGKRFSRILFRPMPIKVQTRELNQMQTILQDQIEKLGNHLFKDGSMVIPGGLTITNAAVSLKFTLAGGTEFTDLEGISELYVLGKDNNAKARVLSLERDLSAPDTMLAILEMTEAGNADGFHVNDNLYFQTYDVNDNFIRIGYGIAAAVTGSIVARMTKGVYFIRGMFLDVDDATLIVDKTSNTSSHRVGFKVTETIVTESEDESLYSNAQGTINSKAPGAHRLRIDLVLSRFDYDAVVEDFVELAKVRDGKIQSMVTQSTYNILEDTLAQRTYETNGDYNVSTHQIDIREHLKVNNNGGVFNAADGGDESKFVSVMKPGISYVRGRRIENVGEELVIVDKARDTDVLNNTPVAVATGNYLVTKNSKGVPVISRTVRYKLLNA…
1201	YGVDPFEDVFKY	putative_virulence-associated_VriC_protein	8e-06	49.78	MQSTNLNRRPYWDDWNPGKRFSRILFRPMPIKVQTRELNQMQTILQDQIEKLGNHLFKDGSMVIPGGLTITNAAVSLKFTLAGGTEFTDLEGISELYVLGKDNNAKARVLSLERDLSAPDTMLAILEMTEAGNADGFHVNDNLYFQTYDVNDNFIRIGYGIAAAVTGSIVARMTKGVYFIRGMFLDVDDATLIVDKTSNTSSHRVGFKVTETIVTESEDESLYSNAQGTINSKAPGAHRLRIDLVLSRFDYDAVVEDFVELAKVRDGKIQSMVTQSTYNILEDTLAQRTYETNGDYNVSTHQIDIREHLKVNNNGGVFNAADGGDESKFVSVMKPGISYVRGRRIENVGEELVIVDKARDTDVLNNTPVAVATGNYLVTKNSKGVPVISRTVRYKLLNA…
1058	YLADNGVFGVARG	putative_virulence-associated_VriC_protein	9e-06	82.35	MQSTNLNRRPYWDDWNPGKRFSRILFRPMPIKVQTRELNQMQTILQDQIEKLGNHLFKDGSMVIPGGLTITNAAVSLKFTLAGGTEFTDLEGISELYVLGKDNNAKARVLSLERDLSAPDTMLAILEMTEAGNADGFHVNDNLYFQTYDVNDNFIRIGYGIAAAVTGSIVARMTKGVYFIRGMFLDVDDATLIVDKTSNTSSHRVGFKVTETIVTESEDESLYSNAQGTINSKAPGAHRLRIDLVLSRFDYDAVVEDFVELAKVRDGKIQSMVTQSTYNILEDTLAQRTYETNGDYNVSTHQIDIREHLKVNNNGGVFNAADGGDESKFVSVMKPGISYVRGRRIENVGEELVIVDKARDTDVLNNTPVAVATGNYLVTKNSKGVPVISRTVRYKLLNA…
1118	YLADNGVFGVARG	putative_virulence-associated_VriC_protein	9e-06	68.26	MQSTNLNRRPYWDDWNPGKRFSRILFRPMPIKVQTRELNQMQTILQDQIEKLGNHLFKDGSMVIPGGLTITNAAVSLKFTLAGGTEFTDLEGISELYVLGKDNNAKARVLSLERDLSAPDTMLAILEMTEAGNADGFHVNDNLYFQTYDVNDNFIRIGYGIAAAVTGSIVARMTKGVYFIRGMFLDVDDATLIVDKTSNTSSHRVGFKVTETIVTESEDESLYSNAQGTINSKAPGAHRLRIDLVLSRFDYDAVVEDFVELAKVRDGKIQSMVTQSTYNILEDTLAQRTYETNGDYNVSTHQIDIREHLKVNNNGGVFNAADGGDESKFVSVMKPGISYVRGRRIENVGEELVIVDKARDTDVLNNTPVAVATGNYLVTKNSKGVPVISRTVRYKLLNA…
1154	YNILEDTLAQRT	putative_virulence-associated_VriC_protein	2e-04	60.42	MQSTNLNRRPYWDDWNPGKRFSRILFRPMPIKVQTRELNQMQTILQDQIEKLGNHLFKDGSMVIPGGLTITNAAVSLKFTLAGGTEFTDLEGISELYVLGKDNNAKARVLSLERDLSAPDTMLAILEMTEAGNADGFHVNDNLYFQTYDVNDNFIRIGYGIAAAVTGSIVARMTKGVYFIRGMFLDVDDATLIVDKTSNTSSHRVGFKVTETIVTESEDESLYSNAQGTINSKAPGAHRLRIDLVLSRFDYDAVVEDFVELAKVRDGKIQSMVTQSTYNILEDTLAQRTYETNGDYNVSTHQIDIREHLKVNNNGGVFNAADGGDESKFVSVMKPGISYVRGRRIENVGEELVIVDKARDTDVLNNTPVAVATGNYLVTKNSKGVPVISRTVRYKLLNA…
1016	YQYFAHSSGDFFSADSYTSMDYKD	putative_virulence-associated_VriC_protein	4e-13	95.28	MQSTNLNRRPYWDDWNPGKRFSRILFRPMPIKVQTRELNQMQTILQDQIEKLGNHLFKDGSMVIPGGLTITNAAVSLKFTLAGGTEFTDLEGISELYVLGKDNNAKARVLSLERDLSAPDTMLAILEMTEAGNADGFHVNDNLYFQTYDVNDNFIRIGYGIAAAVTGSIVARMTKGVYFIRGMFLDVDDATLIVDKTSNTSSHRVGFKVTETIVTESEDESLYSNAQGTINSKAPGAHRLRIDLVLSRFDYDAVVEDFVELAKVRDGKIQSMVTQSTYNILEDTLAQRTYETNGDYNVSTHQIDIREHLKVNNNGGVFNAADGGDESKFVSVMKPGISYVRGRRIENVGEELVIVDKARDTDVLNNTPVAVATGNYLVTKNSKGVPVISRTVRYKLLNA…
1020	YQYFAHSSGDFFSADSYTSMDYKD	putative_virulence-associated_VriC_protein	4e-13	93.86	MQSTNLNRRPYWDDWNPGKRFSRILFRPMPIKVQTRELNQMQTILQDQIEKLGNHLFKDGSMVIPGGLTITNAAVSLKFTLAGGTEFTDLEGISELYVLGKDNNAKARVLSLERDLSAPDTMLAILEMTEAGNADGFHVNDNLYFQTYDVNDNFIRIGYGIAAAVTGSIVARMTKGVYFIRGMFLDVDDATLIVDKTSNTSSHRVGFKVTETIVTESEDESLYSNAQGTINSKAPGAHRLRIDLVLSRFDYDAVVEDFVELAKVRDGKIQSMVTQSTYNILEDTLAQRTYETNGDYNVSTHQIDIREHLKVNNNGGVFNAADGGDESKFVSVMKPGISYVRGRRIENVGEELVIVDKARDTDVLNNTPVAVATGNYLVTKNSKGVPVISRTVRYKLLNA…
1032	YSFSPEFSLYSAAKS	putative_virulence-associated_VriC_protein	5e-06	88.42	MQSTNLNRRPYWDDWNPGKRFSRILFRPMPIKVQTRELNQMQTILQDQIEKLGNHLFKDGSMVIPGGLTITNAAVSLKFTLAGGTEFTDLEGISELYVLGKDNNAKARVLSLERDLSAPDTMLAILEMTEAGNADGFHVNDNLYFQTYDVNDNFIRIGYGIAAAVTGSIVARMTKGVYFIRGMFLDVDDATLIVDKTSNTSSHRVGFKVTETIVTESEDESLYSNAQGTINSKAPGAHRLRIDLVLSRFDYDAVVEDFVELAKVRDGKIQSMVTQSTYNILEDTLAQRTYETNGDYNVSTHQIDIREHLKVNNNGGVFNAADGGDESKFVSVMKPGISYVRGRRIENVGEELVIVDKARDTDVLNNTPVAVATGNYLVTKNSKGVPVISRTVRYKLLNA…
983	YTAPMIDGDDLSVIFNSYGVDPFEDVFKY	putative_virulence-associated_VriC_protein	6e-17	109.09	MQSTNLNRRPYWDDWNPGKRFSRILFRPMPIKVQTRELNQMQTILQDQIEKLGNHLFKDGSMVIPGGLTITNAAVSLKFTLAGGTEFTDLEGISELYVLGKDNNAKARVLSLERDLSAPDTMLAILEMTEAGNADGFHVNDNLYFQTYDVNDNFIRIGYGIAAAVTGSIVARMTKGVYFIRGMFLDVDDATLIVDKTSNTSSHRVGFKVTETIVTESEDESLYSNAQGTINSKAPGAHRLRIDLVLSRFDYDAVVEDFVELAKVRDGKIQSMVTQSTYNILEDTLAQRTYETNGDYNVSTHQIDIREHLKVNNNGGVFNAADGGDESKFVSVMKPGISYVRGRRIENVGEELVIVDKARDTDVLNNTPVAVATGNYLVTKNSKGVPVISRTVRYKLLNA…
979	YTASTSTETSTSEVVVDQWRD	putative_virulence-associated_VriC_protein	5e-10	110.78	MQSTNLNRRPYWDDWNPGKRFSRILFRPMPIKVQTRELNQMQTILQDQIEKLGNHLFKDGSMVIPGGLTITNAAVSLKFTLAGGTEFTDLEGISELYVLGKDNNAKARVLSLERDLSAPDTMLAILEMTEAGNADGFHVNDNLYFQTYDVNDNFIRIGYGIAAAVTGSIVARMTKGVYFIRGMFLDVDDATLIVDKTSNTSSHRVGFKVTETIVTESEDESLYSNAQGTINSKAPGAHRLRIDLVLSRFDYDAVVEDFVELAKVRDGKIQSMVTQSTYNILEDTLAQRTYETNGDYNVSTHQIDIREHLKVNNNGGVFNAADGGDESKFVSVMKPGISYVRGRRIENVGEELVIVDKARDTDVLNNTPVAVATGNYLVTKNSKGVPVISRTVRYKLLNA…
1048	YTASTSTETSTSEVVVDQWRD	putative_virulence-associated_VriC_protein	5e-10	84.59	MQSTNLNRRPYWDDWNPGKRFSRILFRPMPIKVQTRELNQMQTILQDQIEKLGNHLFKDGSMVIPGGLTITNAAVSLKFTLAGGTEFTDLEGISELYVLGKDNNAKARVLSLERDLSAPDTMLAILEMTEAGNADGFHVNDNLYFQTYDVNDNFIRIGYGIAAAVTGSIVARMTKGVYFIRGMFLDVDDATLIVDKTSNTSSHRVGFKVTETIVTESEDESLYSNAQGTINSKAPGAHRLRIDLVLSRFDYDAVVEDFVELAKVRDGKIQSMVTQSTYNILEDTLAQRTYETNGDYNVSTHQIDIREHLKVNNNGGVFNAADGGDESKFVSVMKPGISYVRGRRIENVGEELVIVDKARDTDVLNNTPVAVATGNYLVTKNSKGVPVISRTVRYKLLNA…
1142	YTASTSTETSTSEVVVDQWRDP	putative_virulence-associated_VriC_protein	5e-11	63.29	MQSTNLNRRPYWDDWNPGKRFSRILFRPMPIKVQTRELNQMQTILQDQIEKLGNHLFKDGSMVIPGGLTITNAAVSLKFTLAGGTEFTDLEGISELYVLGKDNNAKARVLSLERDLSAPDTMLAILEMTEAGNADGFHVNDNLYFQTYDVNDNFIRIGYGIAAAVTGSIVARMTKGVYFIRGMFLDVDDATLIVDKTSNTSSHRVGFKVTETIVTESEDESLYSNAQGTINSKAPGAHRLRIDLVLSRFDYDAVVEDFVELAKVRDGKIQSMVTQSTYNILEDTLAQRTYETNGDYNVSTHQIDIREHLKVNNNGGVFNAADGGDESKFVSVMKPGISYVRGRRIENVGEELVIVDKARDTDVLNNTPVAVATGNYLVTKNSKGVPVISRTVRYKLLNA…
989	YTGVFFTSSNGSTWSPNQMADMKF	putative_virulence-associated_VriC_protein	9e-14	105.97	MQSTNLNRRPYWDDWNPGKRFSRILFRPMPIKVQTRELNQMQTILQDQIEKLGNHLFKDGSMVIPGGLTITNAAVSLKFTLAGGTEFTDLEGISELYVLGKDNNAKARVLSLERDLSAPDTMLAILEMTEAGNADGFHVNDNLYFQTYDVNDNFIRIGYGIAAAVTGSIVARMTKGVYFIRGMFLDVDDATLIVDKTSNTSSHRVGFKVTETIVTESEDESLYSNAQGTINSKAPGAHRLRIDLVLSRFDYDAVVEDFVELAKVRDGKIQSMVTQSTYNILEDTLAQRTYETNGDYNVSTHQIDIREHLKVNNNGGVFNAADGGDESKFVSVMKPGISYVRGRRIENVGEELVIVDKARDTDVLNNTPVAVATGNYLVTKNSKGVPVISRTVRYKLLNA…
2786	KLNSSSLSDDVRT	hypothetical_protein	2e-04	84.89	MATQAERSGLDIRGILTAVVASALVSAASFLWFMGGMETRVNVLERDSNKMDQVLQKVNDMSERMAIMNTDLAYVKQNMAELKLNSSSLSDDVRTLRITVSDLQQRGNNNGRQ
2787	RMAIMNTDLAYVKQ	hypothetical_protein	2e-06	83.19	MATQAERSGLDIRGILTAVVASALVSAASFLWFMGGMETRVNVLERDSNKMDQVLQKVNDMSERMAIMNTDLAYVKQNMAELKLNSSSLSDDVRTLRITVSDLQQRGNNNGRQ
2341	ATIDETLAFRC	putative_neck_protein	9e-05	70.78	MAVNKIRDKKSFMNYVLRKLGAPVIQINLDSSQVEDAVDDALQKFWEYHRDGSQDAFFLYQVKQEDIDKGYIEFPEDIDDVIEVIPGPPIESIGNWATPQWQMAQAMLVPKAALVSIRLIDYVSMQQRLSDITSVLNVRRNFVYKKFQRRLYPQFAATIDETLAFRCYQNIDPESEENAEAWNDMWLKAYATALVKRRWAEVLKKARGIRLPGGIELDGDSMFSEAETEIERLEEELRTGQQYPIDFMMG
2337	KGYIEFPEDIDDVIEVIPGPPIESIGNWATPQWQM	putative_neck_protein	4e-22	78.13	MAVNKIRDKKSFMNYVLRKLGAPVIQINLDSSQVEDAVDDALQKFWEYHRDGSQDAFFLYQVKQEDIDKGYIEFPEDIDDVIEVIPGPPIESIGNWATPQWQMAQAMLVPKAALVSIRLIDYVSMQQRLSDITSVLNVRRNFVYKKFQRRLYPQFAATIDETLAFRCYQNIDPESEENAEAWNDMWLKAYATALVKRRWAEVLKKARGIRLPGGIELDGDSMFSEAETEIERLEEELRTGQQYPIDFMMG
2343	KGYIEFPEDIDDVIEVIPGPPIESIGNWATPQWQMAQA	putative_neck_protein	3e-24	68.48	MAVNKIRDKKSFMNYVLRKLGAPVIQINLDSSQVEDAVDDALQKFWEYHRDGSQDAFFLYQVKQEDIDKGYIEFPEDIDDVIEVIPGPPIESIGNWATPQWQMAQAMLVPKAALVSIRLIDYVSMQQRLSDITSVLNVRRNFVYKKFQRRLYPQFAATIDETLAFRCYQNIDPESEENAEAWNDMWLKAYATALVKRRWAEVLKKARGIRLPGGIELDGDSMFSEAETEIERLEEELRTGQQYPIDFMMG
2353	KKSFMNYVLRK	putative_neck_protein	3e-04	47.18	MAVNKIRDKKSFMNYVLRKLGAPVIQINLDSSQVEDAVDDALQKFWEYHRDGSQDAFFLYQVKQEDIDKGYIEFPEDIDDVIEVIPGPPIESIGNWATPQWQMAQAMLVPKAALVSIRLIDYVSMQQRLSDITSVLNVRRNFVYKKFQRRLYPQFAATIDETLAFRCYQNIDPESEENAEAWNDMWLKAYATALVKRRWAEVLKKARGIRLPGGIELDGDSMFSEAETEIERLEEELRTGQQYPIDFMMG
2322	KLGAPVIQINLDSSQVEDAVDDALQKF	putative_neck_protein	3e-14	164.75	MAVNKIRDKKSFMNYVLRKLGAPVIQINLDSSQVEDAVDDALQKFWEYHRDGSQDAFFLYQVKQEDIDKGYIEFPEDIDDVIEVIPGPPIESIGNWATPQWQMAQAMLVPKAALVSIRLIDYVSMQQRLSDITSVLNVRRNFVYKKFQRRLYPQFAATIDETLAFRCYQNIDPESEENAEAWNDMWLKAYATALVKRRWAEVLKKARGIRLPGGIELDGDSMFSEAETEIERLEEELRTGQQYPIDFMMG
2351	KLGAPVIQINLDSSQVEDAVDDALQKF	putative_neck_protein	3e-14	52.76	MAVNKIRDKKSFMNYVLRKLGAPVIQINLDSSQVEDAVDDALQKFWEYHRDGSQDAFFLYQVKQEDIDKGYIEFPEDIDDVIEVIPGPPIESIGNWATPQWQMAQAMLVPKAALVSIRLIDYVSMQQRLSDITSVLNVRRNFVYKKFQRRLYPQFAATIDETLAFRCYQNIDPESEENAEAWNDMWLKAYATALVKRRWAEVLKKARGIRLPGGIELDGDSMFSEAETEIERLEEELRTGQQYPIDFMMG
2336	KSFMNYVLRK	putative_neck_protein	0.001	81.32	MAVNKIRDKKSFMNYVLRKLGAPVIQINLDSSQVEDAVDDALQKFWEYHRDGSQDAFFLYQVKQEDIDKGYIEFPEDIDDVIEVIPGPPIESIGNWATPQWQMAQAMLVPKAALVSIRLIDYVSMQQRLSDITSVLNVRRNFVYKKFQRRLYPQFAATIDETLAFRCYQNIDPESEENAEAWNDMWLKAYATALVKRRWAEVLKKARGIRLPGGIELDGDSMFSEAETEIERLEEELRTGQQYPIDFMMG
2344	KSFMNYVLRK	putative_neck_protein	0.001	66.65	MAVNKIRDKKSFMNYVLRKLGAPVIQINLDSSQVEDAVDDALQKFWEYHRDGSQDAFFLYQVKQEDIDKGYIEFPEDIDDVIEVIPGPPIESIGNWATPQWQMAQAMLVPKAALVSIRLIDYVSMQQRLSDITSVLNVRRNFVYKKFQRRLYPQFAATIDETLAFRCYQNIDPESEENAEAWNDMWLKAYATALVKRRWAEVLKKARGIRLPGGIELDGDSMFSEAETEIERLEEELRTGQQYPIDFMMG
2345	NLDSSQVEDAVDDALQKF	putative_neck_protein	5e-08	63.27	MAVNKIRDKKSFMNYVLRKLGAPVIQINLDSSQVEDAVDDALQKFWEYHRDGSQDAFFLYQVKQEDIDKGYIEFPEDIDDVIEVIPGPPIESIGNWATPQWQMAQAMLVPKAALVSIRLIDYVSMQQRLSDITSVLNVRRNFVYKKFQRRLYPQFAATIDETLAFRCYQNIDPESEENAEAWNDMWLKAYATALVKRRWAEVLKKARGIRLPGGIELDGDSMFSEAETEIERLEEELRTGQQYPIDFMMG
2326	RCYQNIDPESEENAEAWNDMWLKA	putative_neck_protein	2e-14	119.26	MAVNKIRDKKSFMNYVLRKLGAPVIQINLDSSQVEDAVDDALQKFWEYHRDGSQDAFFLYQVKQEDIDKGYIEFPEDIDDVIEVIPGPPIESIGNWATPQWQMAQAMLVPKAALVSIRLIDYVSMQQRLSDITSVLNVRRNFVYKKFQRRLYPQFAATIDETLAFRCYQNIDPESEENAEAWNDMWLKAYATALVKRRWAEVLKKARGIRLPGGIELDGDSMFSEAETEIERLEEELRTGQQYPIDFMMG
2330	RCYQNIDPESEENAEAWNDMWLKA	putative_neck_protein	2e-14	98.84	MAVNKIRDKKSFMNYVLRKLGAPVIQINLDSSQVEDAVDDALQKFWEYHRDGSQDAFFLYQVKQEDIDKGYIEFPEDIDDVIEVIPGPPIESIGNWATPQWQMAQAMLVPKAALVSIRLIDYVSMQQRLSDITSVLNVRRNFVYKKFQRRLYPQFAATIDETLAFRCYQNIDPESEENAEAWNDMWLKAYATALVKRRWAEVLKKARGIRLPGGIELDGDSMFSEAETEIERLEEELRTGQQYPIDFMMG
2331	RCYQNIDPESEENAEAWNDMWLKA	putative_neck_protein	2e-14	97.55	MAVNKIRDKKSFMNYVLRKLGAPVIQINLDSSQVEDAVDDALQKFWEYHRDGSQDAFFLYQVKQEDIDKGYIEFPEDIDDVIEVIPGPPIESIGNWATPQWQMAQAMLVPKAALVSIRLIDYVSMQQRLSDITSVLNVRRNFVYKKFQRRLYPQFAATIDETLAFRCYQNIDPESEENAEAWNDMWLKAYATALVKRRWAEVLKKARGIRLPGGIELDGDSMFSEAETEIERLEEELRTGQQYPIDFMMG
2342	RCYQNIDPESEENAEAWNDMWLKA	putative_neck_protein	2e-14	69.64	MAVNKIRDKKSFMNYVLRKLGAPVIQINLDSSQVEDAVDDALQKFWEYHRDGSQDAFFLYQVKQEDIDKGYIEFPEDIDDVIEVIPGPPIESIGNWATPQWQMAQAMLVPKAALVSIRLIDYVSMQQRLSDITSVLNVRRNFVYKKFQRRLYPQFAATIDETLAFRCYQNIDPESEENAEAWNDMWLKAYATALVKRRWAEVLKKARGIRLPGGIELDGDSMFSEAETEIERLEEELRTGQQYPIDFMMG
2349	RCYQPSUBNIDPESEENAEAWNDMWLKA	putative_neck_protein	3e-12	57.9	MAVNKIRDKKSFMNYVLRKLGAPVIQINLDSSQVEDAVDDALQKFWEYHRDGSQDAFFLYQVKQEDIDKGYIEFPEDIDDVIEVIPGPPIESIGNWATPQWQMAQAMLVPKAALVSIRLIDYVSMQQRLSDITSVLNVRRNFVYKKFQRRLYPQFAATIDETLAFRCYQNIDPESEENAEAWNDMWLKAYATALVKRRWAEVLKKARGIRLPGGIELDGDSMFSEAETEIERLEEELRTGQQYPIDFMMG
2327	RDGSQDAFFLYQVKQ	putative_neck_protein	6e-07	113.98	MAVNKIRDKKSFMNYVLRKLGAPVIQINLDSSQVEDAVDDALQKFWEYHRDGSQDAFFLYQVKQEDIDKGYIEFPEDIDDVIEVIPGPPIESIGNWATPQWQMAQAMLVPKAALVSIRLIDYVSMQQRLSDITSVLNVRRNFVYKKFQRRLYPQFAATIDETLAFRCYQNIDPESEENAEAWNDMWLKAYATALVKRRWAEVLKKARGIRLPGGIELDGDSMFSEAETEIERLEEELRTGQQYPIDFMMG
2324	RKLGAPVIQINLDSSQVEDAVDDALQKF	putative_neck_protein	4e-15	130.59	MAVNKIRDKKSFMNYVLRKLGAPVIQINLDSSQVEDAVDDALQKFWEYHRDGSQDAFFLYQVKQEDIDKGYIEFPEDIDDVIEVIPGPPIESIGNWATPQWQMAQAMLVPKAALVSIRLIDYVSMQQRLSDITSVLNVRRNFVYKKFQRRLYPQFAATIDETLAFRCYQNIDPESEENAEAWNDMWLKAYATALVKRRWAEVLKKARGIRLPGGIELDGDSMFSEAETEIERLEEELRTGQQYPIDFMMG
2350	RKLGAPVIQINLDSSQVEDAVDDALQKF	putative_neck_protein	4e-15	55.6	MAVNKIRDKKSFMNYVLRKLGAPVIQINLDSSQVEDAVDDALQKFWEYHRDGSQDAFFLYQVKQEDIDKGYIEFPEDIDDVIEVIPGPPIESIGNWATPQWQMAQAMLVPKAALVSIRLIDYVSMQQRLSDITSVLNVRRNFVYKKFQRRLYPQFAATIDETLAFRCYQNIDPESEENAEAWNDMWLKAYATALVKRRWAEVLKKARGIRLPGGIELDGDSMFSEAETEIERLEEELRTGQQYPIDFMMG
2354	RKLGAPVIQINLDSSQVEDAVDDALQKF	putative_neck_protein	4e-15	45.01	MAVNKIRDKKSFMNYVLRKLGAPVIQINLDSSQVEDAVDDALQKFWEYHRDGSQDAFFLYQVKQEDIDKGYIEFPEDIDDVIEVIPGPPIESIGNWATPQWQMAQAMLVPKAALVSIRLIDYVSMQQRLSDITSVLNVRRNFVYKKFQRRLYPQFAATIDETLAFRCYQNIDPESEENAEAWNDMWLKAYATALVKRRWAEVLKKARGIRLPGGIELDGDSMFSEAETEIERLEEELRTGQQYPIDFMMG
2333	RLIDYVSMQQRL	putative_neck_protein	2e-04	89.51	MAVNKIRDKKSFMNYVLRKLGAPVIQINLDSSQVEDAVDDALQKFWEYHRDGSQDAFFLYQVKQEDIDKGYIEFPEDIDDVIEVIPGPPIESIGNWATPQWQMAQAMLVPKAALVSIRLIDYVSMQQRLSDITSVLNVRRNFVYKKFQRRLYPQFAATIDETLAFRCYQNIDPESEENAEAWNDMWLKAYATALVKRRWAEVLKKARGIRLPGGIELDGDSMFSEAETEIERLEEELRTGQQYPIDFMMG
2335	RLIDYVSMQQRL	putative_neck_protein	2e-04	88.11	MAVNKIRDKKSFMNYVLRKLGAPVIQINLDSSQVEDAVDDALQKFWEYHRDGSQDAFFLYQVKQEDIDKGYIEFPEDIDDVIEVIPGPPIESIGNWATPQWQMAQAMLVPKAALVSIRLIDYVSMQQRLSDITSVLNVRRNFVYKKFQRRLYPQFAATIDETLAFRCYQNIDPESEENAEAWNDMWLKAYATALVKRRWAEVLKKARGIRLPGGIELDGDSMFSEAETEIERLEEELRTGQQYPIDFMMG
2323	RLPGGIELDGDSMFSEAETEIERL	putative_neck_protein	1e-12	142.87	MAVNKIRDKKSFMNYVLRKLGAPVIQINLDSSQVEDAVDDALQKFWEYHRDGSQDAFFLYQVKQEDIDKGYIEFPEDIDDVIEVIPGPPIESIGNWATPQWQMAQAMLVPKAALVSIRLIDYVSMQQRLSDITSVLNVRRNFVYKKFQRRLYPQFAATIDETLAFRCYQNIDPESEENAEAWNDMWLKAYATALVKRRWAEVLKKARGIRLPGGIELDGDSMFSEAETEIERLEEELRTGQQYPIDFMMG
2334	RLPGGIELDGDSMFSEAETEIERL	putative_neck_protein	1e-12	89.33	MAVNKIRDKKSFMNYVLRKLGAPVIQINLDSSQVEDAVDDALQKFWEYHRDGSQDAFFLYQVKQEDIDKGYIEFPEDIDDVIEVIPGPPIESIGNWATPQWQMAQAMLVPKAALVSIRLIDYVSMQQRLSDITSVLNVRRNFVYKKFQRRLYPQFAATIDETLAFRCYQNIDPESEENAEAWNDMWLKAYATALVKRRWAEVLKKARGIRLPGGIELDGDSMFSEAETEIERLEEELRTGQQYPIDFMMG
2325	RLPGGIELDGDSMFSEAETEIERLEEELRT	putative_neck_protein	7e-16	120.85	MAVNKIRDKKSFMNYVLRKLGAPVIQINLDSSQVEDAVDDALQKFWEYHRDGSQDAFFLYQVKQEDIDKGYIEFPEDIDDVIEVIPGPPIESIGNWATPQWQMAQAMLVPKAALVSIRLIDYVSMQQRLSDITSVLNVRRNFVYKKFQRRLYPQFAATIDETLAFRCYQNIDPESEENAEAWNDMWLKAYATALVKRRWAEVLKKARGIRLPGGIELDGDSMFSEAETEIERLEEELRTGQQYPIDFMMG
2332	RLPGGIELDGDSMFSEAETEIERLEEELRT	putative_neck_protein	7e-16	96.47	MAVNKIRDKKSFMNYVLRKLGAPVIQINLDSSQVEDAVDDALQKFWEYHRDGSQDAFFLYQVKQEDIDKGYIEFPEDIDDVIEVIPGPPIESIGNWATPQWQMAQAMLVPKAALVSIRLIDYVSMQQRLSDITSVLNVRRNFVYKKFQRRLYPQFAATIDETLAFRCYQNIDPESEENAEAWNDMWLKAYATALVKRRWAEVLKKARGIRLPGGIELDGDSMFSEAETEIERLEEELRTGQQYPIDFMMG
2329	RLSDITSVLNVRR	putative_neck_protein	4e-05	102.94	MAVNKIRDKKSFMNYVLRKLGAPVIQINLDSSQVEDAVDDALQKFWEYHRDGSQDAFFLYQVKQEDIDKGYIEFPEDIDDVIEVIPGPPIESIGNWATPQWQMAQAMLVPKAALVSIRLIDYVSMQQRLSDITSVLNVRRNFVYKKFQRRLYPQFAATIDETLAFRCYQNIDPESEENAEAWNDMWLKAYATALVKRRWAEVLKKARGIRLPGGIELDGDSMFSEAETEIERLEEELRTGQQYPIDFMMG
2328	RLYPQFAATIDETLAFRC	putative_neck_protein	5e-10	110.61	MAVNKIRDKKSFMNYVLRKLGAPVIQINLDSSQVEDAVDDALQKFWEYHRDGSQDAFFLYQVKQEDIDKGYIEFPEDIDDVIEVIPGPPIESIGNWATPQWQMAQAMLVPKAALVSIRLIDYVSMQQRLSDITSVLNVRRNFVYKKFQRRLYPQFAATIDETLAFRCYQNIDPESEENAEAWNDMWLKAYATALVKRRWAEVLKKARGIRLPGGIELDGDSMFSEAETEIERLEEELRTGQQYPIDFMMG
2339	RLYPQFAATIDETLAFRC	putative_neck_protein	5e-10	73.99	MAVNKIRDKKSFMNYVLRKLGAPVIQINLDSSQVEDAVDDALQKFWEYHRDGSQDAFFLYQVKQEDIDKGYIEFPEDIDDVIEVIPGPPIESIGNWATPQWQMAQAMLVPKAALVSIRLIDYVSMQQRLSDITSVLNVRRNFVYKKFQRRLYPQFAATIDETLAFRCYQNIDPESEENAEAWNDMWLKAYATALVKRRWAEVLKKARGIRLPGGIELDGDSMFSEAETEIERLEEELRTGQQYPIDFMMG
2346	RLYPQFAATIDETLAFRC	putative_neck_protein	5e-10	63.26	MAVNKIRDKKSFMNYVLRKLGAPVIQINLDSSQVEDAVDDALQKFWEYHRDGSQDAFFLYQVKQEDIDKGYIEFPEDIDDVIEVIPGPPIESIGNWATPQWQMAQAMLVPKAALVSIRLIDYVSMQQRLSDITSVLNVRRNFVYKKFQRRLYPQFAATIDETLAFRCYQNIDPESEENAEAWNDMWLKAYATALVKRRWAEVLKKARGIRLPGGIELDGDSMFSEAETEIERLEEELRTGQQYPIDFMMG
2352	RLYPQFAATIDETLAFRC	putative_neck_protein	5e-10	50.1	MAVNKIRDKKSFMNYVLRKLGAPVIQINLDSSQVEDAVDDALQKFWEYHRDGSQDAFFLYQVKQEDIDKGYIEFPEDIDDVIEVIPGPPIESIGNWATPQWQMAQAMLVPKAALVSIRLIDYVSMQQRLSDITSVLNVRRNFVYKKFQRRLYPQFAATIDETLAFRCYQNIDPESEENAEAWNDMWLKAYATALVKRRWAEVLKKARGIRLPGGIELDGDSMFSEAETEIERLEEELRTGQQYPIDFMMG
2338	RTGQQYPIDFMMG	putative_neck_protein	2e-06	76.51	MAVNKIRDKKSFMNYVLRKLGAPVIQINLDSSQVEDAVDDALQKFWEYHRDGSQDAFFLYQVKQEDIDKGYIEFPEDIDDVIEVIPGPPIESIGNWATPQWQMAQAMLVPKAALVSIRLIDYVSMQQRLSDITSVLNVRRNFVYKKFQRRLYPQFAATIDETLAFRCYQNIDPESEENAEAWNDMWLKAYATALVKRRWAEVLKKARGIRLPGGIELDGDSMFSEAETEIERLEEELRTGQQYPIDFMMG
2340	RTGQQYPIDFMMG	putative_neck_protein	2e-06	72.76	MAVNKIRDKKSFMNYVLRKLGAPVIQINLDSSQVEDAVDDALQKFWEYHRDGSQDAFFLYQVKQEDIDKGYIEFPEDIDDVIEVIPGPPIESIGNWATPQWQMAQAMLVPKAALVSIRLIDYVSMQQRLSDITSVLNVRRNFVYKKFQRRLYPQFAATIDETLAFRCYQNIDPESEENAEAWNDMWLKAYATALVKRRWAEVLKKARGIRLPGGIELDGDSMFSEAETEIERLEEELRTGQQYPIDFMMG
2347	RTGQQYPIDFMMG	putative_neck_protein	2e-06	60.97	MAVNKIRDKKSFMNYVLRKLGAPVIQINLDSSQVEDAVDDALQKFWEYHRDGSQDAFFLYQVKQEDIDKGYIEFPEDIDDVIEVIPGPPIESIGNWATPQWQMAQAMLVPKAALVSIRLIDYVSMQQRLSDITSVLNVRRNFVYKKFQRRLYPQFAATIDETLAFRCYQNIDPESEENAEAWNDMWLKAYATALVKRRWAEVLKKARGIRLPGGIELDGDSMFSEAETEIERLEEELRTGQQYPIDFMMG
2348	RTGQQYPIDFMMG	putative_neck_protein	2e-06	60.65	MAVNKIRDKKSFMNYVLRKLGAPVIQINLDSSQVEDAVDDALQKFWEYHRDGSQDAFFLYQVKQEDIDKGYIEFPEDIDDVIEVIPGPPIESIGNWATPQWQMAQAMLVPKAALVSIRLIDYVSMQQRLSDITSVLNVRRNFVYKKFQRRLYPQFAATIDETLAFRCYQNIDPESEENAEAWNDMWLKAYATALVKRRWAEVLKKARGIRLPGGIELDGDSMFSEAETEIERLEEELRTGQQYPIDFMMG
2649	CTLFQYGNEDFDTGVSEIDDIDKRL	neck_and_head_completion_protein	4e-14	87.61	MATSKYFNYTAHQGTQKLIDDLVVEMIQLRGIDVKYIPRSIVEKYPILNEAEHKFDQAFDIEVYMQDYQGFNTQMWEKFGGIQLQDEVTFTIARRRFSEVIGNGPGLEQMPQEGDLIYLPMANKIFKVNNPNNDEEFMQFGKWYTYSLPCTLFQYGNEDFDTGVSEIDDIDKRLQDLDGDGVYKDASLQTDNQFADEIEKDLSPNKMKIDFGE
2659	FQYGNEDFDTGVSEIDDIDKRL	neck_and_head_completion_protein	2e-11	42.64	MATSKYFNYTAHQGTQKLIDDLVVEMIQLRGIDVKYIPRSIVEKYPILNEAEHKFDQAFDIEVYMQDYQGFNTQMWEKFGGIQLQDEVTFTIARRRFSEVIGNGPGLEQMPQEGDLIYLPMANKIFKVNNPNNDEEFMQFGKWYTYSLPCTLFQYGNEDFDTGVSEIDDIDKRLQDLDGDGVYKDASLQTDNQFADEIEKDLSPNKMKIDFGE
2644	KDASLQTDNQFADEIEKD	neck_and_head_completion_protein	4e-08	114.53	MATSKYFNYTAHQGTQKLIDDLVVEMIQLRGIDVKYIPRSIVEKYPILNEAEHKFDQAFDIEVYMQDYQGFNTQMWEKFGGIQLQDEVTFTIARRRFSEVIGNGPGLEQMPQEGDLIYLPMANKIFKVNNPNNDEEFMQFGKWYTYSLPCTLFQYGNEDFDTGVSEIDDIDKRLQDLDGDGVYKDASLQTDNQFADEIEKDLSPNKMKIDFGE
2647	KLIDDLVVEMIQLRG	neck_and_head_completion_protein	6e-06	97.09	MATSKYFNYTAHQGTQKLIDDLVVEMIQLRGIDVKYIPRSIVEKYPILNEAEHKFDQAFDIEVYMQDYQGFNTQMWEKFGGIQLQDEVTFTIARRRFSEVIGNGPGLEQMPQEGDLIYLPMANKIFKVNNPNNDEEFMQFGKWYTYSLPCTLFQYGNEDFDTGVSEIDDIDKRLQDLDGDGVYKDASLQTDNQFADEIEKDLSPNKMKIDFGE
2654	KLIDDLVVEMIQLRG	neck_and_head_completion_protein	6e-06	63.87	MATSKYFNYTAHQGTQKLIDDLVVEMIQLRGIDVKYIPRSIVEKYPILNEAEHKFDQAFDIEVYMQDYQGFNTQMWEKFGGIQLQDEVTFTIARRRFSEVIGNGPGLEQMPQEGDLIYLPMANKIFKVNNPNNDEEFMQFGKWYTYSLPCTLFQYGNEDFDTGVSEIDDIDKRLQDLDGDGVYKDASLQTDNQFADEIEKDLSPNKMKIDFGE
2645	KVNNPNNDEEFMQFGKW	neck_and_head_completion_protein	6e-09	113.59	MATSKYFNYTAHQGTQKLIDDLVVEMIQLRGIDVKYIPRSIVEKYPILNEAEHKFDQAFDIEVYMQDYQGFNTQMWEKFGGIQLQDEVTFTIARRRFSEVIGNGPGLEQMPQEGDLIYLPMANKIFKVNNPNNDEEFMQFGKWYTYSLPCTLFQYGNEDFDTGVSEIDDIDKRLQDLDGDGVYKDASLQTDNQFADEIEKDLSPNKMKIDFGE
2646	KVNNPNNDEEFMQFGKW	neck_and_head_completion_protein	6e-09	105.25	MATSKYFNYTAHQGTQKLIDDLVVEMIQLRGIDVKYIPRSIVEKYPILNEAEHKFDQAFDIEVYMQDYQGFNTQMWEKFGGIQLQDEVTFTIARRRFSEVIGNGPGLEQMPQEGDLIYLPMANKIFKVNNPNNDEEFMQFGKWYTYSLPCTLFQYGNEDFDTGVSEIDDIDKRLQDLDGDGVYKDASLQTDNQFADEIEKDLSPNKMKIDFGE
2653	KVNNPNNDEEFMQFGKW	neck_and_head_completion_protein	6e-09	76.48	MATSKYFNYTAHQGTQKLIDDLVVEMIQLRGIDVKYIPRSIVEKYPILNEAEHKFDQAFDIEVYMQDYQGFNTQMWEKFGGIQLQDEVTFTIARRRFSEVIGNGPGLEQMPQEGDLIYLPMANKIFKVNNPNNDEEFMQFGKWYTYSLPCTLFQYGNEDFDTGVSEIDDIDKRLQDLDGDGVYKDASLQTDNQFADEIEKDLSPNKMKIDFGE
2657	KVNNPNNDEEFMQFGKW	neck_and_head_completion_protein	6e-09	46.46	MATSKYFNYTAHQGTQKLIDDLVVEMIQLRGIDVKYIPRSIVEKYPILNEAEHKFDQAFDIEVYMQDYQGFNTQMWEKFGGIQLQDEVTFTIARRRFSEVIGNGPGLEQMPQEGDLIYLPMANKIFKVNNPNNDEEFMQFGKWYTYSLPCTLFQYGNEDFDTGVSEIDDIDKRLQDLDGDGVYKDASLQTDNQFADEIEKDLSPNKMKIDFGE
2648	KYPILNEAEHKF	neck_and_head_completion_protein	4e-05	93.42	MATSKYFNYTAHQGTQKLIDDLVVEMIQLRGIDVKYIPRSIVEKYPILNEAEHKFDQAFDIEVYMQDYQGFNTQMWEKFGGIQLQDEVTFTIARRRFSEVIGNGPGLEQMPQEGDLIYLPMANKIFKVNNPNNDEEFMQFGKWYTYSLPCTLFQYGNEDFDTGVSEIDDIDKRLQDLDGDGVYKDASLQTDNQFADEIEKDLSPNKMKIDFGE
2650	RFSEVIGNGPGLEQMPQEGDLIYLPMANKI	neck_and_head_completion_protein	4e-18	86.02	MATSKYFNYTAHQGTQKLIDDLVVEMIQLRGIDVKYIPRSIVEKYPILNEAEHKFDQAFDIEVYMQDYQGFNTQMWEKFGGIQLQDEVTFTIARRRFSEVIGNGPGLEQMPQEGDLIYLPMANKIFKVNNPNNDEEFMQFGKWYTYSLPCTLFQYGNEDFDTGVSEIDDIDKRLQDLDGDGVYKDASLQTDNQFADEIEKDLSPNKMKIDFGE
2655	RFSEVIGNGPGLEQMPQEGDLIYLPMANKI	neck_and_head_completion_protein	4e-18	56.57	MATSKYFNYTAHQGTQKLIDDLVVEMIQLRGIDVKYIPRSIVEKYPILNEAEHKFDQAFDIEVYMQDYQGFNTQMWEKFGGIQLQDEVTFTIARRRFSEVIGNGPGLEQMPQEGDLIYLPMANKIFKVNNPNNDEEFMQFGKWYTYSLPCTLFQYGNEDFDTGVSEIDDIDKRLQDLDGDGVYKDASLQTDNQFADEIEKDLSPNKMKIDFGE
2656	RFSEVIGNGPGLEQMPQEGDLIYLPMANKI	neck_and_head_completion_protein	4e-18	53.68	MATSKYFNYTAHQGTQKLIDDLVVEMIQLRGIDVKYIPRSIVEKYPILNEAEHKFDQAFDIEVYMQDYQGFNTQMWEKFGGIQLQDEVTFTIARRRFSEVIGNGPGLEQMPQEGDLIYLPMANKIFKVNNPNNDEEFMQFGKWYTYSLPCTLFQYGNEDFDTGVSEIDDIDKRLQDLDGDGVYKDASLQTDNQFADEIEKDLSPNKMKIDFGE
2658	RFSEVIGNGPGLEQMPQEGDLIYLPMANKI	neck_and_head_completion_protein	4e-18	44.25	MATSKYFNYTAHQGTQKLIDDLVVEMIQLRGIDVKYIPRSIVEKYPILNEAEHKFDQAFDIEVYMQDYQGFNTQMWEKFGGIQLQDEVTFTIARRRFSEVIGNGPGLEQMPQEGDLIYLPMANKIFKVNNPNNDEEFMQFGKWYTYSLPCTLFQYGNEDFDTGVSEIDDIDKRLQDLDGDGVYKDASLQTDNQFADEIEKDLSPNKMKIDFGE
2652	RLQDLDGDGVYKD	neck_and_head_completion_protein	2e-04	85.18	MATSKYFNYTAHQGTQKLIDDLVVEMIQLRGIDVKYIPRSIVEKYPILNEAEHKFDQAFDIEVYMQDYQGFNTQMWEKFGGIQLQDEVTFTIARRRFSEVIGNGPGLEQMPQEGDLIYLPMANKIFKVNNPNNDEEFMQFGKWYTYSLPCTLFQYGNEDFDTGVSEIDDIDKRLQDLDGDGVYKDASLQTDNQFADEIEKDLSPNKMKIDFGE
2651	YMQDYQGFNTQMWEKF	neck_and_head_completion_protein	2e-08	85.89	MATSKYFNYTAHQGTQKLIDDLVVEMIQLRGIDVKYIPRSIVEKYPILNEAEHKFDQAFDIEVYMQDYQGFNTQMWEKFGGIQLQDEVTFTIARRRFSEVIGNGPGLEQMPQEGDLIYLPMANKIFKVNNPNNDEEFMQFGKWYTYSLPCTLFQYGNEDFDTGVSEIDDIDKRLQDLDGDGVYKDASLQTDNQFADEIEKDLSPNKMKIDFGE
2687	FATMSFGQFEINKQ	proximal_tail_completion_and_sheath_stabilization	1e-06	89.95	MARPFEKYFYHESLLKYIHVFNAIMSDLKVKTERGLMEIPLHMAIGRRNDLNRNVPANMLPFATMSFGQFEINKQVTKSYHNQISTATARSKQRIPIIIDFEYNIRTKKLVEMLQVLEQIYSVFTPSIDCQIKDNDTLSQDQNVKIMLTSHTISDNWEGDAAESPHIDCTFNFQLHGHIYGEDYWVDDGSGGGDPNVIKEIIIEMSNDLNTPWSELPEWFRVDKDGIHHPED
2686	HGHIYGEDYWVDDGSGGGDPNVIKE	proximal_tail_completion_and_sheath_stabilization	1e-14	100.31	MARPFEKYFYHESLLKYIHVFNAIMSDLKVKTERGLMEIPLHMAIGRRNDLNRNVPANMLPFATMSFGQFEINKQVTKSYHNQISTATARSKQRIPIIIDFEYNIRTKKLVEMLQVLEQIYSVFTPSIDCQIKDNDTLSQDQNVKIMLTSHTISDNWEGDAAESPHIDCTFNFQLHGHIYGEDYWVDDGSGGGDPNVIKEIIIEMSNDLNTPWSELPEWFRVDKDGIHHPED
2698	HGHIYGEDYWVDDGSGGGDPNVIKE	proximal_tail_completion_and_sheath_stabilization	1e-14	47.79	MARPFEKYFYHESLLKYIHVFNAIMSDLKVKTERGLMEIPLHMAIGRRNDLNRNVPANMLPFATMSFGQFEINKQVTKSYHNQISTATARSKQRIPIIIDFEYNIRTKKLVEMLQVLEQIYSVFTPSIDCQIKDNDTLSQDQNVKIMLTSHTISDNWEGDAAESPHIDCTFNFQLHGHIYGEDYWVDDGSGGGDPNVIKEIIIEMSNDLNTPWSELPEWFRVDKDGIHHPED
2684	KLVEMLQVLEQIYSVFTPSIDCQIKD	proximal_tail_completion_and_sheath_stabilization	2e-14	105.47	MARPFEKYFYHESLLKYIHVFNAIMSDLKVKTERGLMEIPLHMAIGRRNDLNRNVPANMLPFATMSFGQFEINKQVTKSYHNQISTATARSKQRIPIIIDFEYNIRTKKLVEMLQVLEQIYSVFTPSIDCQIKDNDTLSQDQNVKIMLTSHTISDNWEGDAAESPHIDCTFNFQLHGHIYGEDYWVDDGSGGGDPNVIKEIIIEMSNDLNTPWSELPEWFRVDKDGIHHPED
2696	KLVEMLQVLEQIYSVFTPSIDCQIKD	proximal_tail_completion_and_sheath_stabilization	2e-14	49.3	MARPFEKYFYHESLLKYIHVFNAIMSDLKVKTERGLMEIPLHMAIGRRNDLNRNVPANMLPFATMSFGQFEINKQVTKSYHNQISTATARSKQRIPIIIDFEYNIRTKKLVEMLQVLEQIYSVFTPSIDCQIKDNDTLSQDQNVKIMLTSHTISDNWEGDAAESPHIDCTFNFQLHGHIYGEDYWVDDGSGGGDPNVIKEIIIEMSNDLNTPWSELPEWFRVDKDGIHHPED
2688	KYFYHESLLKY	proximal_tail_completion_and_sheath_stabilization	1e-04	87.41	MARPFEKYFYHESLLKYIHVFNAIMSDLKVKTERGLMEIPLHMAIGRRNDLNRNVPANMLPFATMSFGQFEINKQVTKSYHNQISTATARSKQRIPIIIDFEYNIRTKKLVEMLQVLEQIYSVFTPSIDCQIKDNDTLSQDQNVKIMLTSHTISDNWEGDAAESPHIDCTFNFQLHGHIYGEDYWVDDGSGGGDPNVIKEIIIEMSNDLNTPWSELPEWFRVDKDGIHHPED
2690	KYIHVFNAIMSDLKV	proximal_tail_completion_and_sheath_stabilization	1e-06	77.01	MARPFEKYFYHESLLKYIHVFNAIMSDLKVKTERGLMEIPLHMAIGRRNDLNRNVPANMLPFATMSFGQFEINKQVTKSYHNQISTATARSKQRIPIIIDFEYNIRTKKLVEMLQVLEQIYSVFTPSIDCQIKDNDTLSQDQNVKIMLTSHTISDNWEGDAAESPHIDCTFNFQLHGHIYGEDYWVDDGSGGGDPNVIKEIIIEMSNDLNTPWSELPEWFRVDKDGIHHPED
2693	RGLMEIPLHMA	proximal_tail_completion_and_sheath_stabilization	6e-05	58.76	MARPFEKYFYHESLLKYIHVFNAIMSDLKVKTERGLMEIPLHMAIGRRNDLNRNVPANMLPFATMSFGQFEINKQVTKSYHNQISTATARSKQRIPIIIDFEYNIRTKKLVEMLQVLEQIYSVFTPSIDCQIKDNDTLSQDQNVKIMLTSHTISDNWEGDAAESPHIDCTFNFQLHGHIYGEDYWVDDGSGGGDPNVIKEIIIEMSNDLNTPWSELPEWFRVDKDGIHHPED
2689	RGLMEIPLHMAIGRR	proximal_tail_completion_and_sheath_stabilization	6e-08	82.15	MARPFEKYFYHESLLKYIHVFNAIMSDLKVKTERGLMEIPLHMAIGRRNDLNRNVPANMLPFATMSFGQFEINKQVTKSYHNQISTATARSKQRIPIIIDFEYNIRTKKLVEMLQVLEQIYSVFTPSIDCQIKDNDTLSQDQNVKIMLTSHTISDNWEGDAAESPHIDCTFNFQLHGHIYGEDYWVDDGSGGGDPNVIKEIIIEMSNDLNTPWSELPEWFRVDKDGIHHPED
2691	RGLMEIPLHMAIGRR	proximal_tail_completion_and_sheath_stabilization	6e-08	73.65	MARPFEKYFYHESLLKYIHVFNAIMSDLKVKTERGLMEIPLHMAIGRRNDLNRNVPANMLPFATMSFGQFEINKQVTKSYHNQISTATARSKQRIPIIIDFEYNIRTKKLVEMLQVLEQIYSVFTPSIDCQIKDNDTLSQDQNVKIMLTSHTISDNWEGDAAESPHIDCTFNFQLHGHIYGEDYWVDDGSGGGDPNVIKEIIIEMSNDLNTPWSELPEWFRVDKDGIHHPED
2692	RGLMEIPLHMAIGRR	proximal_tail_completion_and_sheath_stabilization	6e-08	72	MARPFEKYFYHESLLKYIHVFNAIMSDLKVKTERGLMEIPLHMAIGRRNDLNRNVPANMLPFATMSFGQFEINKQVTKSYHNQISTATARSKQRIPIIIDFEYNIRTKKLVEMLQVLEQIYSVFTPSIDCQIKDNDTLSQDQNVKIMLTSHTISDNWEGDAAESPHIDCTFNFQLHGHIYGEDYWVDDGSGGGDPNVIKEIIIEMSNDLNTPWSELPEWFRVDKDGIHHPED
2694	RGLMEIPLHMAIGRR	proximal_tail_completion_and_sheath_stabilization	6e-08	57.4	MARPFEKYFYHESLLKYIHVFNAIMSDLKVKTERGLMEIPLHMAIGRRNDLNRNVPANMLPFATMSFGQFEINKQVTKSYHNQISTATARSKQRIPIIIDFEYNIRTKKLVEMLQVLEQIYSVFTPSIDCQIKDNDTLSQDQNVKIMLTSHTISDNWEGDAAESPHIDCTFNFQLHGHIYGEDYWVDDGSGGGDPNVIKEIIIEMSNDLNTPWSELPEWFRVDKDGIHHPED
2685	RIPIIIDFEYNIRT	proximal_tail_completion_and_sheath_stabilization	6e-06	103.07	MARPFEKYFYHESLLKYIHVFNAIMSDLKVKTERGLMEIPLHMAIGRRNDLNRNVPANMLPFATMSFGQFEINKQVTKSYHNQISTATARSKQRIPIIIDFEYNIRTKKLVEMLQVLEQIYSVFTPSIDCQIKDNDTLSQDQNVKIMLTSHTISDNWEGDAAESPHIDCTFNFQLHGHIYGEDYWVDDGSGGGDPNVIKEIIIEMSNDLNTPWSELPEWFRVDKDGIHHPED
2697	RNVPANMLPFA	proximal_tail_completion_and_sheath_stabilization	5e-05	48.98	MARPFEKYFYHESLLKYIHVFNAIMSDLKVKTERGLMEIPLHMAIGRRNDLNRNVPANMLPFATMSFGQFEINKQVTKSYHNQISTATARSKQRIPIIIDFEYNIRTKKLVEMLQVLEQIYSVFTPSIDCQIKDNDTLSQDQNVKIMLTSHTISDNWEGDAAESPHIDCTFNFQLHGHIYGEDYWVDDGSGGGDPNVIKEIIIEMSNDLNTPWSELPEWFRVDKDGIHHPED
2699	RNVPANMLPFA	proximal_tail_completion_and_sheath_stabilization	5e-05	46.49	MARPFEKYFYHESLLKYIHVFNAIMSDLKVKTERGLMEIPLHMAIGRRNDLNRNVPANMLPFATMSFGQFEINKQVTKSYHNQISTATARSKQRIPIIIDFEYNIRTKKLVEMLQVLEQIYSVFTPSIDCQIKDNDTLSQDQNVKIMLTSHTISDNWEGDAAESPHIDCTFNFQLHGHIYGEDYWVDDGSGGGDPNVIKEIIIEMSNDLNTPWSELPEWFRVDKDGIHHPED
2695	RNVPANMLPFATMSFGQFEINKQ	proximal_tail_completion_and_sheath_stabilization	3e-13	51.91	MARPFEKYFYHESLLKYIHVFNAIMSDLKVKTERGLMEIPLHMAIGRRNDLNRNVPANMLPFATMSFGQFEINKQVTKSYHNQISTATARSKQRIPIIIDFEYNIRTKKLVEMLQVLEQIYSVFTPSIDCQIKDNDTLSQDQNVKIMLTSHTISDNWEGDAAESPHIDCTFNFQLHGHIYGEDYWVDDGSGGGDPNVIKEIIIEMSNDLNTPWSELPEWFRVDKDGIHHPED
2778	KMSUBEGDDVDDDKDDDDKDEVGKEVNEA	terminase_DNA_packaging_enzyme_small_subunit	0.39	45.21	MIMSNMSERLLATLDAVTARDEVGKEAMEAVSPRPGIDFDEKTGEWFGERPEGYQPIPEPPSLEDIASKESKVPEFADTDATTDYKRIRDTTYAMQEATMFMMGQAAKLAASTEAPRAFSVFRELGELMRGLNKDLMENQKTIKAVTGDKEPPTDDTTVDVTTSPDGTTTVSVGKKARSSRDLLKTIEDARRRAEERAQAKATQQTEDEIIDGETVDVKEEDDGVSEA
2773	KEYAEYVVRT	terminase_DNA_packaging_enzyme_large_subunit	0.004	61.42	MAYQKRDIEYAPIKTGFKIDDVKLRMDQTFMRKPSVRAPRVELMLTDEQEDEFVECSMDAHYFAANYYKITTIDKGFILFDMHDYQKQLFHDFQDYRFNAVVQARQSGKCVRGDTLVYVYDTVSQQELHLTIEELHKRFEGPNHAVPLNTIGNHNKFVDSRFGKRYFVESDTGWVPVIAAHKTKEYAEYVVRTETGRTIHVADEHMFFNEYGREVFAKDMEAGDAIMTQEGIEFISEIWETGEYHHMYDLQVKSSDQRYYTNGFLSHNTTVVAAFLLWYAMFHSDKEIAVLANKEKQAIEILDRIRKAYQDLPFFLQQGCEKFGSTLIEFENGSKIYAYATSSDSIRGRSVSLLYVDEVAFIENDFEFWESTFPAIASADTSRCILTSTPKGQRGLFYD…
2771	KRFEGPNHAVPLNTIGNHNKF	terminase_DNA_packaging_enzyme_large_subunit	2e-13	77.25	MAYQKRDIEYAPIKTGFKIDDVKLRMDQTFMRKPSVRAPRVELMLTDEQEDEFVECSMDAHYFAANYYKITTIDKGFILFDMHDYQKQLFHDFQDYRFNAVVQARQSGKCVRGDTLVYVYDTVSQQELHLTIEELHKRFEGPNHAVPLNTIGNHNKFVDSRFGKRYFVESDTGWVPVIAAHKTKEYAEYVVRTETGRTIHVADEHMFFNEYGREVFAKDMEAGDAIMTQEGIEFISEIWETGEYHHMYDLQVKSSDQRYYTNGFLSHNTTVVAAFLLWYAMFHSDKEIAVLANKEKQAIEILDRIRKAYQDLPFFLQQGCEKFGSTLIEFENGSKIYAYATSSDSIRGRSVSLLYVDEVAFIENDFEFWESTFPAIASADTSRCILTSTPKGQRGLFYD…
2772	RFEGPNHAVPLNTIGNHNKF	terminase_DNA_packaging_enzyme_large_subunit	1e-12	72.52	MAYQKRDIEYAPIKTGFKIDDVKLRMDQTFMRKPSVRAPRVELMLTDEQEDEFVECSMDAHYFAANYYKITTIDKGFILFDMHDYQKQLFHDFQDYRFNAVVQARQSGKCVRGDTLVYVYDTVSQQELHLTIEELHKRFEGPNHAVPLNTIGNHNKFVDSRFGKRYFVESDTGWVPVIAAHKTKEYAEYVVRTETGRTIHVADEHMFFNEYGREVFAKDMEAGDAIMTQEGIEFISEIWETGEYHHMYDLQVKSSDQRYYTNGFLSHNTTVVAAFLLWYAMFHSDKEIAVLANKEKQAIEILDRIRKAYQDLPFFLQQGCEKFGSTLIEFENGSKIYAYATSSDSIRGRSVSLLYVDEVAFIENDFEFWESTFPAIASADTSRCILTSTPKGQRGLFYD…
2770	RYFVESDTGWVPVIAAHKT	terminase_DNA_packaging_enzyme_large_subunit	3e-10	80.8	MAYQKRDIEYAPIKTGFKIDDVKLRMDQTFMRKPSVRAPRVELMLTDEQEDEFVECSMDAHYFAANYYKITTIDKGFILFDMHDYQKQLFHDFQDYRFNAVVQARQSGKCVRGDTLVYVYDTVSQQELHLTIEELHKRFEGPNHAVPLNTIGNHNKFVDSRFGKRYFVESDTGWVPVIAAHKTKEYAEYVVRTETGRTIHVADEHMFFNEYGREVFAKDMEAGDAIMTQEGIEFISEIWETGEYHHMYDLQVKSSDQRYYTNGFLSHNTTVVAAFLLWYAMFHSDKEIAVLANKEKQAIEILDRIRKAYQDLPFFLQQGCEKFGSTLIEFENGSKIYAYATSSDSIRGRSVSLLYVDEVAFIENDFEFWESTFPAIASADTSRCILTSTPKGQRGLFYD…
2059	DFAAVRPDMEFSEIESGGGIVAAS	tail_sheath_protein_monomer	1e-12	78.88	MATQSFSVAPSVQWTERDATLQTSPSVVVQGATVGKFQWGEVELPVLVTGGETGLVKKFFKPNDSTATDFLVIADFLSYSSMAWVTRVVGPLAKNSVTKGQTAITIKNKLDFETASPSASITWAGRYPGSLGNDIAINVGEFHVVVVDKVGRITDSAGAVGQVDRISVSGTATAAGTISVAGEDIAYLDTDTPATLATKIGAALTALTDVYSSVVVKSNTVIVTHKAIGPQTVTAIVPDDKGLTATAVITTVGASGSIIEKYELMQNTQGSKKSDGANAYFKDVINDTSNWVYTFATALAAGVVELEGGVDDYNINRVAAIQVLNNAEAYDAKPVFAYCEELIEQQALIDLSTERKDTVSFVSPLRDTVVGNRGREMDDVVAWRESLVRDSSYFFMDDN…
2063	FAAVRPDMEFSEIESGGGIVAAS	tail_sheath_protein_monomer	8e-12	75.05	MATQSFSVAPSVQWTERDATLQTSPSVVVQGATVGKFQWGEVELPVLVTGGETGLVKKFFKPNDSTATDFLVIADFLSYSSMAWVTRVVGPLAKNSVTKGQTAITIKNKLDFETASPSASITWAGRYPGSLGNDIAINVGEFHVVVVDKVGRITDSAGAVGQVDRISVSGTATAAGTISVAGEDIAYLDTDTPATLATKIGAALTALTDVYSSVVVKSNTVIVTHKAIGPQTVTAIVPDDKGLTATAVITTVGASGSIIEKYELMQNTQGSKKSDGANAYFKDVINDTSNWVYTFATALAAGVVELEGGVDDYNINRVAAIQVLNNAEAYDAKPVFAYCEELIEQQALIDLSTERKDTVSFVSPLRDTVVGNRGREMDDVVAWRESLVRDSSYFFMDDN…
2058	FSNEGIVLYGDKT	tail_sheath_protein_monomer	2e-05	79.31	MATQSFSVAPSVQWTERDATLQTSPSVVVQGATVGKFQWGEVELPVLVTGGETGLVKKFFKPNDSTATDFLVIADFLSYSSMAWVTRVVGPLAKNSVTKGQTAITIKNKLDFETASPSASITWAGRYPGSLGNDIAINVGEFHVVVVDKVGRITDSAGAVGQVDRISVSGTATAAGTISVAGEDIAYLDTDTPATLATKIGAALTALTDVYSSVVVKSNTVIVTHKAIGPQTVTAIVPDDKGLTATAVITTVGASGSIIEKYELMQNTQGSKKSDGANAYFKDVINDTSNWVYTFATALAAGVVELEGGVDDYNINRVAAIQVLNNAEAYDAKPVFAYCEELIEQQALIDLSTERKDTVSFVSPLRDTVVGNRGREMDDVVAWRESLVRDSSYFFMDDN…
2052	FSVAPSVQWTERD	tail_sheath_protein_monomer	5e-06	82.03	MATQSFSVAPSVQWTERDATLQTSPSVVVQGATVGKFQWGEVELPVLVTGGETGLVKKFFKPNDSTATDFLVIADFLSYSSMAWVTRVVGPLAKNSVTKGQTAITIKNKLDFETASPSASITWAGRYPGSLGNDIAINVGEFHVVVVDKVGRITDSAGAVGQVDRISVSGTATAAGTISVAGEDIAYLDTDTPATLATKIGAALTALTDVYSSVVVKSNTVIVTHKAIGPQTVTAIVPDDKGLTATAVITTVGASGSIIEKYELMQNTQGSKKSDGANAYFKDVINDTSNWVYTFATALAAGVVELEGGVDDYNINRVAAIQVLNNAEAYDAKPVFAYCEELIEQQALIDLSTERKDTVSFVSPLRDTVVGNRGREMDDVVAWRESLVRDSSYFFMDDN…
2102	FSVAPSVQWTERD	tail_sheath_protein_monomer	5e-06	46.75	MATQSFSVAPSVQWTERDATLQTSPSVVVQGATVGKFQWGEVELPVLVTGGETGLVKKFFKPNDSTATDFLVIADFLSYSSMAWVTRVVGPLAKNSVTKGQTAITIKNKLDFETASPSASITWAGRYPGSLGNDIAINVGEFHVVVVDKVGRITDSAGAVGQVDRISVSGTATAAGTISVAGEDIAYLDTDTPATLATKIGAALTALTDVYSSVVVKSNTVIVTHKAIGPQTVTAIVPDDKGLTATAVITTVGASGSIIEKYELMQNTQGSKKSDGANAYFKDVINDTSNWVYTFATALAAGVVELEGGVDDYNINRVAAIQVLNNAEAYDAKPVFAYCEELIEQQALIDLSTERKDTVSFVSPLRDTVVGNRGREMDDVVAWRESLVRDSSYFFMDDN…
2094	GLTATAVITTVGASGSIIEKY	tail_sheath_protein_monomer	3e-09	53.66	MATQSFSVAPSVQWTERDATLQTSPSVVVQGATVGKFQWGEVELPVLVTGGETGLVKKFFKPNDSTATDFLVIADFLSYSSMAWVTRVVGPLAKNSVTKGQTAITIKNKLDFETASPSASITWAGRYPGSLGNDIAINVGEFHVVVVDKVGRITDSAGAVGQVDRISVSGTATAAGTISVAGEDIAYLDTDTPATLATKIGAALTALTDVYSSVVVKSNTVIVTHKAIGPQTVTAIVPDDKGLTATAVITTVGASGSIIEKYELMQNTQGSKKSDGANAYFKDVINDTSNWVYTFATALAAGVVELEGGVDDYNINRVAAIQVLNNAEAYDAKPVFAYCEELIEQQALIDLSTERKDTVSFVSPLRDTVVGNRGREMDDVVAWRESLVRDSSYFFMDDN…
2045	KAIGPQTVTAIVPDDKG	tail_sheath_protein_monomer	5e-08	94.26	MATQSFSVAPSVQWTERDATLQTSPSVVVQGATVGKFQWGEVELPVLVTGGETGLVKKFFKPNDSTATDFLVIADFLSYSSMAWVTRVVGPLAKNSVTKGQTAITIKNKLDFETASPSASITWAGRYPGSLGNDIAINVGEFHVVVVDKVGRITDSAGAVGQVDRISVSGTATAAGTISVAGEDIAYLDTDTPATLATKIGAALTALTDVYSSVVVKSNTVIVTHKAIGPQTVTAIVPDDKGLTATAVITTVGASGSIIEKYELMQNTQGSKKSDGANAYFKDVINDTSNWVYTFATALAAGVVELEGGVDDYNINRVAAIQVLNNAEAYDAKPVFAYCEELIEQQALIDLSTERKDTVSFVSPLRDTVVGNRGREMDDVVAWRESLVRDSSYFFMDDN…
2078	KAIGPQTVTAIVPDDKG	tail_sheath_protein_monomer	5e-08	67.24	MATQSFSVAPSVQWTERDATLQTSPSVVVQGATVGKFQWGEVELPVLVTGGETGLVKKFFKPNDSTATDFLVIADFLSYSSMAWVTRVVGPLAKNSVTKGQTAITIKNKLDFETASPSASITWAGRYPGSLGNDIAINVGEFHVVVVDKVGRITDSAGAVGQVDRISVSGTATAAGTISVAGEDIAYLDTDTPATLATKIGAALTALTDVYSSVVVKSNTVIVTHKAIGPQTVTAIVPDDKGLTATAVITTVGASGSIIEKYELMQNTQGSKKSDGANAYFKDVINDTSNWVYTFATALAAGVVELEGGVDDYNINRVAAIQVLNNAEAYDAKPVFAYCEELIEQQALIDLSTERKDTVSFVSPLRDTVVGNRGREMDDVVAWRESLVRDSSYFFMDDN…
2110	KDSUBNKLDFETASPSASITWTSUBAGRY	tail_sheath_protein_monomer	3e-08	43.81	MATQSFSVAPSVQWTERDATLQTSPSVVVQGATVGKFQWGEVELPVLVTGGETGLVKKFFKPNDSTATDFLVIADFLSYSSMAWVTRVVGPLAKNSVTKGQTAITIKNKLDFETASPSASITWAGRYPGSLGNDIAINVGEFHVVVVDKVGRITDSAGAVGQVDRISVSGTATAAGTISVAGEDIAYLDTDTPATLATKIGAALTALTDVYSSVVVKSNTVIVTHKAIGPQTVTAIVPDDKGLTATAVITTVGASGSIIEKYELMQNTQGSKKSDGANAYFKDVINDTSNWVYTFATALAAGVVELEGGVDDYNINRVAAIQVLNNAEAYDAKPVFAYCEELIEQQALIDLSTERKDTVSFVSPLRDTVVGNRGREMDDVVAWRESLVRDSSYFFMDDN…
2050	KDTVSFVSPLRD	tail_sheath_protein_monomer	1e-04	87.47	MATQSFSVAPSVQWTERDATLQTSPSVVVQGATVGKFQWGEVELPVLVTGGETGLVKKFFKPNDSTATDFLVIADFLSYSSMAWVTRVVGPLAKNSVTKGQTAITIKNKLDFETASPSASITWAGRYPGSLGNDIAINVGEFHVVVVDKVGRITDSAGAVGQVDRISVSGTATAAGTISVAGEDIAYLDTDTPATLATKIGAALTALTDVYSSVVVKSNTVIVTHKAIGPQTVTAIVPDDKGLTATAVITTVGASGSIIEKYELMQNTQGSKKSDGANAYFKDVINDTSNWVYTFATALAAGVVELEGGVDDYNINRVAAIQVLNNAEAYDAKPVFAYCEELIEQQALIDLSTERKDTVSFVSPLRDTVVGNRGREMDDVVAWRESLVRDSSYFFMDDN…
2106	KDTVSFVSPLRDTVVGNRG	tail_sheath_protein_monomer	5e-09	45.95	MATQSFSVAPSVQWTERDATLQTSPSVVVQGATVGKFQWGEVELPVLVTGGETGLVKKFFKPNDSTATDFLVIADFLSYSSMAWVTRVVGPLAKNSVTKGQTAITIKNKLDFETASPSASITWAGRYPGSLGNDIAINVGEFHVVVVDKVGRITDSAGAVGQVDRISVSGTATAAGTISVAGEDIAYLDTDTPATLATKIGAALTALTDVYSSVVVKSNTVIVTHKAIGPQTVTAIVPDDKGLTATAVITTVGASGSIIEKYELMQNTQGSKKSDGANAYFKDVINDTSNWVYTFATALAAGVVELEGGVDDYNINRVAAIQVLNNAEAYDAKPVFAYCEELIEQQALIDLSTERKDTVSFVSPLRDTVVGNRGREMDDVVAWRESLVRDSSYFFMDDN…
2083	KDVINDTSNWVYT	tail_sheath_protein_monomer	1e-05	63.45	MATQSFSVAPSVQWTERDATLQTSPSVVVQGATVGKFQWGEVELPVLVTGGETGLVKKFFKPNDSTATDFLVIADFLSYSSMAWVTRVVGPLAKNSVTKGQTAITIKNKLDFETASPSASITWAGRYPGSLGNDIAINVGEFHVVVVDKVGRITDSAGAVGQVDRISVSGTATAAGTISVAGEDIAYLDTDTPATLATKIGAALTALTDVYSSVVVKSNTVIVTHKAIGPQTVTAIVPDDKGLTATAVITTVGASGSIIEKYELMQNTQGSKKSDGANAYFKDVINDTSNWVYTFATALAAGVVELEGGVDDYNINRVAAIQVLNNAEAYDAKPVFAYCEELIEQQALIDLSTERKDTVSFVSPLRDTVVGNRGREMDDVVAWRESLVRDSSYFFMDDN…
2042	KDVINDTSNWVYTFATALA	tail_sheath_protein_monomer	2e-09	101.63	MATQSFSVAPSVQWTERDATLQTSPSVVVQGATVGKFQWGEVELPVLVTGGETGLVKKFFKPNDSTATDFLVIADFLSYSSMAWVTRVVGPLAKNSVTKGQTAITIKNKLDFETASPSASITWAGRYPGSLGNDIAINVGEFHVVVVDKVGRITDSAGAVGQVDRISVSGTATAAGTISVAGEDIAYLDTDTPATLATKIGAALTALTDVYSSVVVKSNTVIVTHKAIGPQTVTAIVPDDKGLTATAVITTVGASGSIIEKYELMQNTQGSKKSDGANAYFKDVINDTSNWVYTFATALAAGVVELEGGVDDYNINRVAAIQVLNNAEAYDAKPVFAYCEELIEQQALIDLSTERKDTVSFVSPLRDTVVGNRGREMDDVVAWRESLVRDSSYFFMDDN…
2086	KDVINDTSNWVYTFATALA	tail_sheath_protein_monomer	2e-09	57.65	MATQSFSVAPSVQWTERDATLQTSPSVVVQGATVGKFQWGEVELPVLVTGGETGLVKKFFKPNDSTATDFLVIADFLSYSSMAWVTRVVGPLAKNSVTKGQTAITIKNKLDFETASPSASITWAGRYPGSLGNDIAINVGEFHVVVVDKVGRITDSAGAVGQVDRISVSGTATAAGTISVAGEDIAYLDTDTPATLATKIGAALTALTDVYSSVVVKSNTVIVTHKAIGPQTVTAIVPDDKGLTATAVITTVGASGSIIEKYELMQNTQGSKKSDGANAYFKDVINDTSNWVYTFATALAAGVVELEGGVDDYNINRVAAIQVLNNAEAYDAKPVFAYCEELIEQQALIDLSTERKDTVSFVSPLRDTVVGNRGREMDDVVAWRESLVRDSSYFFMDDN…
2071	KDVINDTSNWVYTFATALAAG	tail_sheath_protein_monomer	1e-10	71.71	MATQSFSVAPSVQWTERDATLQTSPSVVVQGATVGKFQWGEVELPVLVTGGETGLVKKFFKPNDSTATDFLVIADFLSYSSMAWVTRVVGPLAKNSVTKGQTAITIKNKLDFETASPSASITWAGRYPGSLGNDIAINVGEFHVVVVDKVGRITDSAGAVGQVDRISVSGTATAAGTISVAGEDIAYLDTDTPATLATKIGAALTALTDVYSSVVVKSNTVIVTHKAIGPQTVTAIVPDDKGLTATAVITTVGASGSIIEKYELMQNTQGSKKSDGANAYFKDVINDTSNWVYTFATALAAGVVELEGGVDDYNINRVAAIQVLNNAEAYDAKPVFAYCEELIEQQALIDLSTERKDTVSFVSPLRDTVVGNRGREMDDVVAWRESLVRDSSYFFMDDN…
2034	KDVINDTSNWVYTFATALAAGVVELEGGVDDYNINRV	tail_sheath_protein_monomer	2e-21	120.54	MATQSFSVAPSVQWTERDATLQTSPSVVVQGATVGKFQWGEVELPVLVTGGETGLVKKFFKPNDSTATDFLVIADFLSYSSMAWVTRVVGPLAKNSVTKGQTAITIKNKLDFETASPSASITWAGRYPGSLGNDIAINVGEFHVVVVDKVGRITDSAGAVGQVDRISVSGTATAAGTISVAGEDIAYLDTDTPATLATKIGAALTALTDVYSSVVVKSNTVIVTHKAIGPQTVTAIVPDDKGLTATAVITTVGASGSIIEKYELMQNTQGSKKSDGANAYFKDVINDTSNWVYTFATALAAGVVELEGGVDDYNINRVAAIQVLNNAEAYDAKPVFAYCEELIEQQALIDLSTERKDTVSFVSPLRDTVVGNRGREMDDVVAWRESLVRDSSYFFMDDN…
2062	KDVINDTSNWVYTFATALAAGVVELEGGVDDYNINRV	tail_sheath_protein_monomer	2e-21	76.09	MATQSFSVAPSVQWTERDATLQTSPSVVVQGATVGKFQWGEVELPVLVTGGETGLVKKFFKPNDSTATDFLVIADFLSYSSMAWVTRVVGPLAKNSVTKGQTAITIKNKLDFETASPSASITWAGRYPGSLGNDIAINVGEFHVVVVDKVGRITDSAGAVGQVDRISVSGTATAAGTISVAGEDIAYLDTDTPATLATKIGAALTALTDVYSSVVVKSNTVIVTHKAIGPQTVTAIVPDDKGLTATAVITTVGASGSIIEKYELMQNTQGSKKSDGANAYFKDVINDTSNWVYTFATALAAGVVELEGGVDDYNINRVAAIQVLNNAEAYDAKPVFAYCEELIEQQALIDLSTERKDTVSFVSPLRDTVVGNRGREMDDVVAWRESLVRDSSYFFMDDN…
2066	KDVINDTSNWVYTFATALAAGVVELEGGVDDYNVSUBINRV	tail_sheath_protein_monomer	2e-19	74.54	MATQSFSVAPSVQWTERDATLQTSPSVVVQGATVGKFQWGEVELPVLVTGGETGLVKKFFKPNDSTATDFLVIADFLSYSSMAWVTRVVGPLAKNSVTKGQTAITIKNKLDFETASPSASITWAGRYPGSLGNDIAINVGEFHVVVVDKVGRITDSAGAVGQVDRISVSGTATAAGTISVAGEDIAYLDTDTPATLATKIGAALTALTDVYSSVVVKSNTVIVTHKAIGPQTVTAIVPDDKGLTATAVITTVGASGSIIEKYELMQNTQGSKKSDGANAYFKDVINDTSNWVYTFATALAAGVVELEGGVDDYNINRVAAIQVLNNAEAYDAKPVFAYCEELIEQQALIDLSTERKDTVSFVSPLRDTVVGNRGREMDDVVAWRESLVRDSSYFFMDDN…
2031	KFQWGEVELPVLVTGGETGLVKK	tail_sheath_protein_monomer	4e-13	133.25	MATQSFSVAPSVQWTERDATLQTSPSVVVQGATVGKFQWGEVELPVLVTGGETGLVKKFFKPNDSTATDFLVIADFLSYSSMAWVTRVVGPLAKNSVTKGQTAITIKNKLDFETASPSASITWAGRYPGSLGNDIAINVGEFHVVVVDKVGRITDSAGAVGQVDRISVSGTATAAGTISVAGEDIAYLDTDTPATLATKIGAALTALTDVYSSVVVKSNTVIVTHKAIGPQTVTAIVPDDKGLTATAVITTVGASGSIIEKYELMQNTQGSKKSDGANAYFKDVINDTSNWVYTFATALAAGVVELEGGVDDYNINRVAAIQVLNNAEAYDAKPVFAYCEELIEQQALIDLSTERKDTVSFVSPLRDTVVGNRGREMDDVVAWRESLVRDSSYFFMDDN…
2055	KFQWGEVELPVLVTGGETGLVKK	tail_sheath_protein_monomer	4e-13	80.72	MATQSFSVAPSVQWTERDATLQTSPSVVVQGATVGKFQWGEVELPVLVTGGETGLVKKFFKPNDSTATDFLVIADFLSYSSMAWVTRVVGPLAKNSVTKGQTAITIKNKLDFETASPSASITWAGRYPGSLGNDIAINVGEFHVVVVDKVGRITDSAGAVGQVDRISVSGTATAAGTISVAGEDIAYLDTDTPATLATKIGAALTALTDVYSSVVVKSNTVIVTHKAIGPQTVTAIVPDDKGLTATAVITTVGASGSIIEKYELMQNTQGSKKSDGANAYFKDVINDTSNWVYTFATALAAGVVELEGGVDDYNINRVAAIQVLNNAEAYDAKPVFAYCEELIEQQALIDLSTERKDTVSFVSPLRDTVVGNRGREMDDVVAWRESLVRDSSYFFMDDN…
2067	KFQWGEVELPVLVTGGETGLVKK	tail_sheath_protein_monomer	4e-13	73.67	MATQSFSVAPSVQWTERDATLQTSPSVVVQGATVGKFQWGEVELPVLVTGGETGLVKKFFKPNDSTATDFLVIADFLSYSSMAWVTRVVGPLAKNSVTKGQTAITIKNKLDFETASPSASITWAGRYPGSLGNDIAINVGEFHVVVVDKVGRITDSAGAVGQVDRISVSGTATAAGTISVAGEDIAYLDTDTPATLATKIGAALTALTDVYSSVVVKSNTVIVTHKAIGPQTVTAIVPDDKGLTATAVITTVGASGSIIEKYELMQNTQGSKKSDGANAYFKDVINDTSNWVYTFATALAAGVVELEGGVDDYNINRVAAIQVLNNAEAYDAKPVFAYCEELIEQQALIDLSTERKDTVSFVSPLRDTVVGNRGREMDDVVAWRESLVRDSSYFFMDDN…
2092	KFQWGEVELPVLVTGGETGLVKK	tail_sheath_protein_monomer	4e-13	55.78	MATQSFSVAPSVQWTERDATLQTSPSVVVQGATVGKFQWGEVELPVLVTGGETGLVKKFFKPNDSTATDFLVIADFLSYSSMAWVTRVVGPLAKNSVTKGQTAITIKNKLDFETASPSASITWAGRYPGSLGNDIAINVGEFHVVVVDKVGRITDSAGAVGQVDRISVSGTATAAGTISVAGEDIAYLDTDTPATLATKIGAALTALTDVYSSVVVKSNTVIVTHKAIGPQTVTAIVPDDKGLTATAVITTVGASGSIIEKYELMQNTQGSKKSDGANAYFKDVINDTSNWVYTFATALAAGVVELEGGVDDYNINRVAAIQVLNNAEAYDAKPVFAYCEELIEQQALIDLSTERKDTVSFVSPLRDTVVGNRGREMDDVVAWRESLVRDSSYFFMDDN…
2026	KGLTATAVITTVGASGSIIEKY	tail_sheath_protein_monomer	5e-10	136.05	MATQSFSVAPSVQWTERDATLQTSPSVVVQGATVGKFQWGEVELPVLVTGGETGLVKKFFKPNDSTATDFLVIADFLSYSSMAWVTRVVGPLAKNSVTKGQTAITIKNKLDFETASPSASITWAGRYPGSLGNDIAINVGEFHVVVVDKVGRITDSAGAVGQVDRISVSGTATAAGTISVAGEDIAYLDTDTPATLATKIGAALTALTDVYSSVVVKSNTVIVTHKAIGPQTVTAIVPDDKGLTATAVITTVGASGSIIEKYELMQNTQGSKKSDGANAYFKDVINDTSNWVYTFATALAAGVVELEGGVDDYNINRVAAIQVLNNAEAYDAKPVFAYCEELIEQQALIDLSTERKDTVSFVSPLRDTVVGNRGREMDDVVAWRESLVRDSSYFFMDDN…
2072	KIGAALTALTDVYS	tail_sheath_protein_monomer	3e-05	71.63	MATQSFSVAPSVQWTERDATLQTSPSVVVQGATVGKFQWGEVELPVLVTGGETGLVKKFFKPNDSTATDFLVIADFLSYSSMAWVTRVVGPLAKNSVTKGQTAITIKNKLDFETASPSASITWAGRYPGSLGNDIAINVGEFHVVVVDKVGRITDSAGAVGQVDRISVSGTATAAGTISVAGEDIAYLDTDTPATLATKIGAALTALTDVYSSVVVKSNTVIVTHKAIGPQTVTAIVPDDKGLTATAVITTVGASGSIIEKYELMQNTQGSKKSDGANAYFKDVINDTSNWVYTFATALAAGVVELEGGVDDYNINRVAAIQVLNNAEAYDAKPVFAYCEELIEQQALIDLSTERKDTVSFVSPLRDTVVGNRGREMDDVVAWRESLVRDSSYFFMDDN…
2035	KIGAALTALTDVYSSVVVKS	tail_sheath_protein_monomer	2e-08	117.62	MATQSFSVAPSVQWTERDATLQTSPSVVVQGATVGKFQWGEVELPVLVTGGETGLVKKFFKPNDSTATDFLVIADFLSYSSMAWVTRVVGPLAKNSVTKGQTAITIKNKLDFETASPSASITWAGRYPGSLGNDIAINVGEFHVVVVDKVGRITDSAGAVGQVDRISVSGTATAAGTISVAGEDIAYLDTDTPATLATKIGAALTALTDVYSSVVVKSNTVIVTHKAIGPQTVTAIVPDDKGLTATAVITTVGASGSIIEKYELMQNTQGSKKSDGANAYFKDVINDTSNWVYTFATALAAGVVELEGGVDDYNINRVAAIQVLNNAEAYDAKPVFAYCEELIEQQALIDLSTERKDTVSFVSPLRDTVVGNRGREMDDVVAWRESLVRDSSYFFMDDN…
2047	KIGAALTALTDVYSSVVVKS	tail_sheath_protein_monomer	2e-08	90.57	MATQSFSVAPSVQWTERDATLQTSPSVVVQGATVGKFQWGEVELPVLVTGGETGLVKKFFKPNDSTATDFLVIADFLSYSSMAWVTRVVGPLAKNSVTKGQTAITIKNKLDFETASPSASITWAGRYPGSLGNDIAINVGEFHVVVVDKVGRITDSAGAVGQVDRISVSGTATAAGTISVAGEDIAYLDTDTPATLATKIGAALTALTDVYSSVVVKSNTVIVTHKAIGPQTVTAIVPDDKGLTATAVITTVGASGSIIEKYELMQNTQGSKKSDGANAYFKDVINDTSNWVYTFATALAAGVVELEGGVDDYNINRVAAIQVLNNAEAYDAKPVFAYCEELIEQQALIDLSTERKDTVSFVSPLRDTVVGNRGREMDDVVAWRESLVRDSSYFFMDDN…
2112	KIGATSUBALTSSUBALTSSUBDVYSSVVVKS	tail_sheath_protein_monomer	0.017	42.7	MATQSFSVAPSVQWTERDATLQTSPSVVVQGATVGKFQWGEVELPVLVTGGETGLVKKFFKPNDSTATDFLVIADFLSYSSMAWVTRVVGPLAKNSVTKGQTAITIKNKLDFETASPSASITWAGRYPGSLGNDIAINVGEFHVVVVDKVGRITDSAGAVGQVDRISVSGTATAAGTISVAGEDIAYLDTDTPATLATKIGAALTALTDVYSSVVVKSNTVIVTHKAIGPQTVTAIVPDDKGLTATAVITTVGASGSIIEKYELMQNTQGSKKSDGANAYFKDVINDTSNWVYTFATALAAGVVELEGGVDDYNINRVAAIQVLNNAEAYDAKPVFAYCEELIEQQALIDLSTERKDTVSFVSPLRDTVVGNRGREMDDVVAWRESLVRDSSYFFMDDN…
2105	KIGTSUBAALTSSUBALTSSUBDVYSSVVVKS	tail_sheath_protein_monomer	0.003	46.46	MATQSFSVAPSVQWTERDATLQTSPSVVVQGATVGKFQWGEVELPVLVTGGETGLVKKFFKPNDSTATDFLVIADFLSYSSMAWVTRVVGPLAKNSVTKGQTAITIKNKLDFETASPSASITWAGRYPGSLGNDIAINVGEFHVVVVDKVGRITDSAGAVGQVDRISVSGTATAAGTISVAGEDIAYLDTDTPATLATKIGAALTALTDVYSSVVVKSNTVIVTHKAIGPQTVTAIVPDDKGLTATAVITTVGASGSIIEKYELMQNTQGSKKSDGANAYFKDVINDTSNWVYTFATALAAGVVELEGGVDDYNINRVAAIQVLNNAEAYDAKPVFAYCEELIEQQALIDLSTERKDTVSFVSPLRDTVVGNRGREMDDVVAWRESLVRDSSYFFMDDN…
2032	KLDFETASPSASITWAGRY	tail_sheath_protein_monomer	7e-10	121.55	MATQSFSVAPSVQWTERDATLQTSPSVVVQGATVGKFQWGEVELPVLVTGGETGLVKKFFKPNDSTATDFLVIADFLSYSSMAWVTRVVGPLAKNSVTKGQTAITIKNKLDFETASPSASITWAGRYPGSLGNDIAINVGEFHVVVVDKVGRITDSAGAVGQVDRISVSGTATAAGTISVAGEDIAYLDTDTPATLATKIGAALTALTDVYSSVVVKSNTVIVTHKAIGPQTVTAIVPDDKGLTATAVITTVGASGSIIEKYELMQNTQGSKKSDGANAYFKDVINDTSNWVYTFATALAAGVVELEGGVDDYNINRVAAIQVLNNAEAYDAKPVFAYCEELIEQQALIDLSTERKDTVSFVSPLRDTVVGNRGREMDDVVAWRESLVRDSSYFFMDDN…
2044	KLDFETASPSASITWAGRY	tail_sheath_protein_monomer	7e-10	99.26	MATQSFSVAPSVQWTERDATLQTSPSVVVQGATVGKFQWGEVELPVLVTGGETGLVKKFFKPNDSTATDFLVIADFLSYSSMAWVTRVVGPLAKNSVTKGQTAITIKNKLDFETASPSASITWAGRYPGSLGNDIAINVGEFHVVVVDKVGRITDSAGAVGQVDRISVSGTATAAGTISVAGEDIAYLDTDTPATLATKIGAALTALTDVYSSVVVKSNTVIVTHKAIGPQTVTAIVPDDKGLTATAVITTVGASGSIIEKYELMQNTQGSKKSDGANAYFKDVINDTSNWVYTFATALAAGVVELEGGVDDYNINRVAAIQVLNNAEAYDAKPVFAYCEELIEQQALIDLSTERKDTVSFVSPLRDTVVGNRGREMDDVVAWRESLVRDSSYFFMDDN…
2069	KLDFETASPSASITWAGRY	tail_sheath_protein_monomer	7e-10	72.27	MATQSFSVAPSVQWTERDATLQTSPSVVVQGATVGKFQWGEVELPVLVTGGETGLVKKFFKPNDSTATDFLVIADFLSYSSMAWVTRVVGPLAKNSVTKGQTAITIKNKLDFETASPSASITWAGRYPGSLGNDIAINVGEFHVVVVDKVGRITDSAGAVGQVDRISVSGTATAAGTISVAGEDIAYLDTDTPATLATKIGAALTALTDVYSSVVVKSNTVIVTHKAIGPQTVTAIVPDDKGLTATAVITTVGASGSIIEKYELMQNTQGSKKSDGANAYFKDVINDTSNWVYTFATALAAGVVELEGGVDDYNINRVAAIQVLNNAEAYDAKPVFAYCEELIEQQALIDLSTERKDTVSFVSPLRDTVVGNRGREMDDVVAWRESLVRDSSYFFMDDN…
2085	KNKLDFETASPSASI	tail_sheath_protein_monomer	7e-06	59.83	MATQSFSVAPSVQWTERDATLQTSPSVVVQGATVGKFQWGEVELPVLVTGGETGLVKKFFKPNDSTATDFLVIADFLSYSSMAWVTRVVGPLAKNSVTKGQTAITIKNKLDFETASPSASITWAGRYPGSLGNDIAINVGEFHVVVVDKVGRITDSAGAVGQVDRISVSGTATAAGTISVAGEDIAYLDTDTPATLATKIGAALTALTDVYSSVVVKSNTVIVTHKAIGPQTVTAIVPDDKGLTATAVITTVGASGSIIEKYELMQNTQGSKKSDGANAYFKDVINDTSNWVYTFATALAAGVVELEGGVDDYNINRVAAIQVLNNAEAYDAKPVFAYCEELIEQQALIDLSTERKDTVSFVSPLRDTVVGNRGREMDDVVAWRESLVRDSSYFFMDDN…
2030	KNKLDFETASPSASITWAGRY	tail_sheath_protein_monomer	2e-11	133.7	MATQSFSVAPSVQWTERDATLQTSPSVVVQGATVGKFQWGEVELPVLVTGGETGLVKKFFKPNDSTATDFLVIADFLSYSSMAWVTRVVGPLAKNSVTKGQTAITIKNKLDFETASPSASITWAGRYPGSLGNDIAINVGEFHVVVVDKVGRITDSAGAVGQVDRISVSGTATAAGTISVAGEDIAYLDTDTPATLATKIGAALTALTDVYSSVVVKSNTVIVTHKAIGPQTVTAIVPDDKGLTATAVITTVGASGSIIEKYELMQNTQGSKKSDGANAYFKDVINDTSNWVYTFATALAAGVVELEGGVDDYNINRVAAIQVLNNAEAYDAKPVFAYCEELIEQQALIDLSTERKDTVSFVSPLRDTVVGNRGREMDDVVAWRESLVRDSSYFFMDDN…
2041	KNKLDFETASPSASITWAGRY	tail_sheath_protein_monomer	2e-11	104.84	MATQSFSVAPSVQWTERDATLQTSPSVVVQGATVGKFQWGEVELPVLVTGGETGLVKKFFKPNDSTATDFLVIADFLSYSSMAWVTRVVGPLAKNSVTKGQTAITIKNKLDFETASPSASITWAGRYPGSLGNDIAINVGEFHVVVVDKVGRITDSAGAVGQVDRISVSGTATAAGTISVAGEDIAYLDTDTPATLATKIGAALTALTDVYSSVVVKSNTVIVTHKAIGPQTVTAIVPDDKGLTATAVITTVGASGSIIEKYELMQNTQGSKKSDGANAYFKDVINDTSNWVYTFATALAAGVVELEGGVDDYNINRVAAIQVLNNAEAYDAKPVFAYCEELIEQQALIDLSTERKDTVSFVSPLRDTVVGNRGREMDDVVAWRESLVRDSSYFFMDDN…
2070	KNKLDFETASPSASITWAGRY	tail_sheath_protein_monomer	2e-11	72.25	MATQSFSVAPSVQWTERDATLQTSPSVVVQGATVGKFQWGEVELPVLVTGGETGLVKKFFKPNDSTATDFLVIADFLSYSSMAWVTRVVGPLAKNSVTKGQTAITIKNKLDFETASPSASITWAGRYPGSLGNDIAINVGEFHVVVVDKVGRITDSAGAVGQVDRISVSGTATAAGTISVAGEDIAYLDTDTPATLATKIGAALTALTDVYSSVVVKSNTVIVTHKAIGPQTVTAIVPDDKGLTATAVITTVGASGSIIEKYELMQNTQGSKKSDGANAYFKDVINDTSNWVYTFATALAAGVVELEGGVDDYNINRVAAIQVLNNAEAYDAKPVFAYCEELIEQQALIDLSTERKDTVSFVSPLRDTVVGNRGREMDDVVAWRESLVRDSSYFFMDDN…
2080	KNKLDFETASPSASITWAGRY	tail_sheath_protein_monomer	2e-11	65.28	MATQSFSVAPSVQWTERDATLQTSPSVVVQGATVGKFQWGEVELPVLVTGGETGLVKKFFKPNDSTATDFLVIADFLSYSSMAWVTRVVGPLAKNSVTKGQTAITIKNKLDFETASPSASITWAGRYPGSLGNDIAINVGEFHVVVVDKVGRITDSAGAVGQVDRISVSGTATAAGTISVAGEDIAYLDTDTPATLATKIGAALTALTDVYSSVVVKSNTVIVTHKAIGPQTVTAIVPDDKGLTATAVITTVGASGSIIEKYELMQNTQGSKKSDGANAYFKDVINDTSNWVYTFATALAAGVVELEGGVDDYNINRVAAIQVLNNAEAYDAKPVFAYCEELIEQQALIDLSTERKDTVSFVSPLRDTVVGNRGREMDDVVAWRESLVRDSSYFFMDDN…
2082	KTGLTRPSAFDRI	tail_sheath_protein_monomer	8e-06	64.99	MATQSFSVAPSVQWTERDATLQTSPSVVVQGATVGKFQWGEVELPVLVTGGETGLVKKFFKPNDSTATDFLVIADFLSYSSMAWVTRVVGPLAKNSVTKGQTAITIKNKLDFETASPSASITWAGRYPGSLGNDIAINVGEFHVVVVDKVGRITDSAGAVGQVDRISVSGTATAAGTISVAGEDIAYLDTDTPATLATKIGAALTALTDVYSSVVVKSNTVIVTHKAIGPQTVTAIVPDDKGLTATAVITTVGASGSIIEKYELMQNTQGSKKSDGANAYFKDVINDTSNWVYTFATALAAGVVELEGGVDDYNINRVAAIQVLNNAEAYDAKPVFAYCEELIEQQALIDLSTERKDTVSFVSPLRDTVVGNRGREMDDVVAWRESLVRDSSYFFMDDN…
2040	KYYLGENNDAFTRS	tail_sheath_protein_monomer	1e-06	105.78	MATQSFSVAPSVQWTERDATLQTSPSVVVQGATVGKFQWGEVELPVLVTGGETGLVKKFFKPNDSTATDFLVIADFLSYSSMAWVTRVVGPLAKNSVTKGQTAITIKNKLDFETASPSASITWAGRYPGSLGNDIAINVGEFHVVVVDKVGRITDSAGAVGQVDRISVSGTATAAGTISVAGEDIAYLDTDTPATLATKIGAALTALTDVYSSVVVKSNTVIVTHKAIGPQTVTAIVPDDKGLTATAVITTVGASGSIIEKYELMQNTQGSKKSDGANAYFKDVINDTSNWVYTFATALAAGVVELEGGVDDYNINRVAAIQVLNNAEAYDAKPVFAYCEELIEQQALIDLSTERKDTVSFVSPLRDTVVGNRGREMDDVVAWRESLVRDSSYFFMDDN…
2051	KYYLGENNDAFTRS	tail_sheath_protein_monomer	1e-06	86.43	MATQSFSVAPSVQWTERDATLQTSPSVVVQGATVGKFQWGEVELPVLVTGGETGLVKKFFKPNDSTATDFLVIADFLSYSSMAWVTRVVGPLAKNSVTKGQTAITIKNKLDFETASPSASITWAGRYPGSLGNDIAINVGEFHVVVVDKVGRITDSAGAVGQVDRISVSGTATAAGTISVAGEDIAYLDTDTPATLATKIGAALTALTDVYSSVVVKSNTVIVTHKAIGPQTVTAIVPDDKGLTATAVITTVGASGSIIEKYELMQNTQGSKKSDGANAYFKDVINDTSNWVYTFATALAAGVVELEGGVDDYNINRVAAIQVLNNAEAYDAKPVFAYCEELIEQQALIDLSTERKDTVSFVSPLRDTVVGNRGREMDDVVAWRESLVRDSSYFFMDDN…
2087	LAAGVVELEGGVDDYNVSUBINRV	tail_sheath_protein_monomer	2e-07	57.39	MATQSFSVAPSVQWTERDATLQTSPSVVVQGATVGKFQWGEVELPVLVTGGETGLVKKFFKPNDSTATDFLVIADFLSYSSMAWVTRVVGPLAKNSVTKGQTAITIKNKLDFETASPSASITWAGRYPGSLGNDIAINVGEFHVVVVDKVGRITDSAGAVGQVDRISVSGTATAAGTISVAGEDIAYLDTDTPATLATKIGAALTALTDVYSSVVVKSNTVIVTHKAIGPQTVTAIVPDDKGLTATAVITTVGASGSIIEKYELMQNTQGSKKSDGANAYFKDVINDTSNWVYTFATALAAGVVELEGGVDDYNINRVAAIQVLNNAEAYDAKPVFAYCEELIEQQALIDLSTERKDTVSFVSPLRDTVVGNRGREMDDVVAWRESLVRDSSYFFMDDN…
2048	MATQSFSVAPSVQWTERD	tail_sheath_protein_monomer	4e-09	90.05	MATQSFSVAPSVQWTERDATLQTSPSVVVQGATVGKFQWGEVELPVLVTGGETGLVKKFFKPNDSTATDFLVIADFLSYSSMAWVTRVVGPLAKNSVTKGQTAITIKNKLDFETASPSASITWAGRYPGSLGNDIAINVGEFHVVVVDKVGRITDSAGAVGQVDRISVSGTATAAGTISVAGEDIAYLDTDTPATLATKIGAALTALTDVYSSVVVKSNTVIVTHKAIGPQTVTAIVPDDKGLTATAVITTVGASGSIIEKYELMQNTQGSKKSDGANAYFKDVINDTSNWVYTFATALAAGVVELEGGVDDYNINRVAAIQVLNNAEAYDAKPVFAYCEELIEQQALIDLSTERKDTVSFVSPLRDTVVGNRGREMDDVVAWRESLVRDSSYFFMDDN…
2073	MATQSFSVAPSVQWTERD	tail_sheath_protein_monomer	4e-09	71.49	MATQSFSVAPSVQWTERDATLQTSPSVVVQGATVGKFQWGEVELPVLVTGGETGLVKKFFKPNDSTATDFLVIADFLSYSSMAWVTRVVGPLAKNSVTKGQTAITIKNKLDFETASPSASITWAGRYPGSLGNDIAINVGEFHVVVVDKVGRITDSAGAVGQVDRISVSGTATAAGTISVAGEDIAYLDTDTPATLATKIGAALTALTDVYSSVVVKSNTVIVTHKAIGPQTVTAIVPDDKGLTATAVITTVGASGSIIEKYELMQNTQGSKKSDGANAYFKDVINDTSNWVYTFATALAAGVVELEGGVDDYNINRVAAIQVLNNAEAYDAKPVFAYCEELIEQQALIDLSTERKDTVSFVSPLRDTVVGNRGREMDDVVAWRESLVRDSSYFFMDDN…
2084	MATQSFSVAPSVQWTERD	tail_sheath_protein_monomer	4e-09	61.22	MATQSFSVAPSVQWTERDATLQTSPSVVVQGATVGKFQWGEVELPVLVTGGETGLVKKFFKPNDSTATDFLVIADFLSYSSMAWVTRVVGPLAKNSVTKGQTAITIKNKLDFETASPSASITWAGRYPGSLGNDIAINVGEFHVVVVDKVGRITDSAGAVGQVDRISVSGTATAAGTISVAGEDIAYLDTDTPATLATKIGAALTALTDVYSSVVVKSNTVIVTHKAIGPQTVTAIVPDDKGLTATAVITTVGASGSIIEKYELMQNTQGSKKSDGANAYFKDVINDTSNWVYTFATALAAGVVELEGGVDDYNINRVAAIQVLNNAEAYDAKPVFAYCEELIEQQALIDLSTERKDTVSFVSPLRDTVVGNRGREMDDVVAWRESLVRDSSYFFMDDN…
2090	NNAEAYDAKPVFAYCEELIEQQALIDLSTERK	tail_sheath_protein_monomer	3e-19	56.01	MATQSFSVAPSVQWTERDATLQTSPSVVVQGATVGKFQWGEVELPVLVTGGETGLVKKFFKPNDSTATDFLVIADFLSYSSMAWVTRVVGPLAKNSVTKGQTAITIKNKLDFETASPSASITWAGRYPGSLGNDIAINVGEFHVVVVDKVGRITDSAGAVGQVDRISVSGTATAAGTISVAGEDIAYLDTDTPATLATKIGAALTALTDVYSSVVVKSNTVIVTHKAIGPQTVTAIVPDDKGLTATAVITTVGASGSIIEKYELMQNTQGSKKSDGANAYFKDVINDTSNWVYTFATALAAGVVELEGGVDDYNINRVAAIQVLNNAEAYDAKPVFAYCEELIEQQALIDLSTERKDTVSFVSPLRDTVVGNRGREMDDVVAWRESLVRDSSYFFMDDN…
2104	NNAEAYDAKPVFAYCEELIEQQALIDLSTERK	tail_sheath_protein_monomer	3e-19	46.5	MATQSFSVAPSVQWTERDATLQTSPSVVVQGATVGKFQWGEVELPVLVTGGETGLVKKFFKPNDSTATDFLVIADFLSYSSMAWVTRVVGPLAKNSVTKGQTAITIKNKLDFETASPSASITWAGRYPGSLGNDIAINVGEFHVVVVDKVGRITDSAGAVGQVDRISVSGTATAAGTISVAGEDIAYLDTDTPATLATKIGAALTALTDVYSSVVVKSNTVIVTHKAIGPQTVTAIVPDDKGLTATAVITTVGASGSIIEKYELMQNTQGSKKSDGANAYFKDVINDTSNWVYTFATALAAGVVELEGGVDDYNINRVAAIQVLNNAEAYDAKPVFAYCEELIEQQALIDLSTERKDTVSFVSPLRDTVVGNRGREMDDVVAWRESLVRDSSYFFMDDN…
2098	QALIDLSTERK	tail_sheath_protein_monomer	7e-04	49.56	MATQSFSVAPSVQWTERDATLQTSPSVVVQGATVGKFQWGEVELPVLVTGGETGLVKKFFKPNDSTATDFLVIADFLSYSSMAWVTRVVGPLAKNSVTKGQTAITIKNKLDFETASPSASITWAGRYPGSLGNDIAINVGEFHVVVVDKVGRITDSAGAVGQVDRISVSGTATAAGTISVAGEDIAYLDTDTPATLATKIGAALTALTDVYSSVVVKSNTVIVTHKAIGPQTVTAIVPDDKGLTATAVITTVGASGSIIEKYELMQNTQGSKKSDGANAYFKDVINDTSNWVYTFATALAAGVVELEGGVDDYNINRVAAIQVLNNAEAYDAKPVFAYCEELIEQQALIDLSTERKDTVSFVSPLRDTVVGNRGREMDDVVAWRESLVRDSSYFFMDDN…
2074	QSGEFHVVVVDKV	tail_sheath_protein_monomer	4e-04	71.12	MATQSFSVAPSVQWTERDATLQTSPSVVVQGATVGKFQWGEVELPVLVTGGETGLVKKFFKPNDSTATDFLVIADFLSYSSMAWVTRVVGPLAKNSVTKGQTAITIKNKLDFETASPSASITWAGRYPGSLGNDIAINVGEFHVVVVDKVGRITDSAGAVGQVDRISVSGTATAAGTISVAGEDIAYLDTDTPATLATKIGAALTALTDVYSSVVVKSNTVIVTHKAIGPQTVTAIVPDDKGLTATAVITTVGASGSIIEKYELMQNTQGSKKSDGANAYFKDVINDTSNWVYTFATALAAGVVELEGGVDDYNINRVAAIQVLNNAEAYDAKPVFAYCEELIEQQALIDLSTERKDTVSFVSPLRDTVVGNRGREMDDVVAWRESLVRDSSYFFMDDN…
2027	RDATLQTSPSVVVQGATVGKF	tail_sheath_protein_monomer	2e-10	134.94	MATQSFSVAPSVQWTERDATLQTSPSVVVQGATVGKFQWGEVELPVLVTGGETGLVKKFFKPNDSTATDFLVIADFLSYSSMAWVTRVVGPLAKNSVTKGQTAITIKNKLDFETASPSASITWAGRYPGSLGNDIAINVGEFHVVVVDKVGRITDSAGAVGQVDRISVSGTATAAGTISVAGEDIAYLDTDTPATLATKIGAALTALTDVYSSVVVKSNTVIVTHKAIGPQTVTAIVPDDKGLTATAVITTVGASGSIIEKYELMQNTQGSKKSDGANAYFKDVINDTSNWVYTFATALAAGVVELEGGVDDYNINRVAAIQVLNNAEAYDAKPVFAYCEELIEQQALIDLSTERKDTVSFVSPLRDTVVGNRGREMDDVVAWRESLVRDSSYFFMDDN…
2068	REMDDVVAWRE	tail_sheath_protein_monomer	1e-04	73.09	MATQSFSVAPSVQWTERDATLQTSPSVVVQGATVGKFQWGEVELPVLVTGGETGLVKKFFKPNDSTATDFLVIADFLSYSSMAWVTRVVGPLAKNSVTKGQTAITIKNKLDFETASPSASITWAGRYPGSLGNDIAINVGEFHVVVVDKVGRITDSAGAVGQVDRISVSGTATAAGTISVAGEDIAYLDTDTPATLATKIGAALTALTDVYSSVVVKSNTVIVTHKAIGPQTVTAIVPDDKGLTATAVITTVGASGSIIEKYELMQNTQGSKKSDGANAYFKDVINDTSNWVYTFATALAAGVVELEGGVDDYNINRVAAIQVLNNAEAYDAKPVFAYCEELIEQQALIDLSTERKDTVSFVSPLRDTVVGNRGREMDDVVAWRESLVRDSSYFFMDDN…
2107	REMDDVVAWRE	tail_sheath_protein_monomer	1e-04	44.57	MATQSFSVAPSVQWTERDATLQTSPSVVVQGATVGKFQWGEVELPVLVTGGETGLVKKFFKPNDSTATDFLVIADFLSYSSMAWVTRVVGPLAKNSVTKGQTAITIKNKLDFETASPSASITWAGRYPGSLGNDIAINVGEFHVVVVDKVGRITDSAGAVGQVDRISVSGTATAAGTISVAGEDIAYLDTDTPATLATKIGAALTALTDVYSSVVVKSNTVIVTHKAIGPQTVTAIVPDDKGLTATAVITTVGASGSIIEKYELMQNTQGSKKSDGANAYFKDVINDTSNWVYTFATALAAGVVELEGGVDDYNINRVAAIQVLNNAEAYDAKPVFAYCEELIEQQALIDLSTERKDTVSFVSPLRDTVVGNRGREMDDVVAWRESLVRDSSYFFMDDN…
2033	RGLFIMAEQNIAAIAKY	tail_sheath_protein_monomer	7e-08	120.64	MATQSFSVAPSVQWTERDATLQTSPSVVVQGATVGKFQWGEVELPVLVTGGETGLVKKFFKPNDSTATDFLVIADFLSYSSMAWVTRVVGPLAKNSVTKGQTAITIKNKLDFETASPSASITWAGRYPGSLGNDIAINVGEFHVVVVDKVGRITDSAGAVGQVDRISVSGTATAAGTISVAGEDIAYLDTDTPATLATKIGAALTALTDVYSSVVVKSNTVIVTHKAIGPQTVTAIVPDDKGLTATAVITTVGASGSIIEKYELMQNTQGSKKSDGANAYFKDVINDTSNWVYTFATALAAGVVELEGGVDDYNINRVAAIQVLNNAEAYDAKPVFAYCEELIEQQALIDLSTERKDTVSFVSPLRDTVVGNRGREMDDVVAWRESLVRDSSYFFMDDN…
2060	RGLFIMAEQNIAAIAKY	tail_sheath_protein_monomer	7e-08	77.22	MATQSFSVAPSVQWTERDATLQTSPSVVVQGATVGKFQWGEVELPVLVTGGETGLVKKFFKPNDSTATDFLVIADFLSYSSMAWVTRVVGPLAKNSVTKGQTAITIKNKLDFETASPSASITWAGRYPGSLGNDIAINVGEFHVVVVDKVGRITDSAGAVGQVDRISVSGTATAAGTISVAGEDIAYLDTDTPATLATKIGAALTALTDVYSSVVVKSNTVIVTHKAIGPQTVTAIVPDDKGLTATAVITTVGASGSIIEKYELMQNTQGSKKSDGANAYFKDVINDTSNWVYTFATALAAGVVELEGGVDDYNINRVAAIQVLNNAEAYDAKPVFAYCEELIEQQALIDLSTERKDTVSFVSPLRDTVVGNRGREMDDVVAWRESLVRDSSYFFMDDN…
2093	RGLFIMAEQNIAAIAKY	tail_sheath_protein_monomer	7e-08	54.21	MATQSFSVAPSVQWTERDATLQTSPSVVVQGATVGKFQWGEVELPVLVTGGETGLVKKFFKPNDSTATDFLVIADFLSYSSMAWVTRVVGPLAKNSVTKGQTAITIKNKLDFETASPSASITWAGRYPGSLGNDIAINVGEFHVVVVDKVGRITDSAGAVGQVDRISVSGTATAAGTISVAGEDIAYLDTDTPATLATKIGAALTALTDVYSSVVVKSNTVIVTHKAIGPQTVTAIVPDDKGLTATAVITTVGASGSIIEKYELMQNTQGSKKSDGANAYFKDVINDTSNWVYTFATALAAGVVELEGGVDDYNINRVAAIQVLNNAEAYDAKPVFAYCEELIEQQALIDLSTERKDTVSFVSPLRDTVVGNRGREMDDVVAWRESLVRDSSYFFMDDN…
2113	RGLFIMAEQNIAAIAKY	tail_sheath_protein_monomer	7e-08	42.2	MATQSFSVAPSVQWTERDATLQTSPSVVVQGATVGKFQWGEVELPVLVTGGETGLVKKFFKPNDSTATDFLVIADFLSYSSMAWVTRVVGPLAKNSVTKGQTAITIKNKLDFETASPSASITWAGRYPGSLGNDIAINVGEFHVVVVDKVGRITDSAGAVGQVDRISVSGTATAAGTISVAGEDIAYLDTDTPATLATKIGAALTALTDVYSSVVVKSNTVIVTHKAIGPQTVTAIVPDDKGLTATAVITTVGASGSIIEKYELMQNTQGSKKSDGANAYFKDVINDTSNWVYTFATALAAGVVELEGGVDDYNINRVAAIQVLNNAEAYDAKPVFAYCEELIEQQALIDLSTERKDTVSFVSPLRDTVVGNRGREMDDVVAWRESLVRDSSYFFMDDN…
2109	RGREMDDVVAWRE	tail_sheath_protein_monomer	2e-06	44.2	MATQSFSVAPSVQWTERDATLQTSPSVVVQGATVGKFQWGEVELPVLVTGGETGLVKKFFKPNDSTATDFLVIADFLSYSSMAWVTRVVGPLAKNSVTKGQTAITIKNKLDFETASPSASITWAGRYPGSLGNDIAINVGEFHVVVVDKVGRITDSAGAVGQVDRISVSGTATAAGTISVAGEDIAYLDTDTPATLATKIGAALTALTDVYSSVVVKSNTVIVTHKAIGPQTVTAIVPDDKGLTATAVITTVGASGSIIEKYELMQNTQGSKKSDGANAYFKDVINDTSNWVYTFATALAAGVVELEGGVDDYNINRVAAIQVLNNAEAYDAKPVFAYCEELIEQQALIDLSTERKDTVSFVSPLRDTVVGNRGREMDDVVAWRESLVRDSSYFFMDDN…
2025	RISVSGTATAAGTISVAGEDIAYLDTDTPATLATKI	tail_sheath_protein_monomer	6e-19	148.97	MATQSFSVAPSVQWTERDATLQTSPSVVVQGATVGKFQWGEVELPVLVTGGETGLVKKFFKPNDSTATDFLVIADFLSYSSMAWVTRVVGPLAKNSVTKGQTAITIKNKLDFETASPSASITWAGRYPGSLGNDIAINVGEFHVVVVDKVGRITDSAGAVGQVDRISVSGTATAAGTISVAGEDIAYLDTDTPATLATKIGAALTALTDVYSSVVVKSNTVIVTHKAIGPQTVTAIVPDDKGLTATAVITTVGASGSIIEKYELMQNTQGSKKSDGANAYFKDVINDTSNWVYTFATALAAGVVELEGGVDDYNINRVAAIQVLNNAEAYDAKPVFAYCEELIEQQALIDLSTERKDTVSFVSPLRDTVVGNRGREMDDVVAWRESLVRDSSYFFMDDN…
2036	RITDSAGAVGQVDRI	tail_sheath_protein_monomer	3e-06	116.26	MATQSFSVAPSVQWTERDATLQTSPSVVVQGATVGKFQWGEVELPVLVTGGETGLVKKFFKPNDSTATDFLVIADFLSYSSMAWVTRVVGPLAKNSVTKGQTAITIKNKLDFETASPSASITWAGRYPGSLGNDIAINVGEFHVVVVDKVGRITDSAGAVGQVDRISVSGTATAAGTISVAGEDIAYLDTDTPATLATKIGAALTALTDVYSSVVVKSNTVIVTHKAIGPQTVTAIVPDDKGLTATAVITTVGASGSIIEKYELMQNTQGSKKSDGANAYFKDVINDTSNWVYTFATALAAGVVELEGGVDDYNINRVAAIQVLNNAEAYDAKPVFAYCEELIEQQALIDLSTERKDTVSFVSPLRDTVVGNRGREMDDVVAWRESLVRDSSYFFMDDN…
2077	RITDSAGAVGQVDRI	tail_sheath_protein_monomer	3e-06	67.99	MATQSFSVAPSVQWTERDATLQTSPSVVVQGATVGKFQWGEVELPVLVTGGETGLVKKFFKPNDSTATDFLVIADFLSYSSMAWVTRVVGPLAKNSVTKGQTAITIKNKLDFETASPSASITWAGRYPGSLGNDIAINVGEFHVVVVDKVGRITDSAGAVGQVDRISVSGTATAAGTISVAGEDIAYLDTDTPATLATKIGAALTALTDVYSSVVVKSNTVIVTHKAIGPQTVTAIVPDDKGLTATAVITTVGASGSIIEKYELMQNTQGSKKSDGANAYFKDVINDTSNWVYTFATALAAGVVELEGGVDDYNINRVAAIQVLNNAEAYDAKPVFAYCEELIEQQALIDLSTERKDTVSFVSPLRDTVVGNRGREMDDVVAWRESLVRDSSYFFMDDN…
2064	RKDTVSFVSPLRD	tail_sheath_protein_monomer	1e-05	74.95	MATQSFSVAPSVQWTERDATLQTSPSVVVQGATVGKFQWGEVELPVLVTGGETGLVKKFFKPNDSTATDFLVIADFLSYSSMAWVTRVVGPLAKNSVTKGQTAITIKNKLDFETASPSASITWAGRYPGSLGNDIAINVGEFHVVVVDKVGRITDSAGAVGQVDRISVSGTATAAGTISVAGEDIAYLDTDTPATLATKIGAALTALTDVYSSVVVKSNTVIVTHKAIGPQTVTAIVPDDKGLTATAVITTVGASGSIIEKYELMQNTQGSKKSDGANAYFKDVINDTSNWVYTFATALAAGVVELEGGVDDYNINRVAAIQVLNNAEAYDAKPVFAYCEELIEQQALIDLSTERKDTVSFVSPLRDTVVGNRGREMDDVVAWRESLVRDSSYFFMDDN…
2028	RNNFAYAPQSGEFHVVVVDKV	tail_sheath_protein_monomer	0.001	134.7	MATQSFSVAPSVQWTERDATLQTSPSVVVQGATVGKFQWGEVELPVLVTGGETGLVKKFFKPNDSTATDFLVIADFLSYSSMAWVTRVVGPLAKNSVTKGQTAITIKNKLDFETASPSASITWAGRYPGSLGNDIAINVGEFHVVVVDKVGRITDSAGAVGQVDRISVSGTATAAGTISVAGEDIAYLDTDTPATLATKIGAALTALTDVYSSVVVKSNTVIVTHKAIGPQTVTAIVPDDKGLTATAVITTVGASGSIIEKYELMQNTQGSKKSDGANAYFKDVINDTSNWVYTFATALAAGVVELEGGVDDYNINRVAAIQVLNNAEAYDAKPVFAYCEELIEQQALIDLSTERKDTVSFVSPLRDTVVGNRGREMDDVVAWRESLVRDSSYFFMDDN…
2038	RNNFAYAPQSGEFHVVVVDKV	tail_sheath_protein_monomer	0.001	108.98	MATQSFSVAPSVQWTERDATLQTSPSVVVQGATVGKFQWGEVELPVLVTGGETGLVKKFFKPNDSTATDFLVIADFLSYSSMAWVTRVVGPLAKNSVTKGQTAITIKNKLDFETASPSASITWAGRYPGSLGNDIAINVGEFHVVVVDKVGRITDSAGAVGQVDRISVSGTATAAGTISVAGEDIAYLDTDTPATLATKIGAALTALTDVYSSVVVKSNTVIVTHKAIGPQTVTAIVPDDKGLTATAVITTVGASGSIIEKYELMQNTQGSKKSDGANAYFKDVINDTSNWVYTFATALAAGVVELEGGVDDYNINRVAAIQVLNNAEAYDAKPVFAYCEELIEQQALIDLSTERKDTVSFVSPLRDTVVGNRGREMDDVVAWRESLVRDSSYFFMDDN…
2081	RNNFAYAPQSGEFHVVVVDKV	tail_sheath_protein_monomer	0.001	65.21	MATQSFSVAPSVQWTERDATLQTSPSVVVQGATVGKFQWGEVELPVLVTGGETGLVKKFFKPNDSTATDFLVIADFLSYSSMAWVTRVVGPLAKNSVTKGQTAITIKNKLDFETASPSASITWAGRYPGSLGNDIAINVGEFHVVVVDKVGRITDSAGAVGQVDRISVSGTATAAGTISVAGEDIAYLDTDTPATLATKIGAALTALTDVYSSVVVKSNTVIVTHKAIGPQTVTAIVPDDKGLTATAVITTVGASGSIIEKYELMQNTQGSKKSDGANAYFKDVINDTSNWVYTFATALAAGVVELEGGVDDYNINRVAAIQVLNNAEAYDAKPVFAYCEELIEQQALIDLSTERKDTVSFVSPLRDTVVGNRGREMDDVVAWRESLVRDSSYFFMDDN…
2089	RNNFAYAPQSGEFHVVVVDKV	tail_sheath_protein_monomer	0.001	56.01	MATQSFSVAPSVQWTERDATLQTSPSVVVQGATVGKFQWGEVELPVLVTGGETGLVKKFFKPNDSTATDFLVIADFLSYSSMAWVTRVVGPLAKNSVTKGQTAITIKNKLDFETASPSASITWAGRYPGSLGNDIAINVGEFHVVVVDKVGRITDSAGAVGQVDRISVSGTATAAGTISVAGEDIAYLDTDTPATLATKIGAALTALTDVYSSVVVKSNTVIVTHKAIGPQTVTAIVPDDKGLTATAVITTVGASGSIIEKYELMQNTQGSKKSDGANAYFKDVINDTSNWVYTFATALAAGVVELEGGVDDYNINRVAAIQVLNNAEAYDAKPVFAYCEELIEQQALIDLSTERKDTVSFVSPLRDTVVGNRGREMDDVVAWRESLVRDSSYFFMDDN…
2079	RNNFAYAPQSGEFHVVVVDKVGRI	tail_sheath_protein_monomer	6e-06	67.02	MATQSFSVAPSVQWTERDATLQTSPSVVVQGATVGKFQWGEVELPVLVTGGETGLVKKFFKPNDSTATDFLVIADFLSYSSMAWVTRVVGPLAKNSVTKGQTAITIKNKLDFETASPSASITWAGRYPGSLGNDIAINVGEFHVVVVDKVGRITDSAGAVGQVDRISVSGTATAAGTISVAGEDIAYLDTDTPATLATKIGAALTALTDVYSSVVVKSNTVIVTHKAIGPQTVTAIVPDDKGLTATAVITTVGASGSIIEKYELMQNTQGSKKSDGANAYFKDVINDTSNWVYTFATALAAGVVELEGGVDDYNINRVAAIQVLNNAEAYDAKPVFAYCEELIEQQALIDLSTERKDTVSFVSPLRDTVVGNRGREMDDVVAWRESLVRDSSYFFMDDN…
2108	RNQINSIVTFS	tail_sheath_protein_monomer	0.002	44.43	MATQSFSVAPSVQWTERDATLQTSPSVVVQGATVGKFQWGEVELPVLVTGGETGLVKKFFKPNDSTATDFLVIADFLSYSSMAWVTRVVGPLAKNSVTKGQTAITIKNKLDFETASPSASITWAGRYPGSLGNDIAINVGEFHVVVVDKVGRITDSAGAVGQVDRISVSGTATAAGTISVAGEDIAYLDTDTPATLATKIGAALTALTDVYSSVVVKSNTVIVTHKAIGPQTVTAIVPDDKGLTATAVITTVGASGSIIEKYELMQNTQGSKKSDGANAYFKDVINDTSNWVYTFATALAAGVVELEGGVDDYNINRVAAIQVLNNAEAYDAKPVFAYCEELIEQQALIDLSTERKDTVSFVSPLRDTVVGNRGREMDDVVAWRESLVRDSSYFFMDDN…
2029	RNQINSIVTFSNEGIVLYGDKT	tail_sheath_protein_monomer	2e-11	134.49	MATQSFSVAPSVQWTERDATLQTSPSVVVQGATVGKFQWGEVELPVLVTGGETGLVKKFFKPNDSTATDFLVIADFLSYSSMAWVTRVVGPLAKNSVTKGQTAITIKNKLDFETASPSASITWAGRYPGSLGNDIAINVGEFHVVVVDKVGRITDSAGAVGQVDRISVSGTATAAGTISVAGEDIAYLDTDTPATLATKIGAALTALTDVYSSVVVKSNTVIVTHKAIGPQTVTAIVPDDKGLTATAVITTVGASGSIIEKYELMQNTQGSKKSDGANAYFKDVINDTSNWVYTFATALAAGVVELEGGVDDYNINRVAAIQVLNNAEAYDAKPVFAYCEELIEQQALIDLSTERKDTVSFVSPLRDTVVGNRGREMDDVVAWRESLVRDSSYFFMDDN…
2065	RNQINSIVTFSNEGIVLYGDKT	tail_sheath_protein_monomer	2e-11	74.77	MATQSFSVAPSVQWTERDATLQTSPSVVVQGATVGKFQWGEVELPVLVTGGETGLVKKFFKPNDSTATDFLVIADFLSYSSMAWVTRVVGPLAKNSVTKGQTAITIKNKLDFETASPSASITWAGRYPGSLGNDIAINVGEFHVVVVDKVGRITDSAGAVGQVDRISVSGTATAAGTISVAGEDIAYLDTDTPATLATKIGAALTALTDVYSSVVVKSNTVIVTHKAIGPQTVTAIVPDDKGLTATAVITTVGASGSIIEKYELMQNTQGSKKSDGANAYFKDVINDTSNWVYTFATALAAGVVELEGGVDDYNINRVAAIQVLNNAEAYDAKPVFAYCEELIEQQALIDLSTERKDTVSFVSPLRDTVVGNRGREMDDVVAWRESLVRDSSYFFMDDN…
2039	RQLANMGAIYDGKV	tail_sheath_protein_monomer	3e-06	105.9	MATQSFSVAPSVQWTERDATLQTSPSVVVQGATVGKFQWGEVELPVLVTGGETGLVKKFFKPNDSTATDFLVIADFLSYSSMAWVTRVVGPLAKNSVTKGQTAITIKNKLDFETASPSASITWAGRYPGSLGNDIAINVGEFHVVVVDKVGRITDSAGAVGQVDRISVSGTATAAGTISVAGEDIAYLDTDTPATLATKIGAALTALTDVYSSVVVKSNTVIVTHKAIGPQTVTAIVPDDKGLTATAVITTVGASGSIIEKYELMQNTQGSKKSDGANAYFKDVINDTSNWVYTFATALAAGVVELEGGVDDYNINRVAAIQVLNNAEAYDAKPVFAYCEELIEQQALIDLSTERKDTVSFVSPLRDTVVGNRGREMDDVVAWRESLVRDSSYFFMDDN…
2046	RQLANMGAIYDGKV	tail_sheath_protein_monomer	3e-06	92.63	MATQSFSVAPSVQWTERDATLQTSPSVVVQGATVGKFQWGEVELPVLVTGGETGLVKKFFKPNDSTATDFLVIADFLSYSSMAWVTRVVGPLAKNSVTKGQTAITIKNKLDFETASPSASITWAGRYPGSLGNDIAINVGEFHVVVVDKVGRITDSAGAVGQVDRISVSGTATAAGTISVAGEDIAYLDTDTPATLATKIGAALTALTDVYSSVVVKSNTVIVTHKAIGPQTVTAIVPDDKGLTATAVITTVGASGSIIEKYELMQNTQGSKKSDGANAYFKDVINDTSNWVYTFATALAAGVVELEGGVDDYNINRVAAIQVLNNAEAYDAKPVFAYCEELIEQQALIDLSTERKDTVSFVSPLRDTVVGNRGREMDDVVAWRESLVRDSSYFFMDDN…
2049	RQLANMGAIYDGKV	tail_sheath_protein_monomer	3e-06	89.6	MATQSFSVAPSVQWTERDATLQTSPSVVVQGATVGKFQWGEVELPVLVTGGETGLVKKFFKPNDSTATDFLVIADFLSYSSMAWVTRVVGPLAKNSVTKGQTAITIKNKLDFETASPSASITWAGRYPGSLGNDIAINVGEFHVVVVDKVGRITDSAGAVGQVDRISVSGTATAAGTISVAGEDIAYLDTDTPATLATKIGAALTALTDVYSSVVVKSNTVIVTHKAIGPQTVTAIVPDDKGLTATAVITTVGASGSIIEKYELMQNTQGSKKSDGANAYFKDVINDTSNWVYTFATALAAGVVELEGGVDDYNINRVAAIQVLNNAEAYDAKPVFAYCEELIEQQALIDLSTERKDTVSFVSPLRDTVVGNRGREMDDVVAWRESLVRDSSYFFMDDN…
2061	RSIEIAGIYKS	tail_sheath_protein_monomer	0.002	77.18	MATQSFSVAPSVQWTERDATLQTSPSVVVQGATVGKFQWGEVELPVLVTGGETGLVKKFFKPNDSTATDFLVIADFLSYSSMAWVTRVVGPLAKNSVTKGQTAITIKNKLDFETASPSASITWAGRYPGSLGNDIAINVGEFHVVVVDKVGRITDSAGAVGQVDRISVSGTATAAGTISVAGEDIAYLDTDTPATLATKIGAALTALTDVYSSVVVKSNTVIVTHKAIGPQTVTAIVPDDKGLTATAVITTVGASGSIIEKYELMQNTQGSKKSDGANAYFKDVINDTSNWVYTFATALAAGVVELEGGVDDYNINRVAAIQVLNNAEAYDAKPVFAYCEELIEQQALIDLSTERKDTVSFVSPLRDTVVGNRGREMDDVVAWRESLVRDSSYFFMDDN…
2088	RSLFSNAVRPYI	tail_sheath_protein_monomer	3e-05	57.25	MATQSFSVAPSVQWTERDATLQTSPSVVVQGATVGKFQWGEVELPVLVTGGETGLVKKFFKPNDSTATDFLVIADFLSYSSMAWVTRVVGPLAKNSVTKGQTAITIKNKLDFETASPSASITWAGRYPGSLGNDIAINVGEFHVVVVDKVGRITDSAGAVGQVDRISVSGTATAAGTISVAGEDIAYLDTDTPATLATKIGAALTALTDVYSSVVVKSNTVIVTHKAIGPQTVTAIVPDDKGLTATAVITTVGASGSIIEKYELMQNTQGSKKSDGANAYFKDVINDTSNWVYTFATALAAGVVELEGGVDDYNINRVAAIQVLNNAEAYDAKPVFAYCEELIEQQALIDLSTERKDTVSFVSPLRDTVVGNRGREMDDVVAWRESLVRDSSYFFMDDN…
2099	RSLFSNAVRPYI	tail_sheath_protein_monomer	3e-05	49.54	MATQSFSVAPSVQWTERDATLQTSPSVVVQGATVGKFQWGEVELPVLVTGGETGLVKKFFKPNDSTATDFLVIADFLSYSSMAWVTRVVGPLAKNSVTKGQTAITIKNKLDFETASPSASITWAGRYPGSLGNDIAINVGEFHVVVVDKVGRITDSAGAVGQVDRISVSGTATAAGTISVAGEDIAYLDTDTPATLATKIGAALTALTDVYSSVVVKSNTVIVTHKAIGPQTVTAIVPDDKGLTATAVITTVGASGSIIEKYELMQNTQGSKKSDGANAYFKDVINDTSNWVYTFATALAAGVVELEGGVDDYNINRVAAIQVLNNAEAYDAKPVFAYCEELIEQQALIDLSTERKDTVSFVSPLRDTVVGNRGREMDDVVAWRESLVRDSSYFFMDDN…
2053	RVAAIQVLNNAEAYD	tail_sheath_protein_monomer	3e-06	81.95	MATQSFSVAPSVQWTERDATLQTSPSVVVQGATVGKFQWGEVELPVLVTGGETGLVKKFFKPNDSTATDFLVIADFLSYSSMAWVTRVVGPLAKNSVTKGQTAITIKNKLDFETASPSASITWAGRYPGSLGNDIAINVGEFHVVVVDKVGRITDSAGAVGQVDRISVSGTATAAGTISVAGEDIAYLDTDTPATLATKIGAALTALTDVYSSVVVKSNTVIVTHKAIGPQTVTAIVPDDKGLTATAVITTVGASGSIIEKYELMQNTQGSKKSDGANAYFKDVINDTSNWVYTFATALAAGVVELEGGVDDYNINRVAAIQVLNNAEAYDAKPVFAYCEELIEQQALIDLSTERKDTVSFVSPLRDTVVGNRGREMDDVVAWRESLVRDSSYFFMDDN…
2054	RVAAIQVLNNAEAYDAKP	tail_sheath_protein_monomer	2e-08	80.79	MATQSFSVAPSVQWTERDATLQTSPSVVVQGATVGKFQWGEVELPVLVTGGETGLVKKFFKPNDSTATDFLVIADFLSYSSMAWVTRVVGPLAKNSVTKGQTAITIKNKLDFETASPSASITWAGRYPGSLGNDIAINVGEFHVVVVDKVGRITDSAGAVGQVDRISVSGTATAAGTISVAGEDIAYLDTDTPATLATKIGAALTALTDVYSSVVVKSNTVIVTHKAIGPQTVTAIVPDDKGLTATAVITTVGASGSIIEKYELMQNTQGSKKSDGANAYFKDVINDTSNWVYTFATALAAGVVELEGGVDDYNINRVAAIQVLNNAEAYDAKPVFAYCEELIEQQALIDLSTERKDTVSFVSPLRDTVVGNRGREMDDVVAWRESLVRDSSYFFMDDN…
2075	RVAAIQVLNNAEAYDAKPVFAYC	tail_sheath_protein_monomer	3e-12	70.72	MATQSFSVAPSVQWTERDATLQTSPSVVVQGATVGKFQWGEVELPVLVTGGETGLVKKFFKPNDSTATDFLVIADFLSYSSMAWVTRVVGPLAKNSVTKGQTAITIKNKLDFETASPSASITWAGRYPGSLGNDIAINVGEFHVVVVDKVGRITDSAGAVGQVDRISVSGTATAAGTISVAGEDIAYLDTDTPATLATKIGAALTALTDVYSSVVVKSNTVIVTHKAIGPQTVTAIVPDDKGLTATAVITTVGASGSIIEKYELMQNTQGSKKSDGANAYFKDVINDTSNWVYTFATALAAGVVELEGGVDDYNINRVAAIQVLNNAEAYDAKPVFAYCEELIEQQALIDLSTERKDTVSFVSPLRDTVVGNRGREMDDVVAWRESLVRDSSYFFMDDN…
2037	RVAAIQVLNNAEAYDAKPVFAYCEELIEQQALIDLSTERK	tail_sheath_protein_monomer	1e-23	115.71	MATQSFSVAPSVQWTERDATLQTSPSVVVQGATVGKFQWGEVELPVLVTGGETGLVKKFFKPNDSTATDFLVIADFLSYSSMAWVTRVVGPLAKNSVTKGQTAITIKNKLDFETASPSASITWAGRYPGSLGNDIAINVGEFHVVVVDKVGRITDSAGAVGQVDRISVSGTATAAGTISVAGEDIAYLDTDTPATLATKIGAALTALTDVYSSVVVKSNTVIVTHKAIGPQTVTAIVPDDKGLTATAVITTVGASGSIIEKYELMQNTQGSKKSDGANAYFKDVINDTSNWVYTFATALAAGVVELEGGVDDYNINRVAAIQVLNNAEAYDAKPVFAYCEELIEQQALIDLSTERKDTVSFVSPLRDTVVGNRGREMDDVVAWRESLVRDSSYFFMDDN…
2097	RVAAIQVLNNAEAYDAKPVFAYCEELIEQQALIDLSTERK	tail_sheath_protein_monomer	1e-23	49.59	MATQSFSVAPSVQWTERDATLQTSPSVVVQGATVGKFQWGEVELPVLVTGGETGLVKKFFKPNDSTATDFLVIADFLSYSSMAWVTRVVGPLAKNSVTKGQTAITIKNKLDFETASPSASITWAGRYPGSLGNDIAINVGEFHVVVVDKVGRITDSAGAVGQVDRISVSGTATAAGTISVAGEDIAYLDTDTPATLATKIGAALTALTDVYSSVVVKSNTVIVTHKAIGPQTVTAIVPDDKGLTATAVITTVGASGSIIEKYELMQNTQGSKKSDGANAYFKDVINDTSNWVYTFATALAAGVVELEGGVDDYNINRVAAIQVLNNAEAYDAKPVFAYCEELIEQQALIDLSTERKDTVSFVSPLRDTVVGNRGREMDDVVAWRESLVRDSSYFFMDDN…
2103	RVAAIQVLNNAEAYDAKPVFAYCEELIEQQALIDLSTERK	tail_sheath_protein_monomer	1e-23	46.71	MATQSFSVAPSVQWTERDATLQTSPSVVVQGATVGKFQWGEVELPVLVTGGETGLVKKFFKPNDSTATDFLVIADFLSYSSMAWVTRVVGPLAKNSVTKGQTAITIKNKLDFETASPSASITWAGRYPGSLGNDIAINVGEFHVVVVDKVGRITDSAGAVGQVDRISVSGTATAAGTISVAGEDIAYLDTDTPATLATKIGAALTALTDVYSSVVVKSNTVIVTHKAIGPQTVTAIVPDDKGLTATAVITTVGASGSIIEKYELMQNTQGSKKSDGANAYFKDVINDTSNWVYTFATALAAGVVELEGGVDDYNINRVAAIQVLNNAEAYDAKPVFAYCEELIEQQALIDLSTERKDTVSFVSPLRDTVVGNRGREMDDVVAWRESLVRDSSYFFMDDN…
2043	RWIPACGGTAGVWARS	tail_sheath_protein_monomer	5e-09	101.2	MATQSFSVAPSVQWTERDATLQTSPSVVVQGATVGKFQWGEVELPVLVTGGETGLVKKFFKPNDSTATDFLVIADFLSYSSMAWVTRVVGPLAKNSVTKGQTAITIKNKLDFETASPSASITWAGRYPGSLGNDIAINVGEFHVVVVDKVGRITDSAGAVGQVDRISVSGTATAAGTISVAGEDIAYLDTDTPATLATKIGAALTALTDVYSSVVVKSNTVIVTHKAIGPQTVTAIVPDDKGLTATAVITTVGASGSIIEKYELMQNTQGSKKSDGANAYFKDVINDTSNWVYTFATALAAGVVELEGGVDDYNINRVAAIQVLNNAEAYDAKPVFAYCEELIEQQALIDLSTERKDTVSFVSPLRDTVVGNRGREMDDVVAWRESLVRDSSYFFMDDN…
2076	RWIPACGGTAGVWARS	tail_sheath_protein_monomer	5e-09	69.76	MATQSFSVAPSVQWTERDATLQTSPSVVVQGATVGKFQWGEVELPVLVTGGETGLVKKFFKPNDSTATDFLVIADFLSYSSMAWVTRVVGPLAKNSVTKGQTAITIKNKLDFETASPSASITWAGRYPGSLGNDIAINVGEFHVVVVDKVGRITDSAGAVGQVDRISVSGTATAAGTISVAGEDIAYLDTDTPATLATKIGAALTALTDVYSSVVVKSNTVIVTHKAIGPQTVTAIVPDDKGLTATAVITTVGASGSIIEKYELMQNTQGSKKSDGANAYFKDVINDTSNWVYTFATALAAGVVELEGGVDDYNINRVAAIQVLNNAEAYDAKPVFAYCEELIEQQALIDLSTERKDTVSFVSPLRDTVVGNRGREMDDVVAWRESLVRDSSYFFMDDN…
2057	RYPGSLGNDIAINVCDSAGFPTWEFRN	tail_sheath_protein_monomer	3e-06	80.08	MATQSFSVAPSVQWTERDATLQTSPSVVVQGATVGKFQWGEVELPVLVTGGETGLVKKFFKPNDSTATDFLVIADFLSYSSMAWVTRVVGPLAKNSVTKGQTAITIKNKLDFETASPSASITWAGRYPGSLGNDIAINVGEFHVVVVDKVGRITDSAGAVGQVDRISVSGTATAAGTISVAGEDIAYLDTDTPATLATKIGAALTALTDVYSSVVVKSNTVIVTHKAIGPQTVTAIVPDDKGLTATAVITTVGASGSIIEKYELMQNTQGSKKSDGANAYFKDVINDTSNWVYTFATALAAGVVELEGGVDDYNINRVAAIQVLNNAEAYDAKPVFAYCEELIEQQALIDLSTERKDTVSFVSPLRDTVVGNRGREMDDVVAWRESLVRDSSYFFMDDN…
2091	RYPGSLGNDIAINVCDSAGFPTWEFRN	tail_sheath_protein_monomer	3e-06	55.83	MATQSFSVAPSVQWTERDATLQTSPSVVVQGATVGKFQWGEVELPVLVTGGETGLVKKFFKPNDSTATDFLVIADFLSYSSMAWVTRVVGPLAKNSVTKGQTAITIKNKLDFETASPSASITWAGRYPGSLGNDIAINVGEFHVVVVDKVGRITDSAGAVGQVDRISVSGTATAAGTISVAGEDIAYLDTDTPATLATKIGAALTALTDVYSSVVVKSNTVIVTHKAIGPQTVTAIVPDDKGLTATAVITTVGASGSIIEKYELMQNTQGSKKSDGANAYFKDVINDTSNWVYTFATALAAGVVELEGGVDDYNINRVAAIQVLNNAEAYDAKPVFAYCEELIEQQALIDLSTERKDTVSFVSPLRDTVVGNRGREMDDVVAWRESLVRDSSYFFMDDN…
2100	RYPGSLGNDIAINVCDSAGFPTWEFRN	tail_sheath_protein_monomer	3e-06	48.77	MATQSFSVAPSVQWTERDATLQTSPSVVVQGATVGKFQWGEVELPVLVTGGETGLVKKFFKPNDSTATDFLVIADFLSYSSMAWVTRVVGPLAKNSVTKGQTAITIKNKLDFETASPSASITWAGRYPGSLGNDIAINVGEFHVVVVDKVGRITDSAGAVGQVDRISVSGTATAAGTISVAGEDIAYLDTDTPATLATKIGAALTALTDVYSSVVVKSNTVIVTHKAIGPQTVTAIVPDDKGLTATAVITTVGASGSIIEKYELMQNTQGSKKSDGANAYFKDVINDTSNWVYTFATALAAGVVELEGGVDDYNINRVAAIQVLNNAEAYDAKPVFAYCEELIEQQALIDLSTERKDTVSFVSPLRDTVVGNRGREMDDVVAWRESLVRDSSYFFMDDN…
2101	RYPGSLGNDIAINVCDSAGFPTWEFRN	tail_sheath_protein_monomer	3e-06	48.64	MATQSFSVAPSVQWTERDATLQTSPSVVVQGATVGKFQWGEVELPVLVTGGETGLVKKFFKPNDSTATDFLVIADFLSYSSMAWVTRVVGPLAKNSVTKGQTAITIKNKLDFETASPSASITWAGRYPGSLGNDIAINVGEFHVVVVDKVGRITDSAGAVGQVDRISVSGTATAAGTISVAGEDIAYLDTDTPATLATKIGAALTALTDVYSSVVVKSNTVIVTHKAIGPQTVTAIVPDDKGLTATAVITTVGASGSIIEKYELMQNTQGSKKSDGANAYFKDVINDTSNWVYTFATALAAGVVELEGGVDDYNINRVAAIQVLNNAEAYDAKPVFAYCEELIEQQALIDLSTERKDTVSFVSPLRDTVVGNRGREMDDVVAWRESLVRDSSYFFMDDN…
2096	RYPGSLGNNSUBDIAINVCDSAGFPTWEFRN	tail_sheath_protein_monomer	3e-04	49.74	MATQSFSVAPSVQWTERDATLQTSPSVVVQGATVGKFQWGEVELPVLVTGGETGLVKKFFKPNDSTATDFLVIADFLSYSSMAWVTRVVGPLAKNSVTKGQTAITIKNKLDFETASPSASITWAGRYPGSLGNDIAINVGEFHVVVVDKVGRITDSAGAVGQVDRISVSGTATAAGTISVAGEDIAYLDTDTPATLATKIGAALTALTDVYSSVVVKSNTVIVTHKAIGPQTVTAIVPDDKGLTATAVITTVGASGSIIEKYELMQNTQGSKKSDGANAYFKDVINDTSNWVYTFATALAAGVVELEGGVDDYNINRVAAIQVLNNAEAYDAKPVFAYCEELIEQQALIDLSTERKDTVSFVSPLRDTVVGNRGREMDDVVAWRESLVRDSSYFFMDDN…
2111	RYPPSUBGSLGNDIAINVCDSAGFPTWEFRN	tail_sheath_protein_monomer	3e-04	43.25	MATQSFSVAPSVQWTERDATLQTSPSVVVQGATVGKFQWGEVELPVLVTGGETGLVKKFFKPNDSTATDFLVIADFLSYSSMAWVTRVVGPLAKNSVTKGQTAITIKNKLDFETASPSASITWAGRYPGSLGNDIAINVGEFHVVVVDKVGRITDSAGAVGQVDRISVSGTATAAGTISVAGEDIAYLDTDTPATLATKIGAALTALTDVYSSVVVKSNTVIVTHKAIGPQTVTAIVPDDKGLTATAVITTVGASGSIIEKYELMQNTQGSKKSDGANAYFKDVINDTSNWVYTFATALAAGVVELEGGVDDYNINRVAAIQVLNNAEAYDAKPVFAYCEELIEQQALIDLSTERKDTVSFVSPLRDTVVGNRGREMDDVVAWRESLVRDSSYFFMDDN…
2056	YAPQSGEFHVVVVDKV	tail_sheath_protein_monomer	6e-04	80.69	MATQSFSVAPSVQWTERDATLQTSPSVVVQGATVGKFQWGEVELPVLVTGGETGLVKKFFKPNDSTATDFLVIADFLSYSSMAWVTRVVGPLAKNSVTKGQTAITIKNKLDFETASPSASITWAGRYPGSLGNDIAINVGEFHVVVVDKVGRITDSAGAVGQVDRISVSGTATAAGTISVAGEDIAYLDTDTPATLATKIGAALTALTDVYSSVVVKSNTVIVTHKAIGPQTVTAIVPDDKGLTATAVITTVGASGSIIEKYELMQNTQGSKKSDGANAYFKDVINDTSNWVYTFATALAAGVVELEGGVDDYNINRVAAIQVLNNAEAYDAKPVFAYCEELIEQQALIDLSTERKDTVSFVSPLRDTVVGNRGREMDDVVAWRESLVRDSSYFFMDDN…
2095	YTFATALAAGVVELEGGVDDYNVSUBINRV	tail_sheath_protein_monomer	6e-12	52.32	MATQSFSVAPSVQWTERDATLQTSPSVVVQGATVGKFQWGEVELPVLVTGGETGLVKKFFKPNDSTATDFLVIADFLSYSSMAWVTRVVGPLAKNSVTKGQTAITIKNKLDFETASPSASITWAGRYPGSLGNDIAINVGEFHVVVVDKVGRITDSAGAVGQVDRISVSGTATAAGTISVAGEDIAYLDTDTPATLATKIGAALTALTDVYSSVVVKSNTVIVTHKAIGPQTVTAIVPDDKGLTATAVITTVGASGSIIEKYELMQNTQGSKKSDGANAYFKDVINDTSNWVYTFATALAAGVVELEGGVDDYNINRVAAIQVLNNAEAYDAKPVFAYCEELIEQQALIDLSTERKDTVSFVSPLRDTVVGNRGREMDDVVAWRESLVRDSSYFFMDDN…
2425	FINVVNNAPYNAFEVWQQFINGSENNRA	tail_tube_protein_monomer	4e-16	91.91	MATVNEFRAAMSRGGGVQRQHRWRVTVNFPSFVAGSDTIRDVSLLAVTTNTPTGQLGEILVPWGGRELPFPGDRRFEALPVTFINVVNNAPYNAFEVWQQFINGSENNRASANPDDYFRDIIMELLDANDNVTKTWTLQGGWPQNLGQLELDMSAMDSYTQFTVDLRYFQAVSDKSL
2439	FINVVNNAPYNAFEVWQQFINGSENNRA	tail_tube_protein_monomer	4e-16	69.9	MATVNEFRAAMSRGGGVQRQHRWRVTVNFPSFVAGSDTIRDVSLLAVTTNTPTGQLGEILVPWGGRELPFPGDRRFEALPVTFINVVNNAPYNAFEVWQQFINGSENNRASANPDDYFRDIIMELLDANDNVTKTWTLQGGWPQNLGQLELDMSAMDSYTQFTVDLRYFQAVSDKSL
2460	FINVVNNAPYNAFEVWQQFINGSENNRA	tail_tube_protein_monomer	4e-16	44.57	MATVNEFRAAMSRGGGVQRQHRWRVTVNFPSFVAGSDTIRDVSLLAVTTNTPTGQLGEILVPWGGRELPFPGDRRFEALPVTFINVVNNAPYNAFEVWQQFINGSENNRASANPDDYFRDIIMELLDANDNVTKTWTLQGGWPQNLGQLELDMSAMDSYTQFTVDLRYFQAVSDKSL
2417	IIMELLDANDNVTKT	tail_tube_protein_monomer	3e-06	106.09	MATVNEFRAAMSRGGGVQRQHRWRVTVNFPSFVAGSDTIRDVSLLAVTTNTPTGQLGEILVPWGGRELPFPGDRRFEALPVTFINVVNNAPYNAFEVWQQFINGSENNRASANPDDYFRDIIMELLDANDNVTKTWTLQGGWPQNLGQLELDMSAMDSYTQFTVDLRYFQAVSDKSL
2433	IIMELLDANDNVTKT	tail_tube_protein_monomer	3e-06	81.12	MATVNEFRAAMSRGGGVQRQHRWRVTVNFPSFVAGSDTIRDVSLLAVTTNTPTGQLGEILVPWGGRELPFPGDRRFEALPVTFINVVNNAPYNAFEVWQQFINGSENNRASANPDDYFRDIIMELLDANDNVTKTWTLQGGWPQNLGQLELDMSAMDSYTQFTVDLRYFQAVSDKSL
2429	IMELLDANDNVTKT	tail_tube_protein_monomer	1e-05	83.82	MATVNEFRAAMSRGGGVQRQHRWRVTVNFPSFVAGSDTIRDVSLLAVTTNTPTGQLGEILVPWGGRELPFPGDRRFEALPVTFINVVNNAPYNAFEVWQQFINGSENNRASANPDDYFRDIIMELLDANDNVTKTWTLQGGWPQNLGQLELDMSAMDSYTQFTVDLRYFQAVSDKSL
2430	KTWTLQGGWPQNLGQLELDMSAMDSYTQFT	tail_tube_protein_monomer	1e-18	83.3	MATVNEFRAAMSRGGGVQRQHRWRVTVNFPSFVAGSDTIRDVSLLAVTTNTPTGQLGEILVPWGGRELPFPGDRRFEALPVTFINVVNNAPYNAFEVWQQFINGSENNRASANPDDYFRDIIMELLDANDNVTKTWTLQGGWPQNLGQLELDMSAMDSYTQFTVDLRYFQAVSDKSL
2426	LAVTTNTPTGQLGEILVPWGGRE	tail_tube_protein_monomer	2e-12	89.46	MATVNEFRAAMSRGGGVQRQHRWRVTVNFPSFVAGSDTIRDVSLLAVTTNTPTGQLGEILVPWGGRELPFPGDRRFEALPVTFINVVNNAPYNAFEVWQQFINGSENNRASANPDDYFRDIIMELLDANDNVTKTWTLQGGWPQNLGQLELDMSAMDSYTQFTVDLRYFQAVSDKSL
2432	NFPSFVAGSDTIRD	tail_tube_protein_monomer	3e-06	81.61	MATVNEFRAAMSRGGGVQRQHRWRVTVNFPSFVAGSDTIRDVSLLAVTTNTPTGQLGEILVPWGGRELPFPGDRRFEALPVTFINVVNNAPYNAFEVWQQFINGSENNRASANPDDYFRDIIMELLDANDNVTKTWTLQGGWPQNLGQLELDMSAMDSYTQFTVDLRYFQAVSDKSL
2424	NTPTGQLGEILVPWGGRE	tail_tube_protein_monomer	2e-09	92.34	MATVNEFRAAMSRGGGVQRQHRWRVTVNFPSFVAGSDTIRDVSLLAVTTNTPTGQLGEILVPWGGRELPFPGDRRFEALPVTFINVVNNAPYNAFEVWQQFINGSENNRASANPDDYFRDIIMELLDANDNVTKTWTLQGGWPQNLGQLELDMSAMDSYTQFTVDLRYFQAVSDKSL
2443	QLGEILVPWGGRE	tail_tube_protein_monomer	3e-06	67.13	MATVNEFRAAMSRGGGVQRQHRWRVTVNFPSFVAGSDTIRDVSLLAVTTNTPTGQLGEILVPWGGRELPFPGDRRFEALPVTFINVVNNAPYNAFEVWQQFINGSENNRASANPDDYFRDIIMELLDANDNVTKTWTLQGGWPQNLGQLELDMSAMDSYTQFTVDLRYFQAVSDKSL
2435	RASANPDDYFRD	tail_tube_protein_monomer	5e-05	76.91	MATVNEFRAAMSRGGGVQRQHRWRVTVNFPSFVAGSDTIRDVSLLAVTTNTPTGQLGEILVPWGGRELPFPGDRRFEALPVTFINVVNNAPYNAFEVWQQFINGSENNRASANPDDYFRDIIMELLDANDNVTKTWTLQGGWPQNLGQLELDMSAMDSYTQFTVDLRYFQAVSDKSL
2436	RASANPDDYFRDIIMELLDANDNVTKT	tail_tube_protein_monomer	2e-15	74.79	MATVNEFRAAMSRGGGVQRQHRWRVTVNFPSFVAGSDTIRDVSLLAVTTNTPTGQLGEILVPWGGRELPFPGDRRFEALPVTFINVVNNAPYNAFEVWQQFINGSENNRASANPDDYFRDIIMELLDANDNVTKTWTLQGGWPQNLGQLELDMSAMDSYTQFTVDLRYFQAVSDKSL
2412	RDIIMELLDANDNVTKT	tail_tube_protein_monomer	1e-07	121.97	MATVNEFRAAMSRGGGVQRQHRWRVTVNFPSFVAGSDTIRDVSLLAVTTNTPTGQLGEILVPWGGRELPFPGDRRFEALPVTFINVVNNAPYNAFEVWQQFINGSENNRASANPDDYFRDIIMELLDANDNVTKTWTLQGGWPQNLGQLELDMSAMDSYTQFTVDLRYFQAVSDKSL
2413	RDIIMELLDANDNVTKT	tail_tube_protein_monomer	1e-07	121.28	MATVNEFRAAMSRGGGVQRQHRWRVTVNFPSFVAGSDTIRDVSLLAVTTNTPTGQLGEILVPWGGRELPFPGDRRFEALPVTFINVVNNAPYNAFEVWQQFINGSENNRASANPDDYFRDIIMELLDANDNVTKTWTLQGGWPQNLGQLELDMSAMDSYTQFTVDLRYFQAVSDKSL
2415	RDIIMELLDANDNVTKT	tail_tube_protein_monomer	1e-07	107.66	MATVNEFRAAMSRGGGVQRQHRWRVTVNFPSFVAGSDTIRDVSLLAVTTNTPTGQLGEILVPWGGRELPFPGDRRFEALPVTFINVVNNAPYNAFEVWQQFINGSENNRASANPDDYFRDIIMELLDANDNVTKTWTLQGGWPQNLGQLELDMSAMDSYTQFTVDLRYFQAVSDKSL
2418	RDIIMELLDANDNVTKT	tail_tube_protein_monomer	1e-07	100.13	MATVNEFRAAMSRGGGVQRQHRWRVTVNFPSFVAGSDTIRDVSLLAVTTNTPTGQLGEILVPWGGRELPFPGDRRFEALPVTFINVVNNAPYNAFEVWQQFINGSENNRASANPDDYFRDIIMELLDANDNVTKTWTLQGGWPQNLGQLELDMSAMDSYTQFTVDLRYFQAVSDKSL
2423	RDIIMELLDANDNVTKT	tail_tube_protein_monomer	1e-07	93.41	MATVNEFRAAMSRGGGVQRQHRWRVTVNFPSFVAGSDTIRDVSLLAVTTNTPTGQLGEILVPWGGRELPFPGDRRFEALPVTFINVVNNAPYNAFEVWQQFINGSENNRASANPDDYFRDIIMELLDANDNVTKTWTLQGGWPQNLGQLELDMSAMDSYTQFTVDLRYFQAVSDKSL
2427	RDIIMELLDANDNVTKT	tail_tube_protein_monomer	1e-07	88.11	MATVNEFRAAMSRGGGVQRQHRWRVTVNFPSFVAGSDTIRDVSLLAVTTNTPTGQLGEILVPWGGRELPFPGDRRFEALPVTFINVVNNAPYNAFEVWQQFINGSENNRASANPDDYFRDIIMELLDANDNVTKTWTLQGGWPQNLGQLELDMSAMDSYTQFTVDLRYFQAVSDKSL
2431	RDIIMELLDANDNVTKT	tail_tube_protein_monomer	1e-07	82.23	MATVNEFRAAMSRGGGVQRQHRWRVTVNFPSFVAGSDTIRDVSLLAVTTNTPTGQLGEILVPWGGRELPFPGDRRFEALPVTFINVVNNAPYNAFEVWQQFINGSENNRASANPDDYFRDIIMELLDANDNVTKTWTLQGGWPQNLGQLELDMSAMDSYTQFTVDLRYFQAVSDKSL
2434	RDIIMELLDANDNVTKT	tail_tube_protein_monomer	1e-07	77.43	MATVNEFRAAMSRGGGVQRQHRWRVTVNFPSFVAGSDTIRDVSLLAVTTNTPTGQLGEILVPWGGRELPFPGDRRFEALPVTFINVVNNAPYNAFEVWQQFINGSENNRASANPDDYFRDIIMELLDANDNVTKTWTLQGGWPQNLGQLELDMSAMDSYTQFTVDLRYFQAVSDKSL
2442	RDIIMELLDANDNVTKT	tail_tube_protein_monomer	1e-07	67.95	MATVNEFRAAMSRGGGVQRQHRWRVTVNFPSFVAGSDTIRDVSLLAVTTNTPTGQLGEILVPWGGRELPFPGDRRFEALPVTFINVVNNAPYNAFEVWQQFINGSENNRASANPDDYFRDIIMELLDANDNVTKTWTLQGGWPQNLGQLELDMSAMDSYTQFTVDLRYFQAVSDKSL
2447	RDIIMELLDANDNVTKT	tail_tube_protein_monomer	1e-07	57.53	MATVNEFRAAMSRGGGVQRQHRWRVTVNFPSFVAGSDTIRDVSLLAVTTNTPTGQLGEILVPWGGRELPFPGDRRFEALPVTFINVVNNAPYNAFEVWQQFINGSENNRASANPDDYFRDIIMELLDANDNVTKTWTLQGGWPQNLGQLELDMSAMDSYTQFTVDLRYFQAVSDKSL
2455	RDIIMELLDANDNVTKT	tail_tube_protein_monomer	1e-07	51.49	MATVNEFRAAMSRGGGVQRQHRWRVTVNFPSFVAGSDTIRDVSLLAVTTNTPTGQLGEILVPWGGRELPFPGDRRFEALPVTFINVVNNAPYNAFEVWQQFINGSENNRASANPDDYFRDIIMELLDANDNVTKTWTLQGGWPQNLGQLELDMSAMDSYTQFTVDLRYFQAVSDKSL
2461	RDIIMELLDANDNVTKT	tail_tube_protein_monomer	1e-07	42.8	MATVNEFRAAMSRGGGVQRQHRWRVTVNFPSFVAGSDTIRDVSLLAVTTNTPTGQLGEILVPWGGRELPFPGDRRFEALPVTFINVVNNAPYNAFEVWQQFINGSENNRASANPDDYFRDIIMELLDANDNVTKTWTLQGGWPQNLGQLELDMSAMDSYTQFTVDLRYFQAVSDKSL
2454	RDVSLLAVTTNT	tail_tube_protein_monomer	7e-04	51.91	MATVNEFRAAMSRGGGVQRQHRWRVTVNFPSFVAGSDTIRDVSLLAVTTNTPTGQLGEILVPWGGRELPFPGDRRFEALPVTFINVVNNAPYNAFEVWQQFINGSENNRASANPDDYFRDIIMELLDANDNVTKTWTLQGGWPQNLGQLELDMSAMDSYTQFTVDLRYFQAVSDKSL
2411	RDVSLLAVTTNTPTGQLGEILVPWGGRE	tail_tube_protein_monomer	5e-16	127.56	MATVNEFRAAMSRGGGVQRQHRWRVTVNFPSFVAGSDTIRDVSLLAVTTNTPTGQLGEILVPWGGRELPFPGDRRFEALPVTFINVVNNAPYNAFEVWQQFINGSENNRASANPDDYFRDIIMELLDANDNVTKTWTLQGGWPQNLGQLELDMSAMDSYTQFTVDLRYFQAVSDKSL
2421	RDVSLLAVTTNTPTGQLGEILVPWGGRE	tail_tube_protein_monomer	5e-16	94.82	MATVNEFRAAMSRGGGVQRQHRWRVTVNFPSFVAGSDTIRDVSLLAVTTNTPTGQLGEILVPWGGRELPFPGDRRFEALPVTFINVVNNAPYNAFEVWQQFINGSENNRASANPDDYFRDIIMELLDANDNVTKTWTLQGGWPQNLGQLELDMSAMDSYTQFTVDLRYFQAVSDKSL
2428	RDVSLLAVTTNTPTGQLGEILVPWGGRE	tail_tube_protein_monomer	5e-16	85.35	MATVNEFRAAMSRGGGVQRQHRWRVTVNFPSFVAGSDTIRDVSLLAVTTNTPTGQLGEILVPWGGRELPFPGDRRFEALPVTFINVVNNAPYNAFEVWQQFINGSENNRASANPDDYFRDIIMELLDANDNVTKTWTLQGGWPQNLGQLELDMSAMDSYTQFTVDLRYFQAVSDKSL
2438	RDVSLLAVTTNTPTGQLGEILVPWGGRE	tail_tube_protein_monomer	5e-16	71.06	MATVNEFRAAMSRGGGVQRQHRWRVTVNFPSFVAGSDTIRDVSLLAVTTNTPTGQLGEILVPWGGRELPFPGDRRFEALPVTFINVVNNAPYNAFEVWQQFINGSENNRASANPDDYFRDIIMELLDANDNVTKTWTLQGGWPQNLGQLELDMSAMDSYTQFTVDLRYFQAVSDKSL
2444	RDVSLLAVTTNTPTGQLGEILVPWGGRE	tail_tube_protein_monomer	5e-16	60.87	MATVNEFRAAMSRGGGVQRQHRWRVTVNFPSFVAGSDTIRDVSLLAVTTNTPTGQLGEILVPWGGRELPFPGDRRFEALPVTFINVVNNAPYNAFEVWQQFINGSENNRASANPDDYFRDIIMELLDANDNVTKTWTLQGGWPQNLGQLELDMSAMDSYTQFTVDLRYFQAVSDKSL
2449	RDVSLLAVTTNTPTGQLGEILVPWGGRE	tail_tube_protein_monomer	5e-16	56.65	MATVNEFRAAMSRGGGVQRQHRWRVTVNFPSFVAGSDTIRDVSLLAVTTNTPTGQLGEILVPWGGRELPFPGDRRFEALPVTFINVVNNAPYNAFEVWQQFINGSENNRASANPDDYFRDIIMELLDANDNVTKTWTLQGGWPQNLGQLELDMSAMDSYTQFTVDLRYFQAVSDKSL
2451	RDVSLLAVTTNTPTGQLGEILVPWGGRE	tail_tube_protein_monomer	5e-16	55.64	MATVNEFRAAMSRGGGVQRQHRWRVTVNFPSFVAGSDTIRDVSLLAVTTNTPTGQLGEILVPWGGRELPFPGDRRFEALPVTFINVVNNAPYNAFEVWQQFINGSENNRASANPDDYFRDIIMELLDANDNVTKTWTLQGGWPQNLGQLELDMSAMDSYTQFTVDLRYFQAVSDKSL
2457	RDVSLLAVTTNTPTGQLGEILVPWGGRE	tail_tube_protein_monomer	5e-16	50.6	MATVNEFRAAMSRGGGVQRQHRWRVTVNFPSFVAGSDTIRDVSLLAVTTNTPTGQLGEILVPWGGRELPFPGDRRFEALPVTFINVVNNAPYNAFEVWQQFINGSENNRASANPDDYFRDIIMELLDANDNVTKTWTLQGGWPQNLGQLELDMSAMDSYTQFTVDLRYFQAVSDKSL
2452	RELPFPGDRR	tail_tube_protein_monomer	3e-04	54.17	MATVNEFRAAMSRGGGVQRQHRWRVTVNFPSFVAGSDTIRDVSLLAVTTNTPTGQLGEILVPWGGRELPFPGDRRFEALPVTFINVVNNAPYNAFEVWQQFINGSENNRASANPDDYFRDIIMELLDANDNVTKTWTLQGGWPQNLGQLELDMSAMDSYTQFTVDLRYFQAVSDKSL
2459	RELPFPGDRRF	tail_tube_protein_monomer	4e-05	45.8	MATVNEFRAAMSRGGGVQRQHRWRVTVNFPSFVAGSDTIRDVSLLAVTTNTPTGQLGEILVPWGGRELPFPGDRRFEALPVTFINVVNNAPYNAFEVWQQFINGSENNRASANPDDYFRDIIMELLDANDNVTKTWTLQGGWPQNLGQLELDMSAMDSYTQFTVDLRYFQAVSDKSL
2450	RFEALPVTFINV	tail_tube_protein_monomer	1e-04	56.55	MATVNEFRAAMSRGGGVQRQHRWRVTVNFPSFVAGSDTIRDVSLLAVTTNTPTGQLGEILVPWGGRELPFPGDRRFEALPVTFINVVNNAPYNAFEVWQQFINGSENNRASANPDDYFRDIIMELLDANDNVTKTWTLQGGWPQNLGQLELDMSAMDSYTQFTVDLRYFQAVSDKSL
2440	RFEALPVTFINVVNN	tail_tube_protein_monomer	2e-06	69.66	MATVNEFRAAMSRGGGVQRQHRWRVTVNFPSFVAGSDTIRDVSLLAVTTNTPTGQLGEILVPWGGRELPFPGDRRFEALPVTFINVVNNAPYNAFEVWQQFINGSENNRASANPDDYFRDIIMELLDANDNVTKTWTLQGGWPQNLGQLELDMSAMDSYTQFTVDLRYFQAVSDKSL
2416	RFEALPVTFINVVNNAPYN	tail_tube_protein_monomer	1e-09	107.07	MATVNEFRAAMSRGGGVQRQHRWRVTVNFPSFVAGSDTIRDVSLLAVTTNTPTGQLGEILVPWGGRELPFPGDRRFEALPVTFINVVNNAPYNAFEVWQQFINGSENNRASANPDDYFRDIIMELLDANDNVTKTWTLQGGWPQNLGQLELDMSAMDSYTQFTVDLRYFQAVSDKSL
2437	RFEALPVTFINVVNNAPYNAFE	tail_tube_protein_monomer	1e-11	71.28	MATVNEFRAAMSRGGGVQRQHRWRVTVNFPSFVAGSDTIRDVSLLAVTTNTPTGQLGEILVPWGGRELPFPGDRRFEALPVTFINVVNNAPYNAFEVWQQFINGSENNRASANPDDYFRDIIMELLDANDNVTKTWTLQGGWPQNLGQLELDMSAMDSYTQFTVDLRYFQAVSDKSL
2414	RFEALPVTFINVVNNAPYNAFEVWQQFINGSENNRA	tail_tube_protein_monomer	3e-22	110.69	MATVNEFRAAMSRGGGVQRQHRWRVTVNFPSFVAGSDTIRDVSLLAVTTNTPTGQLGEILVPWGGRELPFPGDRRFEALPVTFINVVNNAPYNAFEVWQQFINGSENNRASANPDDYFRDIIMELLDANDNVTKTWTLQGGWPQNLGQLELDMSAMDSYTQFTVDLRYFQAVSDKSL
2419	RFEALPVTFINVVNNAPYNAFEVWQQFINGSENNRA	tail_tube_protein_monomer	3e-22	96.37	MATVNEFRAAMSRGGGVQRQHRWRVTVNFPSFVAGSDTIRDVSLLAVTTNTPTGQLGEILVPWGGRELPFPGDRRFEALPVTFINVVNNAPYNAFEVWQQFINGSENNRASANPDDYFRDIIMELLDANDNVTKTWTLQGGWPQNLGQLELDMSAMDSYTQFTVDLRYFQAVSDKSL
2453	RFEALPVTFINVVNNAPYNAFEVWQQFINGSENNRA	tail_tube_protein_monomer	3e-22	52.53	MATVNEFRAAMSRGGGVQRQHRWRVTVNFPSFVAGSDTIRDVSLLAVTTNTPTGQLGEILVPWGGRELPFPGDRRFEALPVTFINVVNNAPYNAFEVWQQFINGSENNRASANPDDYFRDIIMELLDANDNVTKTWTLQGGWPQNLGQLELDMSAMDSYTQFTVDLRYFQAVSDKSL
2445	RRFEALPVTFINV	tail_tube_protein_monomer	2e-05	60.78	MATVNEFRAAMSRGGGVQRQHRWRVTVNFPSFVAGSDTIRDVSLLAVTTNTPTGQLGEILVPWGGRELPFPGDRRFEALPVTFINVVNNAPYNAFEVWQQFINGSENNRASANPDDYFRDIIMELLDANDNVTKTWTLQGGWPQNLGQLELDMSAMDSYTQFTVDLRYFQAVSDKSL
2448	RRFEALPVTFINVVNN	tail_tube_protein_monomer	3e-07	57.07	MATVNEFRAAMSRGGGVQRQHRWRVTVNFPSFVAGSDTIRDVSLLAVTTNTPTGQLGEILVPWGGRELPFPGDRRFEALPVTFINVVNNAPYNAFEVWQQFINGSENNRASANPDDYFRDIIMELLDANDNVTKTWTLQGGWPQNLGQLELDMSAMDSYTQFTVDLRYFQAVSDKSL
2456	RRFEALPVTFINVVNNAPYN	tail_tube_protein_monomer	2e-10	50.69	MATVNEFRAAMSRGGGVQRQHRWRVTVNFPSFVAGSDTIRDVSLLAVTTNTPTGQLGEILVPWGGRELPFPGDRRFEALPVTFINVVNNAPYNAFEVWQQFINGSENNRASANPDDYFRDIIMELLDANDNVTKTWTLQGGWPQNLGQLELDMSAMDSYTQFTVDLRYFQAVSDKSL
2410	RVTVNFPSFVAGSDTIRD	tail_tube_protein_monomer	1e-08	129.63	MATVNEFRAAMSRGGGVQRQHRWRVTVNFPSFVAGSDTIRDVSLLAVTTNTPTGQLGEILVPWGGRELPFPGDRRFEALPVTFINVVNNAPYNAFEVWQQFINGSENNRASANPDDYFRDIIMELLDANDNVTKTWTLQGGWPQNLGQLELDMSAMDSYTQFTVDLRYFQAVSDKSL
2441	RVTVNFPSFVAGSDTIRD	tail_tube_protein_monomer	1e-08	68.74	MATVNEFRAAMSRGGGVQRQHRWRVTVNFPSFVAGSDTIRDVSLLAVTTNTPTGQLGEILVPWGGRELPFPGDRRFEALPVTFINVVNNAPYNAFEVWQQFINGSENNRASANPDDYFRDIIMELLDANDNVTKTWTLQGGWPQNLGQLELDMSAMDSYTQFTVDLRYFQAVSDKSL
2446	RYFQAVSDKSL	tail_tube_protein_monomer	3e-04	58.94	MATVNEFRAAMSRGGGVQRQHRWRVTVNFPSFVAGSDTIRDVSLLAVTTNTPTGQLGEILVPWGGRELPFPGDRRFEALPVTFINVVNNAPYNAFEVWQQFINGSENNRASANPDDYFRDIIMELLDANDNVTKTWTLQGGWPQNLGQLELDMSAMDSYTQFTVDLRYFQAVSDKSL
2420	YNAFEVWQQFINGSENNRA	tail_tube_protein_monomer	5e-10	95.18	MATVNEFRAAMSRGGGVQRQHRWRVTVNFPSFVAGSDTIRDVSLLAVTTNTPTGQLGEILVPWGGRELPFPGDRRFEALPVTFINVVNNAPYNAFEVWQQFINGSENNRASANPDDYFRDIIMELLDANDNVTKTWTLQGGWPQNLGQLELDMSAMDSYTQFTVDLRYFQAVSDKSL
2422	YNAFEVWQQFINGSENNRA	tail_tube_protein_monomer	5e-10	93.97	MATVNEFRAAMSRGGGVQRQHRWRVTVNFPSFVAGSDTIRDVSLLAVTTNTPTGQLGEILVPWGGRELPFPGDRRFEALPVTFINVVNNAPYNAFEVWQQFINGSENNRASANPDDYFRDIIMELLDANDNVTKTWTLQGGWPQNLGQLELDMSAMDSYTQFTVDLRYFQAVSDKSL
2458	YNAFEVWQQFINGSENNRA	tail_tube_protein_monomer	5e-10	45.96	MATVNEFRAAMSRGGGVQRQHRWRVTVNFPSFVAGSDTIRDVSLLAVTTNTPTGQLGEILVPWGGRELPFPGDRRFEALPVTFINVVNNAPYNAFEVWQQFINGSENNRASANPDDYFRDIIMELLDANDNVTKTWTLQGGWPQNLGQLELDMSAMDSYTQFTVDLRYFQAVSDKSL
1740	FIKFEFTSDSYIRE	portal_vertex_protein_of_the_head	5e-06	45.95	MAGYGRGFFGLFGGGGLVNAKVDTDKLAQKQDERLLTKATVVALDDAQDGSIILQGGANTYNYVGVESELLSVKTVVEEYQSMAQQPEIRKAVDIIVNDVVTCEEDETPVTVNLDKVEGISDTVKESITECFKEVMHLMDFDNTAYQKIRKWYVDGRQAYHVIVDPTNKKGGIKKLVMLDSRCIRPVYIVEKAMREGGIEAIESVTLKYYYNPNYNRNQFTGQSGTSQNFQPSQQELVFDDESIVYIDSGEEPLANGIVPGLLNPAIRPLNNLVTTEDATVIYAITRAPEKRAFYLDVGTLGKKSAEEYMTMMMGKFKNRNAYDRTTGKITGNAHLMGIAEDYWLPRREGQNATEIATVGGGNQLGEMDHVNYFREKLYDALMIPKSRLQEEGSINIGG…
1698	FVGSIFSIDYVMRN	portal_vertex_protein_of_the_head	1e-06	80.17	MAGYGRGFFGLFGGGGLVNAKVDTDKLAQKQDERLLTKATVVALDDAQDGSIILQGGANTYNYVGVESELLSVKTVVEEYQSMAQQPEIRKAVDIIVNDVVTCEEDETPVTVNLDKVEGISDTVKESITECFKEVMHLMDFDNTAYQKIRKWYVDGRQAYHVIVDPTNKKGGIKKLVMLDSRCIRPVYIVEKAMREGGIEAIESVTLKYYYNPNYNRNQFTGQSGTSQNFQPSQQELVFDDESIVYIDSGEEPLANGIVPGLLNPAIRPLNNLVTTEDATVIYAITRAPEKRAFYLDVGTLGKKSAEEYMTMMMGKFKNRNAYDRTTGKITGNAHLMGIAEDYWLPRREGQNATEIATVGGGNQLGEMDHVNYFREKLYDALMIPKSRLQEEGSINIGG…
1713	FVGSIFSIDYVMRN	portal_vertex_protein_of_the_head	1e-06	72.28	MAGYGRGFFGLFGGGGLVNAKVDTDKLAQKQDERLLTKATVVALDDAQDGSIILQGGANTYNYVGVESELLSVKTVVEEYQSMAQQPEIRKAVDIIVNDVVTCEEDETPVTVNLDKVEGISDTVKESITECFKEVMHLMDFDNTAYQKIRKWYVDGRQAYHVIVDPTNKKGGIKKLVMLDSRCIRPVYIVEKAMREGGIEAIESVTLKYYYNPNYNRNQFTGQSGTSQNFQPSQQELVFDDESIVYIDSGEEPLANGIVPGLLNPAIRPLNNLVTTEDATVIYAITRAPEKRAFYLDVGTLGKKSAEEYMTMMMGKFKNRNAYDRTTGKITGNAHLMGIAEDYWLPRREGQNATEIATVGGGNQLGEMDHVNYFREKLYDALMIPKSRLQEEGSINIGG…
1692	HLMGIAEDYWLPRR	portal_vertex_protein_of_the_head	2e-08	82.31	MAGYGRGFFGLFGGGGLVNAKVDTDKLAQKQDERLLTKATVVALDDAQDGSIILQGGANTYNYVGVESELLSVKTVVEEYQSMAQQPEIRKAVDIIVNDVVTCEEDETPVTVNLDKVEGISDTVKESITECFKEVMHLMDFDNTAYQKIRKWYVDGRQAYHVIVDPTNKKGGIKKLVMLDSRCIRPVYIVEKAMREGGIEAIESVTLKYYYNPNYNRNQFTGQSGTSQNFQPSQQELVFDDESIVYIDSGEEPLANGIVPGLLNPAIRPLNNLVTTEDATVIYAITRAPEKRAFYLDVGTLGKKSAEEYMTMMMGKFKNRNAYDRTTGKITGNAHLMGIAEDYWLPRREGQNATEIATVGGGNQLGEMDHVNYFREKLYDALMIPKSRLQEEGSINIGG…
1673	KATVVALDDAQDGSIILQGGANTYN	portal_vertex_protein_of_the_head	8e-13	100.05	MAGYGRGFFGLFGGGGLVNAKVDTDKLAQKQDERLLTKATVVALDDAQDGSIILQGGANTYNYVGVESELLSVKTVVEEYQSMAQQPEIRKAVDIIVNDVVTCEEDETPVTVNLDKVEGISDTVKESITECFKEVMHLMDFDNTAYQKIRKWYVDGRQAYHVIVDPTNKKGGIKKLVMLDSRCIRPVYIVEKAMREGGIEAIESVTLKYYYNPNYNRNQFTGQSGTSQNFQPSQQELVFDDESIVYIDSGEEPLANGIVPGLLNPAIRPLNNLVTTEDATVIYAITRAPEKRAFYLDVGTLGKKSAEEYMTMMMGKFKNRNAYDRTTGKITGNAHLMGIAEDYWLPRREGQNATEIATVGGGNQLGEMDHVNYFREKLYDALMIPKSRLQEEGSINIGG…
1655	KATVVALDDAQDGSIILQGGANTYNYVGVESELLSVKT	portal_vertex_protein_of_the_head	2e-21	156.15	MAGYGRGFFGLFGGGGLVNAKVDTDKLAQKQDERLLTKATVVALDDAQDGSIILQGGANTYNYVGVESELLSVKTVVEEYQSMAQQPEIRKAVDIIVNDVVTCEEDETPVTVNLDKVEGISDTVKESITECFKEVMHLMDFDNTAYQKIRKWYVDGRQAYHVIVDPTNKKGGIKKLVMLDSRCIRPVYIVEKAMREGGIEAIESVTLKYYYNPNYNRNQFTGQSGTSQNFQPSQQELVFDDESIVYIDSGEEPLANGIVPGLLNPAIRPLNNLVTTEDATVIYAITRAPEKRAFYLDVGTLGKKSAEEYMTMMMGKFKNRNAYDRTTGKITGNAHLMGIAEDYWLPRREGQNATEIATVGGGNQLGEMDHVNYFREKLYDALMIPKSRLQEEGSINIGG…
1663	KATVVALDDAQDGSIILQGGANTYNYVGVESELLSVKT	portal_vertex_protein_of_the_head	2e-21	109.84	MAGYGRGFFGLFGGGGLVNAKVDTDKLAQKQDERLLTKATVVALDDAQDGSIILQGGANTYNYVGVESELLSVKTVVEEYQSMAQQPEIRKAVDIIVNDVVTCEEDETPVTVNLDKVEGISDTVKESITECFKEVMHLMDFDNTAYQKIRKWYVDGRQAYHVIVDPTNKKGGIKKLVMLDSRCIRPVYIVEKAMREGGIEAIESVTLKYYYNPNYNRNQFTGQSGTSQNFQPSQQELVFDDESIVYIDSGEEPLANGIVPGLLNPAIRPLNNLVTTEDATVIYAITRAPEKRAFYLDVGTLGKKSAEEYMTMMMGKFKNRNAYDRTTGKITGNAHLMGIAEDYWLPRREGQNATEIATVGGGNQLGEMDHVNYFREKLYDALMIPKSRLQEEGSINIGG…
1685	KATVVALDDAQDGSIILQGGANTYNYVGVESELLSVKT	portal_vertex_protein_of_the_head	2e-21	88.95	MAGYGRGFFGLFGGGGLVNAKVDTDKLAQKQDERLLTKATVVALDDAQDGSIILQGGANTYNYVGVESELLSVKTVVEEYQSMAQQPEIRKAVDIIVNDVVTCEEDETPVTVNLDKVEGISDTVKESITECFKEVMHLMDFDNTAYQKIRKWYVDGRQAYHVIVDPTNKKGGIKKLVMLDSRCIRPVYIVEKAMREGGIEAIESVTLKYYYNPNYNRNQFTGQSGTSQNFQPSQQELVFDDESIVYIDSGEEPLANGIVPGLLNPAIRPLNNLVTTEDATVIYAITRAPEKRAFYLDVGTLGKKSAEEYMTMMMGKFKNRNAYDRTTGKITGNAHLMGIAEDYWLPRREGQNATEIATVGGGNQLGEMDHVNYFREKLYDALMIPKSRLQEEGSINIGG…
1693	KATVVALDDAQDGSIILQGGANTYNYVGVESELLSVKT	portal_vertex_protein_of_the_head	2e-21	82.3	MAGYGRGFFGLFGGGGLVNAKVDTDKLAQKQDERLLTKATVVALDDAQDGSIILQGGANTYNYVGVESELLSVKTVVEEYQSMAQQPEIRKAVDIIVNDVVTCEEDETPVTVNLDKVEGISDTVKESITECFKEVMHLMDFDNTAYQKIRKWYVDGRQAYHVIVDPTNKKGGIKKLVMLDSRCIRPVYIVEKAMREGGIEAIESVTLKYYYNPNYNRNQFTGQSGTSQNFQPSQQELVFDDESIVYIDSGEEPLANGIVPGLLNPAIRPLNNLVTTEDATVIYAITRAPEKRAFYLDVGTLGKKSAEEYMTMMMGKFKNRNAYDRTTGKITGNAHLMGIAEDYWLPRREGQNATEIATVGGGNQLGEMDHVNYFREKLYDALMIPKSRLQEEGSINIGG…
1699	KATVVALDDAQDGSIILQGGANTYNYVGVESELLSVKT	portal_vertex_protein_of_the_head	2e-21	79.38	MAGYGRGFFGLFGGGGLVNAKVDTDKLAQKQDERLLTKATVVALDDAQDGSIILQGGANTYNYVGVESELLSVKTVVEEYQSMAQQPEIRKAVDIIVNDVVTCEEDETPVTVNLDKVEGISDTVKESITECFKEVMHLMDFDNTAYQKIRKWYVDGRQAYHVIVDPTNKKGGIKKLVMLDSRCIRPVYIVEKAMREGGIEAIESVTLKYYYNPNYNRNQFTGQSGTSQNFQPSQQELVFDDESIVYIDSGEEPLANGIVPGLLNPAIRPLNNLVTTEDATVIYAITRAPEKRAFYLDVGTLGKKSAEEYMTMMMGKFKNRNAYDRTTGKITGNAHLMGIAEDYWLPRREGQNATEIATVGGGNQLGEMDHVNYFREKLYDALMIPKSRLQEEGSINIGG…
1742	KATVVALDDAQDGSIILQGGANTYNYVGVESELLSVKT	portal_vertex_protein_of_the_head	2e-21	43.42	MAGYGRGFFGLFGGGGLVNAKVDTDKLAQKQDERLLTKATVVALDDAQDGSIILQGGANTYNYVGVESELLSVKTVVEEYQSMAQQPEIRKAVDIIVNDVVTCEEDETPVTVNLDKVEGISDTVKESITECFKEVMHLMDFDNTAYQKIRKWYVDGRQAYHVIVDPTNKKGGIKKLVMLDSRCIRPVYIVEKAMREGGIEAIESVTLKYYYNPNYNRNQFTGQSGTSQNFQPSQQELVFDDESIVYIDSGEEPLANGIVPGLLNPAIRPLNNLVTTEDATVIYAITRAPEKRAFYLDVGTLGKKSAEEYMTMMMGKFKNRNAYDRTTGKITGNAHLMGIAEDYWLPRREGQNATEIATVGGGNQLGEMDHVNYFREKLYDALMIPKSRLQEEGSINIGG…
1688	KATVVALNSUBDDAQDGSIILQGGANTYNYVGVESELLSVKT	portal_vertex_protein_of_the_head	7e-19	84.3	MAGYGRGFFGLFGGGGLVNAKVDTDKLAQKQDERLLTKATVVALDDAQDGSIILQGGANTYNYVGVESELLSVKTVVEEYQSMAQQPEIRKAVDIIVNDVVTCEEDETPVTVNLDKVEGISDTVKESITECFKEVMHLMDFDNTAYQKIRKWYVDGRQAYHVIVDPTNKKGGIKKLVMLDSRCIRPVYIVEKAMREGGIEAIESVTLKYYYNPNYNRNQFTGQSGTSQNFQPSQQELVFDDESIVYIDSGEEPLANGIVPGLLNPAIRPLNNLVTTEDATVIYAITRAPEKRAFYLDVGTLGKKSAEEYMTMMMGKFKNRNAYDRTTGKITGNAHLMGIAEDYWLPRREGQNATEIATVGGGNQLGEMDHVNYFREKLYDALMIPKSRLQEEGSINIGG…
1686	KAVDIIVNDVVTCEEDETPVTVNLDKV	portal_vertex_protein_of_the_head	3e-14	88.4	MAGYGRGFFGLFGGGGLVNAKVDTDKLAQKQDERLLTKATVVALDDAQDGSIILQGGANTYNYVGVESELLSVKTVVEEYQSMAQQPEIRKAVDIIVNDVVTCEEDETPVTVNLDKVEGISDTVKESITECFKEVMHLMDFDNTAYQKIRKWYVDGRQAYHVIVDPTNKKGGIKKLVMLDSRCIRPVYIVEKAMREGGIEAIESVTLKYYYNPNYNRNQFTGQSGTSQNFQPSQQELVFDDESIVYIDSGEEPLANGIVPGLLNPAIRPLNNLVTTEDATVIYAITRAPEKRAFYLDVGTLGKKSAEEYMTMMMGKFKNRNAYDRTTGKITGNAHLMGIAEDYWLPRREGQNATEIATVGGGNQLGEMDHVNYFREKLYDALMIPKSRLQEEGSINIGG…
1659	KAVDIIVNDVVTCEEDETPVTVNLDKVEGISDTVKE	portal_vertex_protein_of_the_head	1e-19	134.91	MAGYGRGFFGLFGGGGLVNAKVDTDKLAQKQDERLLTKATVVALDDAQDGSIILQGGANTYNYVGVESELLSVKTVVEEYQSMAQQPEIRKAVDIIVNDVVTCEEDETPVTVNLDKVEGISDTVKESITECFKEVMHLMDFDNTAYQKIRKWYVDGRQAYHVIVDPTNKKGGIKKLVMLDSRCIRPVYIVEKAMREGGIEAIESVTLKYYYNPNYNRNQFTGQSGTSQNFQPSQQELVFDDESIVYIDSGEEPLANGIVPGLLNPAIRPLNNLVTTEDATVIYAITRAPEKRAFYLDVGTLGKKSAEEYMTMMMGKFKNRNAYDRTTGKITGNAHLMGIAEDYWLPRREGQNATEIATVGGGNQLGEMDHVNYFREKLYDALMIPKSRLQEEGSINIGG…
1718	KESITECFKE	portal_vertex_protein_of_the_head	0.002	66.4	MAGYGRGFFGLFGGGGLVNAKVDTDKLAQKQDERLLTKATVVALDDAQDGSIILQGGANTYNYVGVESELLSVKTVVEEYQSMAQQPEIRKAVDIIVNDVVTCEEDETPVTVNLDKVEGISDTVKESITECFKEVMHLMDFDNTAYQKIRKWYVDGRQAYHVIVDPTNKKGGIKKLVMLDSRCIRPVYIVEKAMREGGIEAIESVTLKYYYNPNYNRNQFTGQSGTSQNFQPSQQELVFDDESIVYIDSGEEPLANGIVPGLLNPAIRPLNNLVTTEDATVIYAITRAPEKRAFYLDVGTLGKKSAEEYMTMMMGKFKNRNAYDRTTGKITGNAHLMGIAEDYWLPRREGQNATEIATVGGGNQLGEMDHVNYFREKLYDALMIPKSRLQEEGSINIGG…
1735	KESITECFKE	portal_vertex_protein_of_the_head	0.002	52.7	MAGYGRGFFGLFGGGGLVNAKVDTDKLAQKQDERLLTKATVVALDDAQDGSIILQGGANTYNYVGVESELLSVKTVVEEYQSMAQQPEIRKAVDIIVNDVVTCEEDETPVTVNLDKVEGISDTVKESITECFKEVMHLMDFDNTAYQKIRKWYVDGRQAYHVIVDPTNKKGGIKKLVMLDSRCIRPVYIVEKAMREGGIEAIESVTLKYYYNPNYNRNQFTGQSGTSQNFQPSQQELVFDDESIVYIDSGEEPLANGIVPGLLNPAIRPLNNLVTTEDATVIYAITRAPEKRAFYLDVGTLGKKSAEEYMTMMMGKFKNRNAYDRTTGKITGNAHLMGIAEDYWLPRREGQNATEIATVGGGNQLGEMDHVNYFREKLYDALMIPKSRLQEEGSINIGG…
1732	KEVMHLMDFDNTAYQ	portal_vertex_protein_of_the_head	2e-07	54.83	MAGYGRGFFGLFGGGGLVNAKVDTDKLAQKQDERLLTKATVVALDDAQDGSIILQGGANTYNYVGVESELLSVKTVVEEYQSMAQQPEIRKAVDIIVNDVVTCEEDETPVTVNLDKVEGISDTVKESITECFKEVMHLMDFDNTAYQKIRKWYVDGRQAYHVIVDPTNKKGGIKKLVMLDSRCIRPVYIVEKAMREGGIEAIESVTLKYYYNPNYNRNQFTGQSGTSQNFQPSQQELVFDDESIVYIDSGEEPLANGIVPGLLNPAIRPLNNLVTTEDATVIYAITRAPEKRAFYLDVGTLGKKSAEEYMTMMMGKFKNRNAYDRTTGKITGNAHLMGIAEDYWLPRREGQNATEIATVGGGNQLGEMDHVNYFREKLYDALMIPKSRLQEEGSINIGG…
1672	KEVMHLMDFDNTAYQKI	portal_vertex_protein_of_the_head	1e-08	100.34	MAGYGRGFFGLFGGGGLVNAKVDTDKLAQKQDERLLTKATVVALDDAQDGSIILQGGANTYNYVGVESELLSVKTVVEEYQSMAQQPEIRKAVDIIVNDVVTCEEDETPVTVNLDKVEGISDTVKESITECFKEVMHLMDFDNTAYQKIRKWYVDGRQAYHVIVDPTNKKGGIKKLVMLDSRCIRPVYIVEKAMREGGIEAIESVTLKYYYNPNYNRNQFTGQSGTSQNFQPSQQELVFDDESIVYIDSGEEPLANGIVPGLLNPAIRPLNNLVTTEDATVIYAITRAPEKRAFYLDVGTLGKKSAEEYMTMMMGKFKNRNAYDRTTGKITGNAHLMGIAEDYWLPRREGQNATEIATVGGGNQLGEMDHVNYFREKLYDALMIPKSRLQEEGSINIGG…
1678	KEVMHLMDFDNTAYQKI	portal_vertex_protein_of_the_head	1e-08	94.6	MAGYGRGFFGLFGGGGLVNAKVDTDKLAQKQDERLLTKATVVALDDAQDGSIILQGGANTYNYVGVESELLSVKTVVEEYQSMAQQPEIRKAVDIIVNDVVTCEEDETPVTVNLDKVEGISDTVKESITECFKEVMHLMDFDNTAYQKIRKWYVDGRQAYHVIVDPTNKKGGIKKLVMLDSRCIRPVYIVEKAMREGGIEAIESVTLKYYYNPNYNRNQFTGQSGTSQNFQPSQQELVFDDESIVYIDSGEEPLANGIVPGLLNPAIRPLNNLVTTEDATVIYAITRAPEKRAFYLDVGTLGKKSAEEYMTMMMGKFKNRNAYDRTTGKITGNAHLMGIAEDYWLPRREGQNATEIATVGGGNQLGEMDHVNYFREKLYDALMIPKSRLQEEGSINIGG…
1695	KEVMHLMDFDNTAYQKI	portal_vertex_protein_of_the_head	1e-08	82.15	MAGYGRGFFGLFGGGGLVNAKVDTDKLAQKQDERLLTKATVVALDDAQDGSIILQGGANTYNYVGVESELLSVKTVVEEYQSMAQQPEIRKAVDIIVNDVVTCEEDETPVTVNLDKVEGISDTVKESITECFKEVMHLMDFDNTAYQKIRKWYVDGRQAYHVIVDPTNKKGGIKKLVMLDSRCIRPVYIVEKAMREGGIEAIESVTLKYYYNPNYNRNQFTGQSGTSQNFQPSQQELVFDDESIVYIDSGEEPLANGIVPGLLNPAIRPLNNLVTTEDATVIYAITRAPEKRAFYLDVGTLGKKSAEEYMTMMMGKFKNRNAYDRTTGKITGNAHLMGIAEDYWLPRREGQNATEIATVGGGNQLGEMDHVNYFREKLYDALMIPKSRLQEEGSINIGG…
1725	KEVMHLMDFDNTAYQKI	portal_vertex_protein_of_the_head	1e-08	63.21	MAGYGRGFFGLFGGGGLVNAKVDTDKLAQKQDERLLTKATVVALDDAQDGSIILQGGANTYNYVGVESELLSVKTVVEEYQSMAQQPEIRKAVDIIVNDVVTCEEDETPVTVNLDKVEGISDTVKESITECFKEVMHLMDFDNTAYQKIRKWYVDGRQAYHVIVDPTNKKGGIKKLVMLDSRCIRPVYIVEKAMREGGIEAIESVTLKYYYNPNYNRNQFTGQSGTSQNFQPSQQELVFDDESIVYIDSGEEPLANGIVPGLLNPAIRPLNNLVTTEDATVIYAITRAPEKRAFYLDVGTLGKKSAEEYMTMMMGKFKNRNAYDRTTGKITGNAHLMGIAEDYWLPRREGQNATEIATVGGGNQLGEMDHVNYFREKLYDALMIPKSRLQEEGSINIGG…
1669	KFEFTSDSYIRE	portal_vertex_protein_of_the_head	9e-05	103.9	MAGYGRGFFGLFGGGGLVNAKVDTDKLAQKQDERLLTKATVVALDDAQDGSIILQGGANTYNYVGVESELLSVKTVVEEYQSMAQQPEIRKAVDIIVNDVVTCEEDETPVTVNLDKVEGISDTVKESITECFKEVMHLMDFDNTAYQKIRKWYVDGRQAYHVIVDPTNKKGGIKKLVMLDSRCIRPVYIVEKAMREGGIEAIESVTLKYYYNPNYNRNQFTGQSGTSQNFQPSQQELVFDDESIVYIDSGEEPLANGIVPGLLNPAIRPLNNLVTTEDATVIYAITRAPEKRAFYLDVGTLGKKSAEEYMTMMMGKFKNRNAYDRTTGKITGNAHLMGIAEDYWLPRREGQNATEIATVGGGNQLGEMDHVNYFREKLYDALMIPKSRLQEEGSINIGG…
1738	KFKPETLPFS	portal_vertex_protein_of_the_head	3e-04	46.63	MAGYGRGFFGLFGGGGLVNAKVDTDKLAQKQDERLLTKATVVALDDAQDGSIILQGGANTYNYVGVESELLSVKTVVEEYQSMAQQPEIRKAVDIIVNDVVTCEEDETPVTVNLDKVEGISDTVKESITECFKEVMHLMDFDNTAYQKIRKWYVDGRQAYHVIVDPTNKKGGIKKLVMLDSRCIRPVYIVEKAMREGGIEAIESVTLKYYYNPNYNRNQFTGQSGTSQNFQPSQQELVFDDESIVYIDSGEEPLANGIVPGLLNPAIRPLNNLVTTEDATVIYAITRAPEKRAFYLDVGTLGKKSAEEYMTMMMGKFKNRNAYDRTTGKITGNAHLMGIAEDYWLPRREGQNATEIATVGGGNQLGEMDHVNYFREKLYDALMIPKSRLQEEGSINIGG…
1667	KFKPETLPFSGSTDDSI	portal_vertex_protein_of_the_head	2e-08	104.57	MAGYGRGFFGLFGGGGLVNAKVDTDKLAQKQDERLLTKATVVALDDAQDGSIILQGGANTYNYVGVESELLSVKTVVEEYQSMAQQPEIRKAVDIIVNDVVTCEEDETPVTVNLDKVEGISDTVKESITECFKEVMHLMDFDNTAYQKIRKWYVDGRQAYHVIVDPTNKKGGIKKLVMLDSRCIRPVYIVEKAMREGGIEAIESVTLKYYYNPNYNRNQFTGQSGTSQNFQPSQQELVFDDESIVYIDSGEEPLANGIVPGLLNPAIRPLNNLVTTEDATVIYAITRAPEKRAFYLDVGTLGKKSAEEYMTMMMGKFKNRNAYDRTTGKITGNAHLMGIAEDYWLPRREGQNATEIATVGGGNQLGEMDHVNYFREKLYDALMIPKSRLQEEGSINIGG…
1739	KITGDSUBNAHLMGIAEDYWLPRR	portal_vertex_protein_of_the_head	2e-10	46.04	MAGYGRGFFGLFGGGGLVNAKVDTDKLAQKQDERLLTKATVVALDDAQDGSIILQGGANTYNYVGVESELLSVKTVVEEYQSMAQQPEIRKAVDIIVNDVVTCEEDETPVTVNLDKVEGISDTVKESITECFKEVMHLMDFDNTAYQKIRKWYVDGRQAYHVIVDPTNKKGGIKKLVMLDSRCIRPVYIVEKAMREGGIEAIESVTLKYYYNPNYNRNQFTGQSGTSQNFQPSQQELVFDDESIVYIDSGEEPLANGIVPGLLNPAIRPLNNLVTTEDATVIYAITRAPEKRAFYLDVGTLGKKSAEEYMTMMMGKFKNRNAYDRTTGKITGNAHLMGIAEDYWLPRREGQNATEIATVGGGNQLGEMDHVNYFREKLYDALMIPKSRLQEEGSINIGG…
1670	KITGNAHLMGIAEDYWLPRR	portal_vertex_protein_of_the_head	2e-12	103.7	MAGYGRGFFGLFGGGGLVNAKVDTDKLAQKQDERLLTKATVVALDDAQDGSIILQGGANTYNYVGVESELLSVKTVVEEYQSMAQQPEIRKAVDIIVNDVVTCEEDETPVTVNLDKVEGISDTVKESITECFKEVMHLMDFDNTAYQKIRKWYVDGRQAYHVIVDPTNKKGGIKKLVMLDSRCIRPVYIVEKAMREGGIEAIESVTLKYYYNPNYNRNQFTGQSGTSQNFQPSQQELVFDDESIVYIDSGEEPLANGIVPGLLNPAIRPLNNLVTTEDATVIYAITRAPEKRAFYLDVGTLGKKSAEEYMTMMMGKFKNRNAYDRTTGKITGNAHLMGIAEDYWLPRREGQNATEIATVGGGNQLGEMDHVNYFREKLYDALMIPKSRLQEEGSINIGG…
1677	KITGNAHLMGIAEDYWLPRR	portal_vertex_protein_of_the_head	2e-12	95.71	MAGYGRGFFGLFGGGGLVNAKVDTDKLAQKQDERLLTKATVVALDDAQDGSIILQGGANTYNYVGVESELLSVKTVVEEYQSMAQQPEIRKAVDIIVNDVVTCEEDETPVTVNLDKVEGISDTVKESITECFKEVMHLMDFDNTAYQKIRKWYVDGRQAYHVIVDPTNKKGGIKKLVMLDSRCIRPVYIVEKAMREGGIEAIESVTLKYYYNPNYNRNQFTGQSGTSQNFQPSQQELVFDDESIVYIDSGEEPLANGIVPGLLNPAIRPLNNLVTTEDATVIYAITRAPEKRAFYLDVGTLGKKSAEEYMTMMMGKFKNRNAYDRTTGKITGNAHLMGIAEDYWLPRREGQNATEIATVGGGNQLGEMDHVNYFREKLYDALMIPKSRLQEEGSINIGG…
1684	KITGNAHLMGIAEDYWLPRR	portal_vertex_protein_of_the_head	2e-12	90.67	MAGYGRGFFGLFGGGGLVNAKVDTDKLAQKQDERLLTKATVVALDDAQDGSIILQGGANTYNYVGVESELLSVKTVVEEYQSMAQQPEIRKAVDIIVNDVVTCEEDETPVTVNLDKVEGISDTVKESITECFKEVMHLMDFDNTAYQKIRKWYVDGRQAYHVIVDPTNKKGGIKKLVMLDSRCIRPVYIVEKAMREGGIEAIESVTLKYYYNPNYNRNQFTGQSGTSQNFQPSQQELVFDDESIVYIDSGEEPLANGIVPGLLNPAIRPLNNLVTTEDATVIYAITRAPEKRAFYLDVGTLGKKSAEEYMTMMMGKFKNRNAYDRTTGKITGNAHLMGIAEDYWLPRREGQNATEIATVGGGNQLGEMDHVNYFREKLYDALMIPKSRLQEEGSINIGG…
1703	KITGNAHLMGIAEDYWLPRR	portal_vertex_protein_of_the_head	2e-12	77.54	MAGYGRGFFGLFGGGGLVNAKVDTDKLAQKQDERLLTKATVVALDDAQDGSIILQGGANTYNYVGVESELLSVKTVVEEYQSMAQQPEIRKAVDIIVNDVVTCEEDETPVTVNLDKVEGISDTVKESITECFKEVMHLMDFDNTAYQKIRKWYVDGRQAYHVIVDPTNKKGGIKKLVMLDSRCIRPVYIVEKAMREGGIEAIESVTLKYYYNPNYNRNQFTGQSGTSQNFQPSQQELVFDDESIVYIDSGEEPLANGIVPGLLNPAIRPLNNLVTTEDATVIYAITRAPEKRAFYLDVGTLGKKSAEEYMTMMMGKFKNRNAYDRTTGKITGNAHLMGIAEDYWLPRREGQNATEIATVGGGNQLGEMDHVNYFREKLYDALMIPKSRLQEEGSINIGG…
1711	KITGNAHLMGIAEDYWLPRR	portal_vertex_protein_of_the_head	2e-12	73.73	MAGYGRGFFGLFGGGGLVNAKVDTDKLAQKQDERLLTKATVVALDDAQDGSIILQGGANTYNYVGVESELLSVKTVVEEYQSMAQQPEIRKAVDIIVNDVVTCEEDETPVTVNLDKVEGISDTVKESITECFKEVMHLMDFDNTAYQKIRKWYVDGRQAYHVIVDPTNKKGGIKKLVMLDSRCIRPVYIVEKAMREGGIEAIESVTLKYYYNPNYNRNQFTGQSGTSQNFQPSQQELVFDDESIVYIDSGEEPLANGIVPGLLNPAIRPLNNLVTTEDATVIYAITRAPEKRAFYLDVGTLGKKSAEEYMTMMMGKFKNRNAYDRTTGKITGNAHLMGIAEDYWLPRREGQNATEIATVGGGNQLGEMDHVNYFREKLYDALMIPKSRLQEEGSINIGG…
1733	KKSAEEYMTMMMGKF	portal_vertex_protein_of_the_head	2e-06	53.42	MAGYGRGFFGLFGGGGLVNAKVDTDKLAQKQDERLLTKATVVALDDAQDGSIILQGGANTYNYVGVESELLSVKTVVEEYQSMAQQPEIRKAVDIIVNDVVTCEEDETPVTVNLDKVEGISDTVKESITECFKEVMHLMDFDNTAYQKIRKWYVDGRQAYHVIVDPTNKKGGIKKLVMLDSRCIRPVYIVEKAMREGGIEAIESVTLKYYYNPNYNRNQFTGQSGTSQNFQPSQQELVFDDESIVYIDSGEEPLANGIVPGLLNPAIRPLNNLVTTEDATVIYAITRAPEKRAFYLDVGTLGKKSAEEYMTMMMGKFKNRNAYDRTTGKITGNAHLMGIAEDYWLPRREGQNATEIATVGGGNQLGEMDHVNYFREKLYDALMIPKSRLQEEGSINIGG…
1734	KLVMLDSRC	portal_vertex_protein_of_the_head	0.003	52.94	MAGYGRGFFGLFGGGGLVNAKVDTDKLAQKQDERLLTKATVVALDDAQDGSIILQGGANTYNYVGVESELLSVKTVVEEYQSMAQQPEIRKAVDIIVNDVVTCEEDETPVTVNLDKVEGISDTVKESITECFKEVMHLMDFDNTAYQKIRKWYVDGRQAYHVIVDPTNKKGGIKKLVMLDSRCIRPVYIVEKAMREGGIEAIESVTLKYYYNPNYNRNQFTGQSGTSQNFQPSQQELVFDDESIVYIDSGEEPLANGIVPGLLNPAIRPLNNLVTTEDATVIYAITRAPEKRAFYLDVGTLGKKSAEEYMTMMMGKFKNRNAYDRTTGKITGNAHLMGIAEDYWLPRREGQNATEIATVGGGNQLGEMDHVNYFREKLYDALMIPKSRLQEEGSINIGG…
1736	KLVMLDSRC	portal_vertex_protein_of_the_head	0.003	50.86	MAGYGRGFFGLFGGGGLVNAKVDTDKLAQKQDERLLTKATVVALDDAQDGSIILQGGANTYNYVGVESELLSVKTVVEEYQSMAQQPEIRKAVDIIVNDVVTCEEDETPVTVNLDKVEGISDTVKESITECFKEVMHLMDFDNTAYQKIRKWYVDGRQAYHVIVDPTNKKGGIKKLVMLDSRCIRPVYIVEKAMREGGIEAIESVTLKYYYNPNYNRNQFTGQSGTSQNFQPSQQELVFDDESIVYIDSGEEPLANGIVPGLLNPAIRPLNNLVTTEDATVIYAITRAPEKRAFYLDVGTLGKKSAEEYMTMMMGKFKNRNAYDRTTGKITGNAHLMGIAEDYWLPRREGQNATEIATVGGGNQLGEMDHVNYFREKLYDALMIPKSRLQEEGSINIGG…
1694	KLYDALMIPKS	portal_vertex_protein_of_the_head	2e-04	82.28	MAGYGRGFFGLFGGGGLVNAKVDTDKLAQKQDERLLTKATVVALDDAQDGSIILQGGANTYNYVGVESELLSVKTVVEEYQSMAQQPEIRKAVDIIVNDVVTCEEDETPVTVNLDKVEGISDTVKESITECFKEVMHLMDFDNTAYQKIRKWYVDGRQAYHVIVDPTNKKGGIKKLVMLDSRCIRPVYIVEKAMREGGIEAIESVTLKYYYNPNYNRNQFTGQSGTSQNFQPSQQELVFDDESIVYIDSGEEPLANGIVPGLLNPAIRPLNNLVTTEDATVIYAITRAPEKRAFYLDVGTLGKKSAEEYMTMMMGKFKNRNAYDRTTGKITGNAHLMGIAEDYWLPRREGQNATEIATVGGGNQLGEMDHVNYFREKLYDALMIPKSRLQEEGSINIGG…
1705	KLYDALMIPKS	portal_vertex_protein_of_the_head	2e-04	76.74	MAGYGRGFFGLFGGGGLVNAKVDTDKLAQKQDERLLTKATVVALDDAQDGSIILQGGANTYNYVGVESELLSVKTVVEEYQSMAQQPEIRKAVDIIVNDVVTCEEDETPVTVNLDKVEGISDTVKESITECFKEVMHLMDFDNTAYQKIRKWYVDGRQAYHVIVDPTNKKGGIKKLVMLDSRCIRPVYIVEKAMREGGIEAIESVTLKYYYNPNYNRNQFTGQSGTSQNFQPSQQELVFDDESIVYIDSGEEPLANGIVPGLLNPAIRPLNNLVTTEDATVIYAITRAPEKRAFYLDVGTLGKKSAEEYMTMMMGKFKNRNAYDRTTGKITGNAHLMGIAEDYWLPRREGQNATEIATVGGGNQLGEMDHVNYFREKLYDALMIPKSRLQEEGSINIGG…
1683	KSAEEYMTMMMGKF	portal_vertex_protein_of_the_head	6e-06	92.24	MAGYGRGFFGLFGGGGLVNAKVDTDKLAQKQDERLLTKATVVALDDAQDGSIILQGGANTYNYVGVESELLSVKTVVEEYQSMAQQPEIRKAVDIIVNDVVTCEEDETPVTVNLDKVEGISDTVKESITECFKEVMHLMDFDNTAYQKIRKWYVDGRQAYHVIVDPTNKKGGIKKLVMLDSRCIRPVYIVEKAMREGGIEAIESVTLKYYYNPNYNRNQFTGQSGTSQNFQPSQQELVFDDESIVYIDSGEEPLANGIVPGLLNPAIRPLNNLVTTEDATVIYAITRAPEKRAFYLDVGTLGKKSAEEYMTMMMGKFKNRNAYDRTTGKITGNAHLMGIAEDYWLPRREGQNATEIATVGGGNQLGEMDHVNYFREKLYDALMIPKSRLQEEGSINIGG…
1691	KSAEEYMTMMMGKF	portal_vertex_protein_of_the_head	6e-06	82.71	MAGYGRGFFGLFGGGGLVNAKVDTDKLAQKQDERLLTKATVVALDDAQDGSIILQGGANTYNYVGVESELLSVKTVVEEYQSMAQQPEIRKAVDIIVNDVVTCEEDETPVTVNLDKVEGISDTVKESITECFKEVMHLMDFDNTAYQKIRKWYVDGRQAYHVIVDPTNKKGGIKKLVMLDSRCIRPVYIVEKAMREGGIEAIESVTLKYYYNPNYNRNQFTGQSGTSQNFQPSQQELVFDDESIVYIDSGEEPLANGIVPGLLNPAIRPLNNLVTTEDATVIYAITRAPEKRAFYLDVGTLGKKSAEEYMTMMMGKFKNRNAYDRTTGKITGNAHLMGIAEDYWLPRREGQNATEIATVGGGNQLGEMDHVNYFREKLYDALMIPKSRLQEEGSINIGG…
1696	KSAEEYMTMMMGKF	portal_vertex_protein_of_the_head	6e-06	81.48	MAGYGRGFFGLFGGGGLVNAKVDTDKLAQKQDERLLTKATVVALDDAQDGSIILQGGANTYNYVGVESELLSVKTVVEEYQSMAQQPEIRKAVDIIVNDVVTCEEDETPVTVNLDKVEGISDTVKESITECFKEVMHLMDFDNTAYQKIRKWYVDGRQAYHVIVDPTNKKGGIKKLVMLDSRCIRPVYIVEKAMREGGIEAIESVTLKYYYNPNYNRNQFTGQSGTSQNFQPSQQELVFDDESIVYIDSGEEPLANGIVPGLLNPAIRPLNNLVTTEDATVIYAITRAPEKRAFYLDVGTLGKKSAEEYMTMMMGKFKNRNAYDRTTGKITGNAHLMGIAEDYWLPRREGQNATEIATVGGGNQLGEMDHVNYFREKLYDALMIPKSRLQEEGSINIGG…
1709	KSAEEYMTMMMGKF	portal_vertex_protein_of_the_head	6e-06	74.8	MAGYGRGFFGLFGGGGLVNAKVDTDKLAQKQDERLLTKATVVALDDAQDGSIILQGGANTYNYVGVESELLSVKTVVEEYQSMAQQPEIRKAVDIIVNDVVTCEEDETPVTVNLDKVEGISDTVKESITECFKEVMHLMDFDNTAYQKIRKWYVDGRQAYHVIVDPTNKKGGIKKLVMLDSRCIRPVYIVEKAMREGGIEAIESVTLKYYYNPNYNRNQFTGQSGTSQNFQPSQQELVFDDESIVYIDSGEEPLANGIVPGLLNPAIRPLNNLVTTEDATVIYAITRAPEKRAFYLDVGTLGKKSAEEYMTMMMGKFKNRNAYDRTTGKITGNAHLMGIAEDYWLPRREGQNATEIATVGGGNQLGEMDHVNYFREKLYDALMIPKSRLQEEGSINIGG…
1712	KSAEEYMTMMMGKF	portal_vertex_protein_of_the_head	6e-06	72.87	MAGYGRGFFGLFGGGGLVNAKVDTDKLAQKQDERLLTKATVVALDDAQDGSIILQGGANTYNYVGVESELLSVKTVVEEYQSMAQQPEIRKAVDIIVNDVVTCEEDETPVTVNLDKVEGISDTVKESITECFKEVMHLMDFDNTAYQKIRKWYVDGRQAYHVIVDPTNKKGGIKKLVMLDSRCIRPVYIVEKAMREGGIEAIESVTLKYYYNPNYNRNQFTGQSGTSQNFQPSQQELVFDDESIVYIDSGEEPLANGIVPGLLNPAIRPLNNLVTTEDATVIYAITRAPEKRAFYLDVGTLGKKSAEEYMTMMMGKFKNRNAYDRTTGKITGNAHLMGIAEDYWLPRREGQNATEIATVGGGNQLGEMDHVNYFREKLYDALMIPKSRLQEEGSINIGG…
1724	KSAEEYMTMMMGKF	portal_vertex_protein_of_the_head	6e-06	64.07	MAGYGRGFFGLFGGGGLVNAKVDTDKLAQKQDERLLTKATVVALDDAQDGSIILQGGANTYNYVGVESELLSVKTVVEEYQSMAQQPEIRKAVDIIVNDVVTCEEDETPVTVNLDKVEGISDTVKESITECFKEVMHLMDFDNTAYQKIRKWYVDGRQAYHVIVDPTNKKGGIKKLVMLDSRCIRPVYIVEKAMREGGIEAIESVTLKYYYNPNYNRNQFTGQSGTSQNFQPSQQELVFDDESIVYIDSGEEPLANGIVPGLLNPAIRPLNNLVTTEDATVIYAITRAPEKRAFYLDVGTLGKKSAEEYMTMMMGKFKNRNAYDRTTGKITGNAHLMGIAEDYWLPRREGQNATEIATVGGGNQLGEMDHVNYFREKLYDALMIPKSRLQEEGSINIGG…
1731	KSAEEYMTMMMGKF	portal_vertex_protein_of_the_head	6e-06	55.26	MAGYGRGFFGLFGGGGLVNAKVDTDKLAQKQDERLLTKATVVALDDAQDGSIILQGGANTYNYVGVESELLSVKTVVEEYQSMAQQPEIRKAVDIIVNDVVTCEEDETPVTVNLDKVEGISDTVKESITECFKEVMHLMDFDNTAYQKIRKWYVDGRQAYHVIVDPTNKKGGIKKLVMLDSRCIRPVYIVEKAMREGGIEAIESVTLKYYYNPNYNRNQFTGQSGTSQNFQPSQQELVFDDESIVYIDSGEEPLANGIVPGLLNPAIRPLNNLVTTEDATVIYAITRAPEKRAFYLDVGTLGKKSAEEYMTMMMGKFKNRNAYDRTTGKITGNAHLMGIAEDYWLPRREGQNATEIATVGGGNQLGEMDHVNYFREKLYDALMIPKSRLQEEGSINIGG…
1660	KTVVEEYQSMAQQPEIRK	portal_vertex_protein_of_the_head	2e-08	127.06	MAGYGRGFFGLFGGGGLVNAKVDTDKLAQKQDERLLTKATVVALDDAQDGSIILQGGANTYNYVGVESELLSVKTVVEEYQSMAQQPEIRKAVDIIVNDVVTCEEDETPVTVNLDKVEGISDTVKESITECFKEVMHLMDFDNTAYQKIRKWYVDGRQAYHVIVDPTNKKGGIKKLVMLDSRCIRPVYIVEKAMREGGIEAIESVTLKYYYNPNYNRNQFTGQSGTSQNFQPSQQELVFDDESIVYIDSGEEPLANGIVPGLLNPAIRPLNNLVTTEDATVIYAITRAPEKRAFYLDVGTLGKKSAEEYMTMMMGKFKNRNAYDRTTGKITGNAHLMGIAEDYWLPRREGQNATEIATVGGGNQLGEMDHVNYFREKLYDALMIPKSRLQEEGSINIGG…
1661	KTVVEEYQSMAQQPEIRK	portal_vertex_protein_of_the_head	2e-08	126.06	MAGYGRGFFGLFGGGGLVNAKVDTDKLAQKQDERLLTKATVVALDDAQDGSIILQGGANTYNYVGVESELLSVKTVVEEYQSMAQQPEIRKAVDIIVNDVVTCEEDETPVTVNLDKVEGISDTVKESITECFKEVMHLMDFDNTAYQKIRKWYVDGRQAYHVIVDPTNKKGGIKKLVMLDSRCIRPVYIVEKAMREGGIEAIESVTLKYYYNPNYNRNQFTGQSGTSQNFQPSQQELVFDDESIVYIDSGEEPLANGIVPGLLNPAIRPLNNLVTTEDATVIYAITRAPEKRAFYLDVGTLGKKSAEEYMTMMMGKFKNRNAYDRTTGKITGNAHLMGIAEDYWLPRREGQNATEIATVGGGNQLGEMDHVNYFREKLYDALMIPKSRLQEEGSINIGG…
1716	KTVVEEYQSMAQQPEIRK	portal_vertex_protein_of_the_head	2e-08	67.89	MAGYGRGFFGLFGGGGLVNAKVDTDKLAQKQDERLLTKATVVALDDAQDGSIILQGGANTYNYVGVESELLSVKTVVEEYQSMAQQPEIRKAVDIIVNDVVTCEEDETPVTVNLDKVEGISDTVKESITECFKEVMHLMDFDNTAYQKIRKWYVDGRQAYHVIVDPTNKKGGIKKLVMLDSRCIRPVYIVEKAMREGGIEAIESVTLKYYYNPNYNRNQFTGQSGTSQNFQPSQQELVFDDESIVYIDSGEEPLANGIVPGLLNPAIRPLNNLVTTEDATVIYAITRAPEKRAFYLDVGTLGKKSAEEYMTMMMGKFKNRNAYDRTTGKITGNAHLMGIAEDYWLPRREGQNATEIATVGGGNQLGEMDHVNYFREKLYDALMIPKSRLQEEGSINIGG…
1723	KTVVEEYQSMAQQPEIRK	portal_vertex_protein_of_the_head	2e-08	64.21	MAGYGRGFFGLFGGGGLVNAKVDTDKLAQKQDERLLTKATVVALDDAQDGSIILQGGANTYNYVGVESELLSVKTVVEEYQSMAQQPEIRKAVDIIVNDVVTCEEDETPVTVNLDKVEGISDTVKESITECFKEVMHLMDFDNTAYQKIRKWYVDGRQAYHVIVDPTNKKGGIKKLVMLDSRCIRPVYIVEKAMREGGIEAIESVTLKYYYNPNYNRNQFTGQSGTSQNFQPSQQELVFDDESIVYIDSGEEPLANGIVPGLLNPAIRPLNNLVTTEDATVIYAITRAPEKRAFYLDVGTLGKKSAEEYMTMMMGKFKNRNAYDRTTGKITGNAHLMGIAEDYWLPRREGQNATEIATVGGGNQLGEMDHVNYFREKLYDALMIPKSRLQEEGSINIGG…
1728	KTVVEEYQSMAQQPEIRK	portal_vertex_protein_of_the_head	2e-08	59.47	MAGYGRGFFGLFGGGGLVNAKVDTDKLAQKQDERLLTKATVVALDDAQDGSIILQGGANTYNYVGVESELLSVKTVVEEYQSMAQQPEIRKAVDIIVNDVVTCEEDETPVTVNLDKVEGISDTVKESITECFKEVMHLMDFDNTAYQKIRKWYVDGRQAYHVIVDPTNKKGGIKKLVMLDSRCIRPVYIVEKAMREGGIEAIESVTLKYYYNPNYNRNQFTGQSGTSQNFQPSQQELVFDDESIVYIDSGEEPLANGIVPGLLNPAIRPLNNLVTTEDATVIYAITRAPEKRAFYLDVGTLGKKSAEEYMTMMMGKFKNRNAYDRTTGKITGNAHLMGIAEDYWLPRREGQNATEIATVGGGNQLGEMDHVNYFREKLYDALMIPKSRLQEEGSINIGG…
1722	KVDTDKLAQKQDERLLTKA	portal_vertex_protein_of_the_head	6e-08	64.9	MAGYGRGFFGLFGGGGLVNAKVDTDKLAQKQDERLLTKATVVALDDAQDGSIILQGGANTYNYVGVESELLSVKTVVEEYQSMAQQPEIRKAVDIIVNDVVTCEEDETPVTVNLDKVEGISDTVKESITECFKEVMHLMDFDNTAYQKIRKWYVDGRQAYHVIVDPTNKKGGIKKLVMLDSRCIRPVYIVEKAMREGGIEAIESVTLKYYYNPNYNRNQFTGQSGTSQNFQPSQQELVFDDESIVYIDSGEEPLANGIVPGLLNPAIRPLNNLVTTEDATVIYAITRAPEKRAFYLDVGTLGKKSAEEYMTMMMGKFKNRNAYDRTTGKITGNAHLMGIAEDYWLPRREGQNATEIATVGGGNQLGEMDHVNYFREKLYDALMIPKSRLQEEGSINIGG…
1658	KVQADETGNYSGSDVSPLKF	portal_vertex_protein_of_the_head	2e-10	139.86	MAGYGRGFFGLFGGGGLVNAKVDTDKLAQKQDERLLTKATVVALDDAQDGSIILQGGANTYNYVGVESELLSVKTVVEEYQSMAQQPEIRKAVDIIVNDVVTCEEDETPVTVNLDKVEGISDTVKESITECFKEVMHLMDFDNTAYQKIRKWYVDGRQAYHVIVDPTNKKGGIKKLVMLDSRCIRPVYIVEKAMREGGIEAIESVTLKYYYNPNYNRNQFTGQSGTSQNFQPSQQELVFDDESIVYIDSGEEPLANGIVPGLLNPAIRPLNNLVTTEDATVIYAITRAPEKRAFYLDVGTLGKKSAEEYMTMMMGKFKNRNAYDRTTGKITGNAHLMGIAEDYWLPRREGQNATEIATVGGGNQLGEMDHVNYFREKLYDALMIPKSRLQEEGSINIGG…
1668	KVQADETGNYSGSDVSPLKF	portal_vertex_protein_of_the_head	2e-10	104.3	MAGYGRGFFGLFGGGGLVNAKVDTDKLAQKQDERLLTKATVVALDDAQDGSIILQGGANTYNYVGVESELLSVKTVVEEYQSMAQQPEIRKAVDIIVNDVVTCEEDETPVTVNLDKVEGISDTVKESITECFKEVMHLMDFDNTAYQKIRKWYVDGRQAYHVIVDPTNKKGGIKKLVMLDSRCIRPVYIVEKAMREGGIEAIESVTLKYYYNPNYNRNQFTGQSGTSQNFQPSQQELVFDDESIVYIDSGEEPLANGIVPGLLNPAIRPLNNLVTTEDATVIYAITRAPEKRAFYLDVGTLGKKSAEEYMTMMMGKFKNRNAYDRTTGKITGNAHLMGIAEDYWLPRREGQNATEIATVGGGNQLGEMDHVNYFREKLYDALMIPKSRLQEEGSINIGG…
1675	KVQADETGNYSGSDVSPLKF	portal_vertex_protein_of_the_head	2e-10	96.69	MAGYGRGFFGLFGGGGLVNAKVDTDKLAQKQDERLLTKATVVALDDAQDGSIILQGGANTYNYVGVESELLSVKTVVEEYQSMAQQPEIRKAVDIIVNDVVTCEEDETPVTVNLDKVEGISDTVKESITECFKEVMHLMDFDNTAYQKIRKWYVDGRQAYHVIVDPTNKKGGIKKLVMLDSRCIRPVYIVEKAMREGGIEAIESVTLKYYYNPNYNRNQFTGQSGTSQNFQPSQQELVFDDESIVYIDSGEEPLANGIVPGLLNPAIRPLNNLVTTEDATVIYAITRAPEKRAFYLDVGTLGKKSAEEYMTMMMGKFKNRNAYDRTTGKITGNAHLMGIAEDYWLPRREGQNATEIATVGGGNQLGEMDHVNYFREKLYDALMIPKSRLQEEGSINIGG…
1721	KVQADETGNYSGSDVSPLKF	portal_vertex_protein_of_the_head	2e-10	65.71	MAGYGRGFFGLFGGGGLVNAKVDTDKLAQKQDERLLTKATVVALDDAQDGSIILQGGANTYNYVGVESELLSVKTVVEEYQSMAQQPEIRKAVDIIVNDVVTCEEDETPVTVNLDKVEGISDTVKESITECFKEVMHLMDFDNTAYQKIRKWYVDGRQAYHVIVDPTNKKGGIKKLVMLDSRCIRPVYIVEKAMREGGIEAIESVTLKYYYNPNYNRNQFTGQSGTSQNFQPSQQELVFDDESIVYIDSGEEPLANGIVPGLLNPAIRPLNNLVTTEDATVIYAITRAPEKRAFYLDVGTLGKKSAEEYMTMMMGKFKNRNAYDRTTGKITGNAHLMGIAEDYWLPRREGQNATEIATVGGGNQLGEMDHVNYFREKLYDALMIPKSRLQEEGSINIGG…
1708	KVQADETGNYSGSDVSPLKFKPETLPFSGSTDDSI	portal_vertex_protein_of_the_head	2e-20	75.49	MAGYGRGFFGLFGGGGLVNAKVDTDKLAQKQDERLLTKATVVALDDAQDGSIILQGGANTYNYVGVESELLSVKTVVEEYQSMAQQPEIRKAVDIIVNDVVTCEEDETPVTVNLDKVEGISDTVKESITECFKEVMHLMDFDNTAYQKIRKWYVDGRQAYHVIVDPTNKKGGIKKLVMLDSRCIRPVYIVEKAMREGGIEAIESVTLKYYYNPNYNRNQFTGQSGTSQNFQPSQQELVFDDESIVYIDSGEEPLANGIVPGLLNPAIRPLNNLVTTEDATVIYAITRAPEKRAFYLDVGTLGKKSAEEYMTMMMGKFKNRNAYDRTTGKITGNAHLMGIAEDYWLPRREGQNATEIATVGGGNQLGEMDHVNYFREKLYDALMIPKSRLQEEGSINIGG…
1687	KYYYNPNYNRN	portal_vertex_protein_of_the_head	2e-05	87.84	MAGYGRGFFGLFGGGGLVNAKVDTDKLAQKQDERLLTKATVVALDDAQDGSIILQGGANTYNYVGVESELLSVKTVVEEYQSMAQQPEIRKAVDIIVNDVVTCEEDETPVTVNLDKVEGISDTVKESITECFKEVMHLMDFDNTAYQKIRKWYVDGRQAYHVIVDPTNKKGGIKKLVMLDSRCIRPVYIVEKAMREGGIEAIESVTLKYYYNPNYNRNQFTGQSGTSQNFQPSQQELVFDDESIVYIDSGEEPLANGIVPGLLNPAIRPLNNLVTTEDATVIYAITRAPEKRAFYLDVGTLGKKSAEEYMTMMMGKFKNRNAYDRTTGKITGNAHLMGIAEDYWLPRREGQNATEIATVGGGNQLGEMDHVNYFREKLYDALMIPKSRLQEEGSINIGG…
1710	MHLMDFDNTAYQKI	portal_vertex_protein_of_the_head	4e-07	74	MAGYGRGFFGLFGGGGLVNAKVDTDKLAQKQDERLLTKATVVALDDAQDGSIILQGGANTYNYVGVESELLSVKTVVEEYQSMAQQPEIRKAVDIIVNDVVTCEEDETPVTVNLDKVEGISDTVKESITECFKEVMHLMDFDNTAYQKIRKWYVDGRQAYHVIVDPTNKKGGIKKLVMLDSRCIRPVYIVEKAMREGGIEAIESVTLKYYYNPNYNRNQFTGQSGTSQNFQPSQQELVFDDESIVYIDSGEEPLANGIVPGLLNPAIRPLNNLVTTEDATVIYAITRAPEKRAFYLDVGTLGKKSAEEYMTMMMGKFKNRNAYDRTTGKITGNAHLMGIAEDYWLPRREGQNATEIATVGGGNQLGEMDHVNYFREKLYDALMIPKSRLQEEGSINIGG…
1704	NAHLMGIAEDYWLPRR	portal_vertex_protein_of_the_head	1e-09	76.77	MAGYGRGFFGLFGGGGLVNAKVDTDKLAQKQDERLLTKATVVALDDAQDGSIILQGGANTYNYVGVESELLSVKTVVEEYQSMAQQPEIRKAVDIIVNDVVTCEEDETPVTVNLDKVEGISDTVKESITECFKEVMHLMDFDNTAYQKIRKWYVDGRQAYHVIVDPTNKKGGIKKLVMLDSRCIRPVYIVEKAMREGGIEAIESVTLKYYYNPNYNRNQFTGQSGTSQNFQPSQQELVFDDESIVYIDSGEEPLANGIVPGLLNPAIRPLNNLVTTEDATVIYAITRAPEKRAFYLDVGTLGKKSAEEYMTMMMGKFKNRNAYDRTTGKITGNAHLMGIAEDYWLPRREGQNATEIATVGGGNQLGEMDHVNYFREKLYDALMIPKSRLQEEGSINIGG…
1714	NAHLMGIAEDYWLPRR	portal_vertex_protein_of_the_head	1e-09	68.59	MAGYGRGFFGLFGGGGLVNAKVDTDKLAQKQDERLLTKATVVALDDAQDGSIILQGGANTYNYVGVESELLSVKTVVEEYQSMAQQPEIRKAVDIIVNDVVTCEEDETPVTVNLDKVEGISDTVKESITECFKEVMHLMDFDNTAYQKIRKWYVDGRQAYHVIVDPTNKKGGIKKLVMLDSRCIRPVYIVEKAMREGGIEAIESVTLKYYYNPNYNRNQFTGQSGTSQNFQPSQQELVFDDESIVYIDSGEEPLANGIVPGLLNPAIRPLNNLVTTEDATVIYAITRAPEKRAFYLDVGTLGKKSAEEYMTMMMGKFKNRNAYDRTTGKITGNAHLMGIAEDYWLPRREGQNATEIATVGGGNQLGEMDHVNYFREKLYDALMIPKSRLQEEGSINIGG…
1666	NTYNYVGVESELLSVKT	portal_vertex_protein_of_the_head	1e-07	106.02	MAGYGRGFFGLFGGGGLVNAKVDTDKLAQKQDERLLTKATVVALDDAQDGSIILQGGANTYNYVGVESELLSVKTVVEEYQSMAQQPEIRKAVDIIVNDVVTCEEDETPVTVNLDKVEGISDTVKESITECFKEVMHLMDFDNTAYQKIRKWYVDGRQAYHVIVDPTNKKGGIKKLVMLDSRCIRPVYIVEKAMREGGIEAIESVTLKYYYNPNYNRNQFTGQSGTSQNFQPSQQELVFDDESIVYIDSGEEPLANGIVPGLLNPAIRPLNNLVTTEDATVIYAITRAPEKRAFYLDVGTLGKKSAEEYMTMMMGKFKNRNAYDRTTGKITGNAHLMGIAEDYWLPRREGQNATEIATVGGGNQLGEMDHVNYFREKLYDALMIPKSRLQEEGSINIGG…
1676	RAFYLDVGTLGKK	portal_vertex_protein_of_the_head	1e-05	95.8	MAGYGRGFFGLFGGGGLVNAKVDTDKLAQKQDERLLTKATVVALDDAQDGSIILQGGANTYNYVGVESELLSVKTVVEEYQSMAQQPEIRKAVDIIVNDVVTCEEDETPVTVNLDKVEGISDTVKESITECFKEVMHLMDFDNTAYQKIRKWYVDGRQAYHVIVDPTNKKGGIKKLVMLDSRCIRPVYIVEKAMREGGIEAIESVTLKYYYNPNYNRNQFTGQSGTSQNFQPSQQELVFDDESIVYIDSGEEPLANGIVPGLLNPAIRPLNNLVTTEDATVIYAITRAPEKRAFYLDVGTLGKKSAEEYMTMMMGKFKNRNAYDRTTGKITGNAHLMGIAEDYWLPRREGQNATEIATVGGGNQLGEMDHVNYFREKLYDALMIPKSRLQEEGSINIGG…
1700	RAFYLDVGTLGKK	portal_vertex_protein_of_the_head	1e-05	79.37	MAGYGRGFFGLFGGGGLVNAKVDTDKLAQKQDERLLTKATVVALDDAQDGSIILQGGANTYNYVGVESELLSVKTVVEEYQSMAQQPEIRKAVDIIVNDVVTCEEDETPVTVNLDKVEGISDTVKESITECFKEVMHLMDFDNTAYQKIRKWYVDGRQAYHVIVDPTNKKGGIKKLVMLDSRCIRPVYIVEKAMREGGIEAIESVTLKYYYNPNYNRNQFTGQSGTSQNFQPSQQELVFDDESIVYIDSGEEPLANGIVPGLLNPAIRPLNNLVTTEDATVIYAITRAPEKRAFYLDVGTLGKKSAEEYMTMMMGKFKNRNAYDRTTGKITGNAHLMGIAEDYWLPRREGQNATEIATVGGGNQLGEMDHVNYFREKLYDALMIPKSRLQEEGSINIGG…
1717	RCIRPVYIVEKA	portal_vertex_protein_of_the_head	9e-06	67.55	MAGYGRGFFGLFGGGGLVNAKVDTDKLAQKQDERLLTKATVVALDDAQDGSIILQGGANTYNYVGVESELLSVKTVVEEYQSMAQQPEIRKAVDIIVNDVVTCEEDETPVTVNLDKVEGISDTVKESITECFKEVMHLMDFDNTAYQKIRKWYVDGRQAYHVIVDPTNKKGGIKKLVMLDSRCIRPVYIVEKAMREGGIEAIESVTLKYYYNPNYNRNQFTGQSGTSQNFQPSQQELVFDDESIVYIDSGEEPLANGIVPGLLNPAIRPLNNLVTTEDATVIYAITRAPEKRAFYLDVGTLGKKSAEEYMTMMMGKFKNRNAYDRTTGKITGNAHLMGIAEDYWLPRREGQNATEIATVGGGNQLGEMDHVNYFREKLYDALMIPKSRLQEEGSINIGG…
1682	REGGIEAIESVTLKY	portal_vertex_protein_of_the_head	3e-06	92.61	MAGYGRGFFGLFGGGGLVNAKVDTDKLAQKQDERLLTKATVVALDDAQDGSIILQGGANTYNYVGVESELLSVKTVVEEYQSMAQQPEIRKAVDIIVNDVVTCEEDETPVTVNLDKVEGISDTVKESITECFKEVMHLMDFDNTAYQKIRKWYVDGRQAYHVIVDPTNKKGGIKKLVMLDSRCIRPVYIVEKAMREGGIEAIESVTLKYYYNPNYNRNQFTGQSGTSQNFQPSQQELVFDDESIVYIDSGEEPLANGIVPGLLNPAIRPLNNLVTTEDATVIYAITRAPEKRAFYLDVGTLGKKSAEEYMTMMMGKFKNRNAYDRTTGKITGNAHLMGIAEDYWLPRREGQNATEIATVGGGNQLGEMDHVNYFREKLYDALMIPKSRLQEEGSINIGG…
[truncated: 2,068 more rows]

## Sheet: Spectra
SpectraID	Sequence	-10lgP
1	RKELFMNEADSGYSGDGTVQAGDPSGFSQAEIEGSGSVVTTIGKG	171.59
2	RVLCSPNVASALAMSGMLDYAPVLQENTKL	161
3	RVLCSPNVASALAMSGMLDYAPVLQENTKL	160.48
4	KELFMNEADSGYSGDGTVQAGDPSGFSQAEIEGSGSVVTTIGKG	160.04
5	RLAPINIAMDFFGVQPLSGPDGQIFALRA	157.33
6	KLAVDPTGQTFAGVLSNGMRV	156.07
7	RYGICANPFVQIPANQDPQVYVTADGIAQDSNPYFRK	154.32
8	RKELFMNEADSGYSGDGTVQAGDPSGFSQAEIEGSGSVVTTIGKG	153.94
9	RVLCSPNVASALAMSGMLDYAPVLQENTKL	152.71
10	KGATALDAGIFFAPYVPLEMYRT	148.56
[truncated: 2,795 more rows]

## Sheet: Proteins
Sajous1 gp	Protein_Name	Protein_Sequence
[truncated: 219 more rows]

[truncated: 1 more sheets: Spectra Counts]
