# Supplementary material for: Genomic and Proteomic Analysis of Six Vi01-like Phages Reveals Wide Host Range and Multiple Tail Spike Proteins
Source: Viruses. 2024 Feb 13;16(2):289. doi: 10.3390/v16020289 (PMC10892097; doi:10.3390/v16020289)
Supplement: Supplementary file 1 [file viruses-16-00289-s001.zip › Supplementary Table S4.xlsx]

## Sheet: Clinical Isolates
	Strain #	Bacterium	Known Resistance Mechanisms	Sequence Accession #	Date Isolated
	31	Salmonella Typhimurium		SAMN04014872	2021-06-03
	409	Salmonella Typhimurium		SAMN12648959	2022-02-04
	404	Salmonella Heidelberg	CMY-2	SAMN12648954	2022-02-04
	401	Salmonella Albert	aph(3')-Ic, CMY-2, floR, gyrA83(M), strA, strB, sul2, tet(A), tet(B)	SAMN12648951	2022-02-04
	402	Salmonella Cubana	dfrA14, KPC-2, strA, strB, sul2, TEM-1A	SAMN12648952	2022-02-04
	410	Salmonella Infantis	aac(3)-Iva, aadA1, aph(3')-Ic, aph(4)-Ia, CTX-M-65, dfrA14, floR, fosA, sul1, tet(A)	SAMN12648960	2022-02-04
	405	Salmonella Senftenberg	aac(6')-Ib, aadA1, aadB, gyrA83(M), gyrA87(M), OXA-9, parC80(M), SHV-12, TEM-1A	SAMN12648955	2022-02-04
	406	Salmonella Corvallis	QnrS1, strA, strB, sul2, tet(A)	SAMN12648956	2022-02-04
	421	Shigella flexneri	aac(3)-IIa, aadA1, catA1, CTX-M-3, dfrA1, dfrA5, ere(A), OXA-1, strA, strB, sul1, sul2, TEM-1B, tet(B)	SAMN12648971	2022-02-04
	423	Shigella flexneri	, aac(6')-Ib-cr, aadA1, aadA16, ARR-3, catA1, dfrA1, dfrA27, gyrA83(M), OXA-1, parC80(M), QnrB6, sul1, tet(A), tet(B)	SAMN12648973	2023-06-14
	424	Shigella flexneri	aadA1, aadA5, catA1, dfrA1, dfrA17, erm(B), mph(A), OXA-1, sul1, TEM-1B, tet(B)	SAMN12648974	2023-09-26
	30	Shigella sonnei	TEM-1B	SAMN04014871	2021-05-31
	422	Shigella sonnei	aadA5, catA1, dfrA17, mph(A), strA, strB, sul2, TEM-1B, tet(B)	SAMN12648972	2023-06-14
	426	Shigella sonnei		SAMN12648976	Unknown
	21	Citrobacter freundii	CMY-80, QnrB13	SAMN04014862	2020-02-05
	23	Citrobacter freundii	CMY-80, QnrB13	SAMN04014864	2020-02-05
	22	Citrobacter freundii	CMY-84, QnrB38	SAMN04014863	2020-02-05
	24	Citrobacter koseri	MAL-1	SAMN04014865	2020-12-11
	25	Citrobacter koseri	aac(3)-IId, aadA2, dfrA12, MAL-1, mph(A), strA, strB, sul1, sul2, TEM-1B, tet(A)	SAMN04014866	2020-07-22
	300748	Escherichia coli
	300598	Escherichia coli
	298559	Escherichia coli
	298521	Escherichia coli
	290116	Escherichia coli
